# Supplementary material for: A Machine-Learning Approach to Developing a Predictive Signature Based on Transcriptome Profiling of Ground-Glass Opacities for Accurate Classification and Exploring the Immune Microenvironment of Early-Stage LUAD
Source: Front Immunol. 2022 May 26;13:872387. doi: 10.3389/fimmu.2022.872387 (PMC9178173; doi:10.3389/fimmu.2022.872387)
Supplement: Supplementary file 2 [file DataSheet_1.xls]

id	C1	C2	C3	C4	C5	C6	C7	C8	C9	C10	C11	C12	C13	C14	C15	C16	C17	C18	C19	C20	C21	C22	C23	C24	C25	C26	C27	C28	C29	C30	C31	C32	C33	N1	N2	N3	N4	N5	N6	N7	N8	N9	N10	N11	N12	N13	N14	N15	N16
A1BG	4.64501094764956	0.527798479960928	2.83249769221944	2.42579412886457	3.92021239266509	1.28174842798593	2.37066938412944	2.17390816125564	2.38204904001035	3.325029975043	2.0417596165395	1.60334550641497	1.14569566696139	1.98994047291343	2.29647157898218	3.68418836409425	3.64261118128096	1.81221077193075	2.38061568158134	2.51669962915988	2.45771638655526	5.51619419041159	1.64991711234223	3.91882223806866	2.21041474741486	3.06073116576726	1.78566759183831	0.992035791986982	1.53142483460666	1.62375221896858	2.33584373148332	2.41409476287371	2.05158770410075	2.40195686115661	2.012154962329	1.83565445087231	1.61121107395257	3.09700488677416	1.03055977115943	1.78323218282593	1.4373584826937	1.2019108843502	2.09950178450943	1.76009638671822	1.43969398149724	1.61565269438325	1.53186560747268	1.88392814179144	1.31912105862217
A2M	630.639346949191	245.974281946185	824.687408061051	620.036955102479	443.914271254134	686.459874426424	411.103377730297	730.013109791395	427.978182834144	243.977539579035	368.13251046428	641.001908664506	411.402386843253	454.710780071608	530.62899051681	642.369389452446	478.589838963097	380.292977569375	738.889401636623	750.917319821713	374.341296987154	274.258113602122	1074.17837118274	382.837586497083	349.28734886395	310.140197201023	387.76743348914	401.850025122417	656.159240752406	559.098958446761	586.597018388636	897.809526356224	1015.32161045505	1429.59858735163	1098.78325477308	1488.41904072704	1117.96327493026	1359.59503956382	934.419368684123	1097.26812526135	1379.76266802172	1089.20872605379	967.489026520507	888.266873138639	1250.39361849374	489.756403150595	940.411407381609	1235.92953912615	1082.41060318099
A4GALT	8.46489308048574	6.64421943991897	14.1292849766013	13.0386072790713	12.7502979627609	8.15132097442286	9.87865178719257	21.1299232753812	10.5796003118016	11.5815798312011	16.9454853452347	8.12976798776537	7.91747421192279	5.04596673037541	7.92813278206213	9.05507718036089	7.08608152896932	7.16501569848811	14.2979809172301	12.4517821082114	8.66587806696438	3.26384200850378	17.0765329175626	13.5586321398661	5.73699251837315	8.39474030649338	5.61349215013627	5.04407971218762	7.31636630641236	12.055546741988	11.5512163706864	11.4437089504314	12.782146073859	23.857425581301	14.2019216608635	16.5350531656452	12.5794713909965	18.210080986965	12.6019997948028	15.189412654945	14.5875588185119	17.4496103138469	17.3122123382761	16.6373127612991	18.7351071000197	8.60477254724507	15.0736624590753	17.4058541944263	13.3578690494909
AAAS	35.0745393273566	29.0757318651507	32.7043055038644	35.5567701051378	28.6926446013509	30.4128329776724	31.0378854219798	22.5439084282629	35.1231693431435	27.5244219575096	27.2145275775947	24.052382300211	26.43170788725	26.7676338475088	34.3117421988467	34.4105899325936	30.2158469938904	28.6196998238398	29.9110603974467	27.461287174228	33.5668776324397	25.1446776818295	26.5855538347068	30.425892380065	32.1536646701514	27.2695967921724	31.2114436941175	32.0733718348994	27.2219851189516	25.1913899981115	29.4201612139684	35.0091924820871	36.8108297103754	29.0452791848283	25.0025421445222	25.5540594838171	27.5916679996043	28.0198330192267	25.1589199439942	24.7442903306624	20.6495691612248	22.4256606276024	28.7280418169296	26.6749465239016	32.5914165269217	28.4114292297279	30.6640972229559	31.8049334366521	20.1970014641052
AACS	10.2574249782138	13.1652188463562	6.54606082600669	9.43876078782446	5.02844673041196	12.0541271190463	6.00702395098594	6.18654888042558	9.46716487707047	9.68482409522733	10.5123975577356	7.31993659551729	9.97916051335432	8.37019520893696	10.0815988933971	6.5737017335204	7.95183027212881	6.13196808884712	6.24305556005632	4.5181395446803	6.95826434984167	10.4510611554953	6.59528974593292	5.93926006595771	9.7888989618254	6.85750294362952	9.86210707717174	10.6230877242579	8.36416349196449	5.35388624542569	7.42945034560989	6.16407862371275	7.72628918943881	10.0033886357153	7.11606755634333	5.93417935400736	7.65231602215328	5.90277289357167	5.76791830479429	6.72275101481576	7.03233894424954	6.33400697704044	6.15782162947725	5.82786562434306	6.96336171699698	6.09987216691669	7.47111205538126	8.62056518926281	5.63733195966965
AADAC	1.26702744300359	15.551598923835	9.35373978351325	0.920303688787085	3.80498687075926	2.43744455966289	7.27586142281911	4.65063310194738	0.134212796202562	1.49517561924128	0.371191147026747	66.5133917847827	3.47717700854724	8.13102942275106	8.8416784777934	24.1007559765362	12.3282254912748	2.64221798941378	4.12090766179505	4.68283414050174	4.14887104750334	3.53313296689998	9.09560262182467	6.52931459486904	14.7022055643438	25.1917244716857	3.34544842442988	1.69718892765231	2.54336337929238	0.271977185777446	0.881419862639443	8.84950440432853	5.50937849830766	2.05793459726544	5.12967984087538	11.3147319549058	13.5886758013232	2.65749940803016	1.00971404549941	7.87432294741373	4.99084284895266	3.98907866472943	4.53395169867985	0.483807849977279	8.09475442023878	6.58221918036951	3.25492651289804	10.7973471487244	0.781510713076432
AADAT	6.73194698893013	4.86768231736275	2.89520955604682	4.72552167966066	5.80348049154406	5.31126796806906	6.15589181658519	3.64474187331544	1.90227779045092	2.01542773437659	1.51352578592504	5.12956471174198	6.62734755385469	6.5857338189391	7.58841578129953	4.18564292190123	3.85305581385382	4.26929861869367	2.7480828200241	3.91379665995221	3.59803327905497	7.6056099552199	3.45021444292522	3.64041126410864	4.7439449937644	3.16890222531292	5.20150300432517	4.44303776838177	3.53313700861587	3.57311377382184	3.30168368017728	3.44101284837537	2.88232710568754	3.6326306421962	4.47260626072085	4.50825619687671	3.35305569783167	3.00819447874838	4.83497137813917	3.64507103977379	3.07467285269931	4.30110933644435	4.05074170032888	3.222665867473	3.40688442788369	4.02825841721643	3.91237770389076	3.45803175149822	3.03607462777505
AAGAB	9.5165139196378	10.7996164441706	8.62049107994287	9.60682536363954	8.05216789845537	8.63577298786382	11.5992635743571	8.56304181725126	14.2715241871113	11.2621830541477	8.47254825160557	8.04290167776693	9.91200546470732	12.2804525458602	8.42440018583252	9.18522035734753	12.2867419904805	7.35729373906297	5.46043357054112	7.38674324664458	8.31874796077377	19.2701688352533	8.62961437738665	9.55253761234103	8.75638390596419	9.41989081205297	9.30465266685774	9.66871772971589	9.36697164714003	10.5119206553961	9.37199371504533	8.96828336574211	9.0650440381599	7.93736897520464	8.57101672527099	8.70678382520501	7.4972737645659	9.39704663652543	8.49145806463725	8.58167231567787	8.6575236139249	9.82056269936739	8.79571527804328	8.84202076728104	8.57798091497316	9.33860202046372	8.23468473071042	7.9194899656738	7.52312533141166
AAK1	3.37833343449695	2.61012027623777	3.32192182034713	3.50092122990666	2.42534576663041	2.3906045222264	3.62490082454112	3.39842698709369	3.01686841910101	3.74412459125737	3.2116651500236	2.75509973575302	3.81371248662965	3.05837884909652	3.92585730664016	3.42291151304465	3.09170304715575	2.71821318972359	2.4022377485739	3.10131575174994	4.3285448548583	2.79012012941499	2.82480481133324	3.12462676756035	2.64002763040878	3.17578216392788	3.1718082425097	2.93859125038954	3.18408388026815	3.00379083202653	3.5851660055635	3.39204028083776	2.96487738680121	2.80452209678332	2.93353250657294	3.69477992115406	3.00207241512831	3.07191074327469	3.3363307433322	3.19061451628232	3.36198285005498	3.28278866410157	2.96084524760031	3.16137567633011	2.7401900535435	3.23504355603581	3.15513276973622	2.6097149236755	3.0564884714317
AAMDC	16.2026313357732	10.8482699424317	19.9166685503691	13.3732397125613	16.3609962064561	16.3538024533927	14.4904997227146	17.1985755738788	11.9608456386701	11.2598528879583	17.0665010324429	17.7662187910619	14.8206889216581	18.1240298277707	14.3848907026175	25.442005524128	18.4848199938285	20.1855436137375	12.7211381945255	16.3191788163253	12.0694980936689	15.5007236774008	23.8048488459612	12.0352353816488	11.8174230596301	16.0780843436279	13.7016654395828	12.6840563198794	15.352118324801	22.6941910009547	27.2274958133683	21.242137263167	22.1304818006196	22.3968856270235	28.2859545508302	28.661608677355	23.9619562084967	33.9025067692193	23.326193737548	21.5584690375163	21.1862607466518	21.205484835992	33.1227775684149	30.7099772323451	27.4409718451589	20.3302027283028	28.527242853816	22.1206470609256	26.5541313975575
AAMP	39.2928488640745	43.2217357570019	35.6056048626982	28.1412606723275	27.6009574756816	38.6700781274999	37.2256240617757	33.6170670617992	29.8997984606808	40.1851159641602	32.5681960529351	37.2271732236927	31.6830491918621	38.8931651708112	32.3501610687174	38.6941558891216	33.4606554601514	46.3645213474855	47.3628027841884	32.0713265140604	33.6972996175261	40.2710069202002	36.7955003206815	34.314631584233	43.7730293278475	35.38017710281	35.8677796774112	35.9819679265158	31.372474899915	37.5704811943021	34.3924402609434	32.5823027705883	33.8746883726434	37.9553163210133	33.5093824080911	33.4294356782082	35.5521198238579	35.0063698434263	34.4835011586081	34.2120512132673	30.4038031761869	35.2500562588693	34.7902718763115	38.1721692750767	36.1989221108578	34.087211942358	32.1086859348355	40.3157240089441	34.0286448121969
AAR2	18.7387569344468	16.9163555064926	19.5494345745125	15.0599337827153	15.651178560694	18.338147641153	16.3711825506534	13.7226628347469	15.608561228885	14.1259267224387	15.4130784059882	13.9022748635283	12.2669798639711	22.9662694097544	15.8944949271522	16.8054218019263	19.1353286613012	17.5479511148688	16.0539096500568	14.4861336737657	14.6245071133975	14.8747522653225	19.2388120509807	14.2903425645024	18.4483886212109	18.386491941882	15.6479975486799	21.0069325374099	19.0201788338995	18.3123720654741	18.6062220232633	18.4172076017199	21.3249088217378	16.9436594141904	18.5539829973157	16.4303617703389	18.7628043464542	19.5373982763832	17.0004706525935	16.477344310225	19.8442430905846	17.5993930796417	17.4637330617624	18.7333399787524	20.7790366664283	17.0178633357856	17.2389652464123	20.3237028723139	16.9062021422844
AARD	2.91274862403998	0.323871991191799	1.95098156744617	9.57066425751826	0.988361794895954	2.27292082528276	3.27577283038922	3.31115971971581	0.0731208727335299	0.0787625144940516	4.3627277708653	3.26979727535152	4.96524584166843	13.3702548834946	4.22907199350334	3.20425607498416	3.20294517308191	3.53898024337635	0.693543495812699	0.807533677476753	1.72461800121315	0.3242531799208	1.13037476722765	0.811155668052415	2.84785885850864	0.529611203989197	2.64698039960026	7.37589202457281	3.22350178115551	2.22204203223637	6.96797344205321	2.613266696369	3.10444407613619	1.89728573815133	1.18431860574659	4.25441165547498	3.17402868200066	1.43709147666389	5.56974199281191	1.53289225337328	3.32794563374592	2.08362232115532	1.12422083927068	2.78371808163181	2.00747990193327	2.38072649116989	1.19435033609729	2.05232498285712	1.48402380316474
AARS	28.0103787031976	30.8002318113028	28.4945760973805	28.2014948311343	22.5952294756492	26.2888813360487	26.1035527496314	22.655622598593	64.2234711088208	50.4023816413296	27.4108625250264	24.2778703023587	38.5863508746597	29.8326745859574	31.5176103375191	24.001882307787	22.13157331747	22.5525536610047	36.1941629987583	26.2223890417033	24.4107230043025	60.5681462603417	29.7607035470513	27.8519939935541	28.6062302601958	36.4023144357137	25.9071304455089	28.0239334973666	27.3948125415429	26.9190675934969	27.8465727659036	24.0513624228166	25.7273601411491	30.8591790297004	22.9623080067911	24.6005044467437	26.813302778049	29.5649446407664	24.6010941226062	25.7312080818954	26.0819763443511	26.0905713109432	25.9613329390922	25.4745149859662	30.2500624805272	26.057606342399	28.9650779365377	32.0071610718557	23.0928371432549
AARS2	4.2797930572515	5.42384734408389	4.75546745558319	5.72132105871065	6.75974512223979	3.6791399219735	5.18008983198745	4.43790207184791	5.42078606136769	5.30133779661487	5.42374730641399	5.02581518312991	5.15586971806837	3.86082152549908	5.55671099285215	4.62138043178668	3.66632754342079	5.22764788159874	5.78980419847668	6.56442764359909	4.74464805829271	5.59331336044437	4.66723947662025	5.67088476281045	5.64869025825407	7.1529455623916	5.94219279395368	4.8877349818582	4.18517917015497	4.57506034967139	4.24100598488701	4.01955644145746	4.08387114134555	4.37625767141822	3.18143151038696	4.37769088515169	4.76637553038943	4.29600388171123	4.33278419118866	4.96738949281846	3.72374172185538	4.5970952467248	4.81454519857315	3.83320738970773	4.36361626208345	4.39521401185452	3.43692420894346	4.97408086192245	4.00344472443535
AARSD1	11.034070097013	10.2107212698143	10.9233401973528	13.1112233662131	12.8039447390194	11.3716792319695	12.4776749255354	11.5973509487996	11.7375742239079	12.1402889918994	13.4971960443333	10.2642095679203	8.50187905361414	10.53770950744	9.94075194243309	15.146172735872	13.7125184503735	10.7470118022841	13.6150128743671	11.7471639667516	10.429756117447	11.9793974252664	9.72523646971802	11.2276409176806	10.6473757214974	10.8732885895913	14.1195821642885	13.1332828709304	9.6576107782912	12.9209900727739	10.2856857963769	11.5426725331723	9.76731094538501	8.39024677535835	10.7923501423733	10.7129353736495	9.68558447125647	11.9882384274622	9.33625723396745	10.4924908766617	9.67617841554088	8.52643614550247	8.70235577847192	10.5304988359324	11.127698960289	8.80826814685947	10.8612842256126	12.459007761285	9.47452015619189
AASDH	3.1985938187946	4.4739392892234	2.82538504809233	2.9783761788634	3.0925986096066	3.847876062639	4.37862327667299	2.41527542292912	2.78883383877673	3.26439172973984	2.73271387882373	4.35445547709363	4.33519666031116	3.45197188569593	3.65525179629317	4.40704015691494	3.59730378733828	2.52758761277424	3.25214049295315	3.31088700280648	3.8660130328958	3.33642462326928	2.91260073226055	3.68990299043034	3.18589655601338	3.92471578780891	3.94673663209841	3.8418154516495	3.47354120023311	3.74255972922085	4.02144225190124	3.32183702895682	3.40163417265851	2.45287900665584	3.23217199645168	3.62498326181872	2.84342716493746	2.942741007861	2.34771662765172	2.65345072073187	3.69532375203214	3.23299418467544	3.40812566600255	3.92782507927204	3.47620569123278	2.76719409052647	2.41722703880587	2.53860078630272	2.55823204484942
AASDHPPT	8.43013526678922	11.0807965930818	6.18447746603092	7.34480430607501	8.87461170811455	9.89911648246663	9.69694257843594	7.01660810004974	11.9823156760899	10.3435426743942	10.3682935665571	11.1541090520627	8.74464218788572	11.221577390061	7.89201908624665	8.53023347448016	9.46997207501974	8.07497715041631	8.52913678949017	9.29560722731305	9.4065264993735	10.5463758476243	8.85043411747504	9.24567628654168	8.23646955002782	9.56353085397492	9.7825148240795	9.48435510569534	9.15786980536284	8.19934129673578	8.31608394156015	7.56107229627861	8.35046416017261	6.50642186122249	9.19809648872305	9.59268698258748	9.60461752296266	8.65428308596869	8.88458605075508	8.14336970837152	9.63754765327394	9.60308577723839	8.98501542690809	8.16152829461068	8.04265205081609	8.93134257100092	8.53057383726803	7.41607369936953	8.00074920736825
AASS	9.38380335714251	7.54744018126431	6.56119457518101	29.4849624064533	8.6943660272344	20.0209019582142	18.6029678838761	17.8927380889919	5.06087961016143	4.2204715246583	8.7213044801438	8.40905396699951	13.3927744501787	18.5785633487365	17.8709078963477	12.142988899312	22.3168884850735	7.36610641172885	8.76503692656607	10.4233617445781	6.97327940749363	6.1799207817438	8.36168952195991	6.43326717107926	12.5556877030747	10.1921367173965	17.3417239506481	12.7095605930033	14.179969850056	9.91583527610557	12.0411354103092	12.7502548515464	12.4598955087789	6.26506993510579	9.75476935762843	7.94704426918461	7.104424406796	8.70633750144862	12.3198760127702	9.8959349103174	10.7209127345773	8.27714087820743	15.5425983030065	10.3395229179964	8.04233770358019	5.72608030580864	8.10322627014496	8.43843491685301	17.3921951257985
AATF	20.8822272852864	17.1419229876585	27.2569358433306	20.2159701422644	16.6825144673398	19.8552172825706	19.4589641652272	21.9004401142517	21.9553538377294	23.5222095024	22.0030626509565	20.6282943442402	18.6024646752906	22.0851581829547	19.1726687493685	22.7210369763065	24.5062077418428	21.157906067716	25.675872134527	19.7166343321387	20.4449173267354	16.5818843394908	23.2394748412345	22.4798186139885	21.4196704237443	20.1075318915961	22.6807281782057	23.7748549197345	19.5230365862049	20.1052230251196	18.6127362678977	18.5452481358372	20.9903839277944	23.6395635869541	19.0518786066744	19.031995363697	19.5160353881169	20.7098929971736	19.4446971578578	19.5623625560318	17.8157127939485	19.5857915430348	18.0649037114165	20.0808352438706	20.3237225616991	19.7273919730483	20.2515870888728	26.3124858994387	19.5827844883012
AATK	12.1981942365157	6.7251516448936	15.1259932567572	25.8244296019506	20.6130641295875	12.6227427753279	15.7933848856938	11.5921860590197	0.423373047486114	1.74429763115261	0.890168840009787	6.49930407242735	13.7390350739327	6.83546082532553	16.705698143451	10.8918873815236	6.77461454929328	16.1995278508295	2.36060389834235	3.86093173367847	14.6235393887621	3.32625634234458	19.1830236195382	5.11757819296611	11.6824738299461	8.71119216142044	20.5551756566132	17.9549265854306	17.8863163241717	7.9828214558233	14.7064441060965	13.7389703049425	11.1890289224395	15.3323177823357	8.16481141749933	11.2139594397731	11.8662065238021	12.6901290295613	18.8422601480456	21.4590308505636	12.4332352908679	17.6061732041481	18.0451377210007	17.4688275493217	21.4115812965201	10.5517237242375	14.8148347219815	19.9839459056382	13.9858674258308
ABAT	3.8297909041866	10.9221483399052	2.68914527831061	4.02406180072172	2.46535171442296	4.02985946257293	4.02651579440313	2.33602586039914	3.71863934560634	2.47492137425337	4.55680024140891	2.77880127103422	6.07163116983593	2.00785093657056	4.85886041488554	4.1064040709688	4.90520966989753	2.51571268395351	4.99256542391392	3.82777646461201	3.91455642813782	9.23715918410534	2.86039195219006	3.81238634494414	3.80425071945726	4.69314156204213	5.08655071846058	5.32422014809938	4.5629376868635	5.60729058060602	2.73669669149661	2.84207163210677	2.98205668635008	2.10377291760214	2.56586783858822	3.60464377605386	2.98126266801075	2.36664638349307	2.73193015296672	3.30364004277155	3.47415167404749	2.37861175260249	3.23857365225271	2.47767981467175	2.37402691327851	2.40860827462952	2.7305000205259	2.2949924049543	3.38255969536479
ABCA1	5.72999729162091	3.10301073252986	6.66466707396446	3.38489367294336	5.99584204390114	3.518339159953	6.03627403546051	8.25109008214613	8.09861363437554	5.38093281193884	8.18277631739851	5.61499341432179	4.50196887594995	2.96030925266154	3.70118351711463	5.86321621891788	4.9638618302608	5.10215467538097	2.73146957183683	6.5458549391581	6.67450577849908	6.01980733993769	5.02621497250566	3.36034025293906	2.42627619737197	3.52658209880183	8.35433220401821	4.3213983180002	8.87075903791714	5.99464406208151	6.12581491303268	9.67043559225438	10.0113089052579	4.93587016464433	9.70886929047315	7.54533456890264	7.11672928633689	7.12118257508492	8.72851786962579	8.54281157963943	12.1485311224603	7.48373525074744	9.46501660686018	8.01107707905984	12.7308706167414	11.7492142233636	9.08877608458451	5.55476186839877	8.17010359508345
ABCA10	0.949697654647199	1.00893327640901	1.27480492342579	1.43657818338843	1.61939569021906	1.46874709714488	1.15428441266848	1.52157997223558	0.736225769188589	0.478676781595072	0.883364850050961	1.216048052715	1.27679088175594	1.17863000113979	1.03768030256863	1.19970657136461	2.1226757879768	0.990484436007743	1.03295135219372	1.39363142023215	0.827703185687413	0.68282763938906	1.62841476135123	1.6927277385217	1.00904538967418	1.21041996905816	1.60176723173885	1.43004744937836	1.54347636401509	0.969012624774254	0.953065050064571	1.35674470509377	1.40861666562482	3.81383740283348	2.23977587778794	4.70416271499434	2.32393540521514	3.29513730012083	3.05855395635123	1.98677831409084	1.80155081765346	1.91625911088007	2.52676098009177	1.75767213069573	1.33841688616426	2.98914302027553	2.75152851432018	1.80345940879975	2.90897775147829
ABCA2	9.09237736316352	11.0404604068453	11.3299901249323	14.1023520140085	10.6438447304397	7.56181543753197	10.3648261494106	10.1246349833973	9.19837243077829	9.35433019330203	12.8445058286993	10.0244345180991	5.41104393115184	7.27865846601432	9.29107052403838	9.43315547690092	6.43727461273738	12.9079267597559	10.2557371519597	11.7249138012418	12.2659777764665	7.38816719124534	12.0861331157851	12.944634675874	12.7751950334552	10.5568579498937	9.94706298999087	10.9614590060852	8.84728758213982	8.63111992634852	8.27551028671972	8.83833967927051	7.8219974302593	12.5044408718891	7.1520278786796	10.2871869805293	8.32517177954136	10.5148506066982	11.8380858806675	11.2889791994	8.68059739680842	8.84643799247815	9.44941980024465	7.95588408710408	9.26131539690486	6.28483115004745	9.01470430162178	9.43007476464369	10.0964331665205
ABCA3	115.749050438533	5.56347571661234	117.842494841333	122.047203755216	41.630506416055	147.854921779619	217.29303790671	33.3523343296808	4.82079550420566	4.84729849604045	57.9572463284798	17.7587422347866	51.0192587288519	213.117954153054	141.182876391171	46.3061195926402	57.3287415643219	30.8376030603757	120.303996544989	63.9137640003176	42.230663489731	71.9768866731941	152.671609175722	26.8039998832678	152.520549768556	54.8155283898476	95.1302608491038	73.0069451287335	103.361807261215	35.9425712840676	93.8758057515085	46.1968231554801	89.0670735953298	113.639236059769	96.5890759255868	55.8095045427238	58.8397731060386	48.0253190180862	91.1698905872332	102.879649607173	68.666926173638	85.4209543530506	66.3124239626544	51.4951335767429	115.985381740467	92.5428788503274	55.0273610195877	127.653619908679	72.3586314626565
ABCA4	13.5186738168352	1.15130915251414	0.21413727004061	6.6144011664892	0.132557109551017	1.42262912258327	0.441748375639514	0.630407775066507	0.00391759627557473	0.078614291748104	6.62684315615385	7.52950854802364	9.02627543755076	0.842306859336624	1.10449047376901	13.1883604403892	10.9445993912226	1.12369128870942	1.9548518199461	0.245770698792105	0.143267822411724	0.97416576059635	0.14041272221753	1.5482145167447	0.248501322468631	0.52232348492327	9.24241042267286	1.10523883608193	6.48084597631534	0.62984010998756	0.273098285864126	22.8376168407255	0.340361359296996	0.43809965676694	0.180282267418106	0.146871665491302	0.133457389752667	0.144727756584667	0.186661871865075	0.190495021800228	0.430768956132241	0.204354781841347	0.175568160896922	0.157306584944868	0.144587178503119	0.265740929397544	0.196950338483526	0.205476056286356	0.219882326542601
ABCA5	2.44734298827009	3.87046527521579	1.71500014542544	3.45397869020992	2.70726945487758	3.86198049117502	4.60251968194091	3.62550766329538	2.8971861543338	3.11483417084896	1.34972519344117	3.65584451057547	3.18069169572137	3.87035509425187	2.67688669189962	4.08024264548381	4.61135768842524	2.13976389934047	1.92602973125671	2.57651914703624	2.85137014787336	1.61898743038017	1.48203130150844	3.40154601102891	2.19436053446731	3.63054011895535	5.03391280299916	3.55874883164131	3.77333520972041	2.36769901100187	2.27597237816296	2.51345215704544	2.81601859156617	1.71606736436851	2.37981230374537	2.40188877423563	1.69788105687479	2.19095454047527	2.77862154535743	2.09120973186495	2.38944243250931	2.03387754800399	2.75401267737032	2.29396981288512	1.8850619228386	2.22141097492703	2.19622167827443	2.08323642082404	1.7451915757298
ABCA6	3.99907977906057	1.71095532916911	3.88142203445291	3.16054129810389	5.18008545939271	6.05691324844578	3.44944040941109	4.85202038881194	2.74412936144521	2.20542359576553	2.4013671102519	4.28323664296476	4.02041721418203	2.91069914525438	2.31666220361844	4.46586990311238	3.71330281604334	3.1596797447648	5.611262419735	7.15488908931719	2.84483526537698	1.50028492463641	5.55011253373541	3.94986167163036	2.03161393885658	3.36219205005397	3.55060951927572	2.96469800439446	4.78107771301907	2.77077641941919	2.67639547514397	5.66821892238837	5.5900274279272	7.74871231042177	6.38498766278778	11.0710026280093	6.91348360788027	8.92021093570585	8.66306774119559	8.78893962505823	9.07047626744493	6.78267821304426	8.71319936050277	6.28809493113854	6.06512722322518	8.7674098824535	6.89725063914767	6.00700815433346	7.94156504179622
ABCA7	11.8245972781823	12.8750634110004	12.2575097744843	13.8988898869995	14.1346078243729	5.16739671302582	10.3287121364634	10.4567508922159	8.55985195433698	11.5310213285056	17.786366194135	6.193073676361	7.65297582585821	5.74699110969277	13.6254671958006	9.49985654948425	6.25132782063286	8.31579485047011	13.0674171683768	23.2904475833071	26.7936244207939	14.1814776294478	6.75106223226401	17.9915339453077	13.2256288630494	16.6949808500719	10.9742623239353	10.342888020805	8.40697841856796	7.33714157327086	7.50201945976022	10.8039664586488	8.4355798808858	8.320215811284	5.6227823807826	7.17714557274549	5.36628712101687	5.25753653129306	5.67814769270479	7.76100050580669	6.08309171198954	4.7067264014085	6.29604455879105	5.73660858800665	7.85827389388572	6.2583206118633	6.00638773863796	6.85482882582326	5.39121731145153
ABCA8	5.54438944892973	1.74334367668438	5.34867846430564	4.60875317504685	7.46376901898774	7.86038308705075	2.97703401619179	8.19697553713063	1.17979329382815	1.18631349622431	2.42065144324574	8.62412719836592	5.02139888672563	5.35954513003643	3.97201461749737	5.29780094691628	6.50239013584236	6.21550453684974	3.99634152715633	6.84729578212002	2.16598488532668	2.46414383060876	8.92762682200769	4.27536153657294	2.48036603219593	3.46987717760558	3.95829071737239	3.77633415263036	7.6879984674323	4.70062054917763	4.97228278704398	9.22176586548951	9.29719681962464	13.7167036527237	15.1835137514674	18.2717377865712	18.2648994238581	19.0234653984269	19.3017260851881	13.6790370631537	15.9218103794931	12.4109940683068	14.767552892297	10.7737489491316	11.935166511807	15.4884818622943	14.43542669665	11.4520131474901	14.4263679905159
ABCA9	3.19950841832077	0.96065868811976	2.59454823326987	2.22378406995513	3.09374056266264	2.63499214712079	1.32380727196262	3.24809463291385	2.00849995882866	1.25725405780367	1.45944663999371	2.97960771854893	2.39049277566652	1.59035777666354	1.6855825586022	1.47542143755526	2.28171531169657	2.44558532568617	2.05787002762683	2.94087882756032	1.59601060077189	1.26246118103032	4.00704715171966	2.0690192021023	0.991849272976936	1.6361451464774	2.43873364501716	1.78089346112805	2.44269721985676	1.89864754659694	1.8196152167511	3.15332466058552	4.19268035640609	7.00356069073426	6.00136524944565	12.3115305112515	5.1100386550385	6.89344512410957	8.62353294608719	6.59461649781021	6.38387596295984	5.4982939410073	5.98554834428995	5.11018482778715	5.80204819888861	7.64777868760738	6.78401246506636	3.79454762995484	6.58471031716619
ABCB1	2.47277961376709	1.12647823064712	1.52292423348661	1.72457462474032	0.837266300766329	1.68697879506995	4.46346720882747	1.99964324176955	1.09707290884178	1.20728429883572	0.74023134749946	2.35576245858674	1.01481049128318	1.211603690937	2.46726801430505	7.33046757940164	3.25209266723012	0.673765175777045	1.1518431800127	3.35072499964768	4.03555784968017	0.767687077861338	1.78119172575963	3.62686382419677	2.51959820837406	2.65219276116334	2.50117213969373	1.93506058748094	1.42334406282222	2.44989790808406	1.66424895108632	3.36298953998213	4.32188519680531	3.77647424840396	6.13774720584528	8.12479669635886	2.19738709489139	7.28911209072928	2.66311081738736	5.68869813454401	8.1793169242726	5.21687241701621	1.21095170653969	6.63847137596764	1.98876145819528	1.93027764302765	2.59934417921888	14.3308944116946	1.8169076764371
ABCB10	4.71430566850571	4.15711623773626	4.28366778686489	3.76158076049927	6.04885968328184	4.41880826274262	5.39552360506148	4.03239160785716	6.18332945715038	5.16154710200699	5.30085529564438	5.18455298868225	6.75479326125302	4.5311202094614	4.27614908338714	4.30335357966935	4.87412766532581	3.69094945252725	4.68585814746944	4.98676496974675	5.4538191665856	5.50201795185075	5.1500418938064	5.14387180727021	4.4453758026386	5.57455810018768	4.93390201324417	5.2960077339217	4.62184496626378	5.50459590272458	5.78357919684241	5.15783246158431	4.4023762331744	4.53014017133547	5.96397243743883	6.29680486359257	5.68297931290528	5.28498503894152	6.05228516399942	5.53137031295247	6.19332620350927	5.90434744636603	5.51765613939457	5.79249797745599	4.86345696791257	6.31352869540633	5.49377379495218	4.38966394765259	4.85180058162776
ABCB6	5.96731045499265	12.1373695020038	3.67201245981199	4.14638637335859	3.7462564585173	4.50823332098313	3.90201946687332	5.88510958423786	13.2845814000026	6.87882774883104	5.09082230362169	6.36074559224869	4.34526976652371	4.1134003827056	4.31636392508804	7.34303865260101	5.56704735577417	6.36086852134431	7.95624504472466	6.27200027866692	8.42581330058402	20.3640503160454	3.65122303368843	5.67731595699186	6.97253057426889	8.26416752587137	7.79269637585447	4.81996869337499	5.26805632772139	7.06176932313341	4.00862475809706	5.27653588939076	5.23412767214089	5.06942210838761	3.24624456377873	4.36718053955323	5.83447952254789	5.0887464274789	3.29386136860207	3.62950879049626	3.5732131332347	3.21689043848779	4.57524946938313	4.41030490883569	4.35608695994969	3.56893116289274	3.59224991365417	4.74193813007555	2.83881610744862
ABCB7	4.54013354308047	4.39217449654107	6.38893231383912	5.79094740358373	5.8154860813785	6.3197344762603	8.22735352182644	7.35134517985837	7.00860655799651	7.13848019921562	3.8828486349124	5.83686268309064	8.1967870829924	6.49641468018261	5.62902579675711	6.76588314158713	6.76746207761116	5.93950556559696	7.60750781203873	7.96438547771183	6.77757294219113	8.14316465672555	5.00725933918993	7.13011059479431	6.95422742998031	8.52924479347131	7.03328809698628	6.72474081037385	7.89431319853168	8.5085284588082	5.60915668735063	6.23487485227567	5.77081780994824	4.25797134094834	5.68491954758808	6.82270097671157	6.60022127371194	5.76857301114719	6.76197089535948	6.38858574938418	6.42923264061706	6.35844858144811	5.19781995379868	5.06303360523504	5.43334381775442	6.02331773594381	5.83224028350532	5.21341968095532	5.95836171599663
ABCB8	9.00295254021706	7.52397493777571	9.17045625099551	9.22297603954858	9.75328742485062	7.7086209889282	7.73996180386604	9.58061352715599	10.4660818294588	6.92797688367053	7.65178772852183	5.61259023595802	6.56798406745943	6.15577042058993	8.39501290387055	9.20838044489385	8.59918002423024	7.89934192260164	8.29070458057145	10.0452489298318	8.28758670812636	10.5727392328965	7.47530415631691	7.40428044972193	7.10652317686374	5.2101562779875	10.4811976872147	9.53762282736483	8.74328731578357	8.51038459433447	7.04393601879482	8.67971687119556	6.80144309943299	8.84006543394491	6.79150036256779	7.20674738358129	7.49194155518603	7.42801864484988	6.75965281711805	8.02590558626667	6.37693378108341	6.47150375615849	6.92145306609015	7.55092234804387	8.14646445261254	7.26250405963219	7.25165451933801	9.03433747150507	5.63366829928078
ABCB9	5.90122955872598	2.85319435543277	1.83692223163572	3.71969042022896	3.13389352777145	2.490878483617	3.76557911610714	3.41159082863289	1.13953186626081	2.25578239355269	4.48274048599506	1.74880091693888	2.45123832785701	2.48631240147593	2.90944038736586	4.5584482581585	3.04770918523178	2.49862396176551	2.51202059466056	2.20748479736054	3.46455112666696	3.26288512443878	1.3980787159089	2.47994708784437	2.65474342629288	4.6245801903012	4.42809615853512	2.53834396604282	2.81419643208341	2.16642208966982	1.68138912302079	2.6533239543498	2.94566707303622	3.05623220208444	1.50757091303693	1.14897832118281	1.10666302209012	2.23310605737144	1.38377226047101	1.11316150561984	2.0026231691755	0.636889980926223	1.61250300299045	1.1305454649639	1.40842486437565	1.55607969246758	1.42417342120528	1.89352074870463	1.48474205553681
ABCC1	11.7562961877912	13.9639150998167	14.2254854338776	14.2467629389229	17.5922073540679	12.5750911133711	13.0335359626026	19.8091355969463	24.4692615580122	16.6931476191924	21.8044820001248	13.6419049924021	18.6900946713834	10.1584535784521	13.2578606955625	10.7567826972011	11.3043386122229	13.5236589564848	17.0527286801185	18.5419679441753	19.5544399056326	19.912680276984	13.3749954885454	12.3985631191211	10.0406192045266	14.4758913090354	16.5422699776256	13.9239705374055	14.8388275878157	18.669449855368	14.9382136012799	14.1759917460827	11.2126800163029	16.164374361306	12.8752154598977	13.4904535448475	14.1668728205774	16.6415316945018	16.3058592122433	14.716304195994	16.4742818619872	18.20989387436	15.7512919315682	14.9629093934068	14.2446900026804	14.7454367517383	13.2264056019347	12.4406581001087	14.0425499466981
ABCC10	8.70684492442181	8.56279974332206	10.2523724922139	11.4450101486757	10.6938856277116	8.41842469134874	9.43643774359294	8.35327404620996	9.8321365813794	11.2321374564015	13.0387618397954	8.07180087835237	11.5452995225501	6.25279198045514	11.5180914239305	9.51295131000745	7.63880269234292	8.67200805780542	10.481517138225	11.9889015189116	12.7706902943462	10.1049449999389	8.17617830335816	10.4804782005539	10.6982451057376	10.7782954866279	14.2000127196932	10.8580695564569	8.88719386346294	6.64268295685389	9.10120687028968	8.78850174843084	8.03095466940828	8.39072655133695	6.04173799578316	7.92227288886533	8.75626662373146	7.02025417689968	6.85205122853356	10.0497774619813	5.95355296724916	7.29352905215366	8.69835800491676	8.08547010026821	9.18565354596394	7.39094673804735	7.19974212222476	8.16905969195188	4.3499986755161
ABCC2	0.301344139362179	0.296968845858477	0.146521983447996	0.179599343035697	0.386012447260345	0.246799827307836	0.406709821682848	0.357333248428663	27.5232672706877	3.35612771204964	0.195684905954687	0.229099275701172	0.393481564935226	0.248105751538241	0.325702605703604	0.245168353559325	0.220049499832582	0.225020763956734	0.236154409275834	0.255034697889207	0.392181406398023	0.207539503013696	0.257144873601621	0.44027234218142	0.320341347337097	0.398125392736204	0.296303880936524	0.249993516397459	0.22603459680964	0.180947381344147	0.234602121220834	0.288476966602313	0.314583663520099	0.2259307162283	0.183159014279819	0.394707277861263	0.270271199377501	0.193309319997993	0.329523926369689	0.263543096889795	0.239299925470094	0.233259552622113	0.452542231927229	0.292940250488336	0.29192000586465	0.285060304452421	0.146607645861809	0.238588803117227	0.403945898107306
ABCC3	64.5560263287013	117.888886953506	14.7842778289198	100.082825423396	72.3848194313017	101.4097469288	51.7310411314924	98.1068919925594	34.5606685969418	25.4340762465013	138.95713109947	67.0681634481664	136.848982561797	83.0884641216005	75.8537178337097	55.1414722694118	102.72684153887	67.3040929403036	79.9843084902431	58.6736199186291	83.4447605156812	14.6348428852971	13.2209290066399	38.0544379837654	44.2872507331756	33.0173671226066	237.987430544602	164.80048422587	126.093921167521	49.3392333831146	21.1083212058355	45.0498598781815	26.2670165990508	21.5744869906785	8.37559174708291	8.63180167221152	7.34979443115659	6.10661838578855	7.28517082933	12.8950614322877	9.94981048917735	14.3170133749772	6.6640506859708	5.09818060169491	8.86972965236154	8.8246394145993	9.18619585401695	7.87065628913079	5.29949868459857
ABCC4	8.65985942487449	14.621937371376	3.08751396837181	6.30956530833658	6.63239557774285	13.4113424598587	6.97203505262306	4.04571167125459	4.87929352405111	4.98029438445981	4.11068080668493	12.9062067368128	11.2281498648632	13.4647189369657	11.5681531427316	9.64538407339384	16.4494618504734	15.2423211361843	6.84653708370594	3.03405915656597	5.38369011315773	5.32278479424006	3.8438478711913	7.55525526467449	8.23297453745603	7.38497883049434	16.1609192332047	16.7206124304008	14.6118264391227	3.58403223727871	3.96832393754966	3.96790737255663	4.90260763925663	3.60636629772967	5.70304148230441	5.00192157781732	4.79998963955832	3.97437473349732	6.62987223933066	4.6614230144997	6.96379675018386	4.41423376625996	3.94666108506829	4.03806758312581	4.21238097100624	6.10335304129968	4.4293830416702	3.58533689095916	6.04858914830527
ABCC5	9.57125850941736	41.1393659646909	7.90581179885701	9.83909808736645	19.6454158245577	12.0014380759776	9.25896651448902	15.5139233726363	11.1763618727992	7.27592715768803	16.0091455361471	19.0324673455071	11.7010692487934	6.37805414602644	11.9365122860479	14.9727323122181	11.9730607791962	22.0287541605481	14.3220232671698	19.6365770007782	13.0921301388126	19.9468159120185	8.34229032826236	10.4568371868434	9.50936411869781	8.41975987717115	15.4423223771819	10.935429576017	11.4300955754186	10.0735088488652	11.7921153273937	15.723997442574	12.6955301891923	10.9537128562407	5.95814008579941	9.57697723283943	13.1502227052972	11.6471866059852	10.0378329118211	10.7231479566182	12.4944996991703	7.19554145686104	13.8524711763368	11.1160800591056	9.03327207994802	11.4007656653024	10.0886174392664	7.69376607961715	9.33475387964491
ABCC6	38.0736552521879	20.4612749767833	13.1004314700415	18.8659202888426	32.9210347926184	37.4730146559312	18.0761149045723	15.9014327970509	5.3221787819954	5.81680449053185	20.8016470283287	18.0028053724752	30.8661771851858	27.3918821847051	24.7589487753821	22.0723092418687	30.5145350519811	21.0908923017003	42.8496299398998	15.0532189576418	14.2949395299599	35.5666046416066	14.5789688295655	12.7310962564317	25.3137596672571	36.3660683320756	35.3924980395812	34.6844981968527	29.5907291675498	24.971405693483	15.8332522435179	13.8939130184578	15.59454076343	11.632460092705	12.4635043460472	11.9091005521137	9.16863262518417	9.54968954114479	13.081040053458	12.7126935771597	11.5641349775529	9.6468071898277	14.5892853190478	11.9972192226116	14.7200168356688	16.5538830072434	11.178638542791	15.7149170877214	10.4115098801129
ABCC9	7.60658122085181	7.32321764109945	11.8321904430656	17.4002618403428	11.7771353897149	10.4689779652567	14.5565163076454	15.2056910988678	9.98768329884913	10.1529336015146	7.67205735099692	7.76166316574468	17.945158731615	10.6001183058116	9.40882697029198	13.5665844992043	12.6809913320265	9.97671496117388	11.1887418932872	12.7037897069376	8.61347776444538	11.2201319711847	10.5690047898494	11.4986670586134	11.5395035389899	10.9476475440051	9.93722531229533	8.08109134982433	10.1442241882839	11.5710810304754	12.1411433731542	9.58643523415269	9.23147725779148	9.31244929638324	10.2916178878612	12.4407803952491	9.83843957253553	14.1137909606981	15.9211433512908	12.5755903986667	12.242523296399	11.5065106481066	13.4546289367937	13.7868647188116	9.8981678198339	11.082182418421	11.6354530409472	12.9028588989774	14.430349078411
ABCD1	9.0096851325817	6.10449082277209	11.2205333105066	6.87193912124922	5.87730041323054	5.80196279522728	5.69234419471891	7.45195270955902	11.4686268188981	8.28667042976445	14.9369485586744	5.69401729385017	6.48150317021074	4.06500187476618	8.4720071371077	7.5590946790316	4.549974733767	8.29376799682982	9.76800430171016	10.4722161602925	8.17528317085863	8.7431229868905	8.93330882063139	6.3951584704614	6.6494780125486	9.27985043956091	5.57198556401348	6.18081042551875	6.05125792839927	8.14376664171938	7.33152980960192	6.11444301079352	5.13256629995395	11.0455918463064	7.29584053901166	8.58008876505845	8.87754240064481	8.10269819796969	6.13282778261241	8.31959648277751	7.20576427760102	6.59088776518253	6.55427288760844	6.72538976533174	8.14514834673917	9.18246162533745	7.61574032996471	7.66293853723335	7.92016537810184
ABCD3	17.2745506988102	33.7077795115025	11.9827820246039	17.4159086164497	16.3577482091465	20.3449802077741	21.5898636869369	15.3894222907705	11.6669172754408	9.4818915565923	18.4434596825483	27.9481526799056	30.6946371466234	24.6774833784837	17.8592806158925	23.9169131593305	20.9088431913154	19.6783726122541	23.890666797586	16.5362457630991	13.0580104946835	18.3266501575389	13.5677684181152	15.2013264931881	20.8220259836117	11.8164723609266	22.4763492211711	18.9360551335253	22.0684854606701	19.3291622079037	16.2663500380569	13.9849325883482	17.1686904102911	11.6428037199706	14.5462054757808	15.8167712099105	12.0521230510868	11.7082880646295	17.3281282896188	15.0434629012238	14.3187424283458	16.3158259784012	14.2618140429962	14.144478637309	14.2880682959811	13.7907724054462	12.6961127656355	14.0121608746874	14.5294269666373
ABCD4	19.7132784033099	14.3108513703478	22.4177150624394	18.1449410954036	19.5618244416638	15.4569138791239	14.0805422549375	19.5429393017546	15.8385013502267	12.627858229464	17.0593164188404	15.1624828216027	16.6040795418666	12.5082930216226	15.4779380172844	21.1672706145705	15.4438872879567	20.2023683476515	25.0951549583032	18.4167811651836	16.5093928885505	16.9276153748358	18.6300865683987	18.3529151124883	22.9536045198926	17.1693534118927	14.4919942544977	15.9315419377215	15.9283964520842	14.7028913510827	16.7877529559603	17.6485073629648	15.3528114676327	16.5960187998025	15.765736781622	16.7584426885946	16.846584086786	19.2501430431078	18.0827249075656	18.0349858470291	17.616348043896	19.3831032427687	16.3224504914937	18.7047744301375	17.4172769309744	18.4887399343251	15.378921007606	20.3750841496019	16.8748410591121
ABCE1	9.7863094524594	11.8489895704107	7.38923907153219	8.8353230104624	7.95761440965263	10.5469067652318	10.8066335224945	12.2400514520917	24.8237831823402	13.7984287919547	9.4182445089728	12.0509076971918	9.81325137275476	18.6072318254242	9.97972820494215	10.4050051767728	14.9200471717698	7.91921608658333	9.07899187703038	10.2750929618284	10.8010490071432	15.9673311882007	9.30773810554192	11.503668092981	9.68597784033824	9.61466805788468	11.7131510251934	10.1008095311204	10.1885657661248	11.7614354026574	10.0410548983814	8.55822016811749	10.5033901220618	8.14832459358329	13.269698022462	10.7231949705187	11.0801837186512	12.3357498535757	8.80002286311483	9.86120854437234	12.3363290191237	14.1695694263271	8.34528701968882	8.33161625653781	7.75942863177325	10.7274925516611	11.1076359853101	7.06990837119922	11.2719584058736
ABCF1	22.0951926114849	21.3196006190959	24.6788883722156	24.6944242998237	23.8394705551061	19.112383244877	19.5912380594695	32.7228399220513	24.5379654645323	23.1421553700729	23.2594353185931	22.3165729408258	22.8620925839489	27.805158547791	19.9953765986328	19.7780268407577	20.852097139169	23.5378787333676	29.5967176575086	22.6072648334103	23.9697013982512	28.3467520162717	25.2182125453166	23.5500473719566	23.2497152166865	27.5867735377426	20.0237672004174	19.8548187462259	17.2183769633085	24.0544128777134	17.8350623584051	18.9537833439406	19.5873909988141	20.0633074914386	24.5145382974237	20.1430308099051	18.9483338844746	21.2205172741684	21.2504322886065	20.9347628200045	22.0661253869154	26.051053885115	19.2029416216169	20.8506326490051	20.4591893857842	19.2280663792124	21.2112549305893	24.8278499923833	30.3304033752345
ABCF2	11.8626778918717	13.7323040228835	13.6181347522305	11.4610427886007	11.5150264295769	13.6537238382963	12.7572344830381	14.5953772515624	16.3151488327885	12.6888368143849	14.1842411660161	11.6368584291029	7.51103230132477	15.8339365981926	12.7715427935396	12.0011302193839	14.9640334990807	11.8838162263235	14.5081404083161	14.357610071788	15.3905590443015	22.6939785738988	13.7017120461165	15.7600769818407	14.0503061884785	9.26288426066585	14.6266394481468	13.9901326480182	13.7012511386271	14.4333083956439	13.8200037688654	12.4299977641606	12.7850108258533	12.3596809483581	14.2088972472002	11.8828907141931	12.6528452332083	13.8543402450622	10.8491089977271	11.8258834891625	13.5908107988603	14.9253163461516	12.3810541925656	11.9089725590068	14.6164699863915	12.9004208377141	14.9742361580131	13.5529209196388	12.1872037839538
ABCF3	19.4225394417347	20.5890290128729	20.6475600007002	18.6141009366558	17.1368173591238	17.6155656806863	18.9978592200426	17.1919393827899	22.27258434183	23.3933805041388	13.0679455001279	19.8694427569981	13.8733929535703	18.4167408511594	21.9832582058874	18.5722401053895	17.569816465122	20.0142794174448	18.5121739323188	15.0884244813167	18.8547394362171	13.1786544470239	18.6902945630388	17.3999024658698	17.7859534620497	15.2743898556046	17.3011899845232	18.4655570823647	16.9083414426862	16.3919909198305	18.9075755531289	20.0934599083633	17.8948922803582	22.1436484501087	16.4526742151928	15.3860205885927	17.5370013461033	18.2094503769879	13.8148341471129	17.1608805129245	13.6566920931283	16.5285127965085	17.4234225543639	19.4851938920301	19.9490002501178	16.7987403145671	18.7743433538492	21.115979455952	15.3231141273103
ABCG1	13.5632912266315	10.1182721251785	29.9776456470835	9.77851208316424	13.7162625402809	10.5879211529523	13.3283248933552	14.0051055869756	17.577870017547	13.4471520479938	13.4134494632985	12.1913959608167	13.8393566844218	3.65836176950603	31.5480448083851	12.9418771769239	11.9665434647047	11.7770791889883	11.5735846729323	24.287672386881	11.835547428496	17.0246331412634	28.9277162970441	12.3236383237972	12.872823020516	11.3516745297919	16.2585567048912	20.4727209431634	20.1064476531252	12.5196485188301	25.4050700156715	21.6119834627426	17.8193309415945	25.4055871133938	36.3692516159609	19.2697934104464	20.3338387526408	20.5005323969786	15.085182050196	23.8420546108285	32.6666056575396	25.8462042649864	13.569793930259	19.4875266998325	28.2792889297154	31.0556325393441	25.5825853963272	31.6834909927662	19.4741256402343
ABCG2	1.53782617071382	1.05484939816093	2.86416358956875	2.93190626854572	1.93230956140891	4.33322458985707	3.07702615469555	4.64568132493154	2.774845524851	0.607692871918073	1.31677039354038	3.17908272399961	2.16508099804335	1.95809887781463	4.26208841630966	7.6234344777634	4.55496532401586	1.76188326231525	3.57824551378768	6.60735290809745	2.57182890060897	1.06421760231496	3.71225332114578	1.69605460377982	1.64080097400857	1.32898393228029	2.79433271680078	3.32479060283898	3.22959484888488	2.44009610594528	5.4574151682058	10.8223420952008	6.68693785605596	4.49415118286253	4.28432678846585	2.90487461923148	5.38029844336484	13.7190964139296	3.53530087967991	6.62009380620636	12.4353023132076	4.32906506292796	3.20473363931183	4.10994053720719	7.34739707007343	3.66892690929049	2.67123069014651	3.70783497028304	4.9402185771944
ABHD10	8.57940154839627	9.84706123357006	8.94847247461164	6.47402258168834	7.66571675630571	9.64666923715668	10.4607699424085	4.46495517073725	8.7007124182693	9.78447435257235	6.4884180372589	8.69939619488618	7.56726962920345	10.8498946067747	11.1117279148936	8.7501862126625	8.70514911303856	8.26468145400111	7.39576037629765	7.69827737628648	9.50998894412412	5.8888666459733	6.75535369742886	11.1344127185524	8.67970123431644	7.52593010559076	6.91131760552281	8.58853352016032	9.74408281107992	7.5231449151387	9.8413409008023	10.0372217618386	9.9126964375659	6.97743061134427	5.57566728830335	8.51939451808211	8.8753452077412	7.50624504537785	7.42762584631561	7.17454344326405	7.46055767535447	7.78971207611806	7.78473531413529	10.3826603187127	7.94481988107888	9.48967894961631	8.90799541224798	8.09672350034411	5.79524521733716
ABHD11	21.3115974869921	20.6855088461347	18.2302010491469	53.1184044168579	31.0846320639461	27.4099651967286	28.9991306450496	18.3200978786594	25.5240897004598	15.4722282549557	40.1004558949806	13.7453540369706	42.9229035991096	37.2435588922201	32.8280467091093	19.3873971044891	21.9607978501646	30.5680571868977	29.6361064320811	19.0608628775457	27.0963207705203	35.4141023029067	14.9040999014522	26.0965096160713	17.2325060048734	15.6361673312422	30.3897946064071	28.8937995858282	23.7553344545827	38.1879537583148	18.8416970751799	24.1922325178231	19.5741523939543	14.978448932363	12.0051983637889	12.2640294066878	14.2275842370939	9.81286237631799	15.1614503650159	14.790107358011	10.9623852924819	13.0006678508212	18.9805981185011	15.9814647281504	13.3377352648777	11.5714197923527	13.486893834986	20.6782892507034	14.7285837556492
ABHD12	33.1409586552511	55.845118368718	42.203954190862	26.0580153166495	29.7709806788861	33.2412588112188	34.8240592426617	26.4393006140015	49.7995991215887	47.8339655850882	52.3685639692406	35.6802226649743	22.4332851136034	33.8831802956278	40.0908872636049	34.6715022181969	36.4774583435746	40.8929132681414	54.8594823712701	29.1519035959321	30.4188318036397	50.6134454067851	29.7417632283713	26.0491511376706	30.5706183490785	31.3117247175743	39.0667490035395	41.8944776518748	41.1925256094529	33.1415876906908	36.2216240211326	35.9350845263997	35.4426794820464	47.0096523240972	32.2479437899383	28.3434053934004	28.9361645341685	28.429659235309	24.0816012338582	33.0122097597609	28.1283057491018	26.1242360627121	26.9878093476606	31.4349199802312	35.2390201555003	29.5599523873293	30.7089705706266	31.0721408051985	22.6784053505128
ABHD13	3.5935424664662	3.76745665642934	2.50921751368781	3.7487457182971	3.24481127955633	2.90019220896879	3.75372708129506	3.0320389391641	4.13508424192738	3.70387998188074	2.65404336049297	4.25483678593767	3.89926921223851	5.39462426591575	3.00637841978009	3.71013991816083	3.97685734624951	2.95123888104134	2.57350457179663	3.25106408797423	4.33959935599555	5.27267637198821	3.36724402506517	3.4245912157888	2.95688986521512	3.59620002237047	3.4864510170774	3.6083856575053	3.49660976605104	5.0586288045851	3.4211274759558	3.4515620815021	3.21233915707908	2.57115505387922	3.99840412651567	3.65390470798967	3.4853094478675	3.31840232829039	3.77207546754794	3.38629420858705	4.84824228329022	3.85716665889783	3.47650547893555	3.2381424548516	3.36826368485882	3.42308075345295	3.13193412557011	2.24568694285949	4.3522063317363
ABHD14A	46.350402764732	52.0360423597568	29.4628144316324	20.5253669650864	26.3824257039958	39.258379662768	23.3299476759091	19.6320677728101	13.7052593362737	30.5295622734941	24.1769902262892	38.2878619428397	21.9584570897109	43.3943454444248	40.4651986097789	40.1078478751559	48.4501903533677	69.5056639536595	48.1802122807786	24.1164713638435	23.6956601876617	29.9856305538267	23.4253494034058	25.0681515934253	44.3110548580939	19.2672375767662	31.8704068378064	41.9496715035699	29.3394676081786	27.2013462596429	23.6185243634683	33.3116445024558	36.0027730824576	41.1703434325977	25.0843879672918	22.8822888465323	26.5398726855831	25.6477355735997	17.9584436510076	22.8736078101236	21.0415636800687	20.0218069278125	21.7373316548626	20.6244630331591	31.1278527774304	25.1052801492737	24.9804124717588	33.2425004601277	19.0770918495559
ABHD14B	49.6829875094054	52.1903412454881	36.7788644648999	31.4245156330468	26.2877656464351	54.1009787400469	38.5966190299829	28.2929304875417	21.5113091738371	30.1188867858728	33.2417757992348	42.1459007044206	29.1084638505331	51.4465809098094	44.6054785536604	50.8235418134702	47.9812290448255	51.451078791849	51.7898132134431	33.3362564859157	42.7559279115944	33.366617455588	30.9146114579269	37.2922052832231	45.8648758532279	31.3439075282777	45.8722835358001	51.4217910437197	45.6002457160785	51.8771287793704	43.1912066196536	50.7629868494016	48.4854977668581	52.2642436563656	36.2849028350625	33.6665329514607	38.2521490802899	33.8363912237875	26.3753849175371	33.7984255984485	35.6998845949757	25.6546160320695	39.0130930907112	36.4539458070355	40.3404324603581	40.3731271857498	42.5301504615094	36.5697111648842	29.5861238647716
ABHD15	7.82422354689334	7.48300454952343	8.77215700162257	5.58886333436778	6.7150007953757	6.60073092202964	6.90641607045452	5.22402176022422	8.52140329180093	7.0881556303772	10.2876615252656	6.73128514180416	6.72453156206986	4.07051891454633	8.0739316533705	6.69449195493313	7.02159847375571	6.34094029292453	8.37197147419311	7.20539858618495	9.74384676667007	8.15672664492713	7.94967529793509	9.71224187684929	7.37390608912309	7.52832364291328	9.67687953016308	10.0565156777164	7.46090067957164	6.296243966932	6.23110905855116	6.1345450689497	4.8944133053781	6.54811566017408	8.43644652848409	7.70670011022712	6.51753208974939	6.19242312504696	6.43205085367311	7.50026294307067	7.39312222413699	5.6713663950671	4.6795243149429	5.69689582460705	5.79905389789137	7.89180181182514	6.04267625393042	7.14206039901816	6.4306852789456
ABHD16A	26.1827122470105	26.0298620600021	27.1755755912683	19.1795348846155	24.2723427000621	19.7814209930049	22.1205011357617	20.7957141364155	24.7400774056939	20.4060024172821	17.9628486344746	23.3125275216293	22.2861730052279	18.5948113186777	24.6133073360078	25.4508350589327	24.3725287666817	28.0049238836402	27.0809856367839	19.3882401564575	19.8240267545492	20.9740584795097	23.9168620525798	18.4158895890114	22.294253684592	25.5767154823842	20.4147215543369	24.2446757468336	21.0373753248065	23.876008670855	19.1243719779119	22.866199582978	20.1142850193162	22.8155698682487	22.9662586144222	21.2765983737323	22.9475543458584	21.8151241561954	17.8701126327667	19.5788715529682	21.7411128273905	19.820333851979	22.199690436408	19.0985880497089	23.9154498780805	23.630260664492	22.2007362611112	21.5816103213377	23.892645867983
ABHD16B	6.62502652778585	2.97125415215045	5.73474993495708	5.5286430392289	7.84520105379873	3.68030242368514	5.40663003204176	4.13610375015459	3.06899855338145	5.43131201713237	6.36197428857797	3.02226049367607	4.1418472611695	5.53507703710224	5.24033625418569	5.62665506777067	5.29267984089512	6.3458179199365	6.07469361784843	4.51061539274115	5.4214895287627	7.02440616672973	3.25095011924963	5.65061880355162	4.88557566405276	4.58139928732911	4.4187455176253	4.57530751405512	3.73192917416602	5.36120374385275	4.61008919855166	2.32256672913341	2.55312351914906	6.25463674294445	3.92702777786414	3.37355949397172	4.53139218393072	3.43478420135216	3.48272610075262	4.27386142932396	3.35757341783138	2.365956611845	3.13651214503733	3.93000431342898	2.20805835263077	4.6353529376659	2.37032106871045	5.0804465803342	3.16081968482326
ABHD17A	73.0677648167479	53.3627296839895	113.673011342604	83.2330060810425	75.5595375521165	59.6463818506689	53.9972820172652	62.7275164671868	51.7679899411779	64.2045544356878	71.4953055101089	58.982217107799	34.8081268075505	65.4573510763884	73.6789442630134	68.4843434744025	49.9494353379742	103.303089584318	64.2281373772712	65.0357224761073	91.532907972343	59.5332259146061	94.710850316941	76.5010403131169	77.7024083916631	62.9835704795366	58.0877537843829	57.4644660961761	62.7609199579895	55.8478870554046	70.7063618172395	89.4930042335811	79.7833895323202	99.5557600403336	77.9624265005925	59.9938473687331	80.5122447857888	87.026387538092	79.1339361503633	69.8181410786787	67.3302627906637	78.8275214459429	82.7113747480201	77.2144963013921	96.417535607215	67.8350745542826	90.3594324143894	91.0781219441289	73.5035159308635
ABHD17B	3.21474450997896	4.18332057277934	4.05481782013847	3.69711875382903	4.80391268329986	5.38777281484625	4.73002208316158	6.22006801280479	4.72214526923436	5.22169019556019	4.02877075337527	5.15720644514811	4.63682870617238	8.61296131579631	3.62335454140412	4.74195830196535	6.0152767219314	4.48984497540801	3.52599419235988	3.95881622925235	4.85686895273676	3.90636455517236	4.36156878342631	5.01754795050175	5.48813910302583	4.03247397967531	3.66466337019015	4.32531965007215	3.95675677114256	5.57913676319742	4.29729810546111	3.92003959930282	4.07504594523825	4.08214694168983	5.26481936515368	4.93466033465751	4.20120477290999	4.96995264099057	4.52537382909749	4.71513516845417	4.87661097749917	4.87435896189672	5.26122782789728	5.03285234710888	4.19162950623636	4.58381135739533	4.21158319620101	3.95472459483812	7.15688659328475
ABHD17C	12.4033166259281	50.3916480201917	11.1672840261527	16.9150568136736	30.4385792295404	15.7874525666045	20.271965119185	12.9239294866882	21.2959548699363	6.76586982659565	25.9665050973276	20.28299886022	22.0879011630074	16.265154286458	16.3177292934025	16.3961886729329	24.5046586298036	19.5799005492863	10.4252893060203	6.73327262490715	15.000170227991	17.486095799366	12.0163724372501	11.2999891055707	14.0233808490041	18.4736542771327	30.3738097931281	26.1593155215439	18.7638166230535	22.7696380189507	16.0523155150544	11.220572788745	12.3416042894411	11.4233820488499	14.8929355919482	13.012076911259	13.9173815635303	18.5905661864124	17.1478705692406	9.63906443374228	11.4235932827394	15.1748130861412	11.4822082852962	17.8848089130128	13.1605448683271	12.5377986758017	13.574742693631	11.4087669243685	18.7132033050096
ABHD18	4.3740875925986	7.35601023297612	4.41389493919259	7.82159447665399	5.78326802911124	4.04973627183112	6.78382920206399	5.77936310136462	4.87396617855948	5.44084072661381	4.88313908653142	5.08138546105381	7.05441813100556	4.37313974343942	5.81574579840759	5.98244858808069	6.51093841509863	5.99925471949279	6.02666072677715	7.28577496227122	5.73978425375969	10.1351737122403	3.88072519607653	5.8983262967715	4.43092664923048	5.48115429094022	6.89700517487537	5.63194437462307	5.4413969204313	5.22131552603446	4.86474281087097	4.98754030611672	4.2017640472294	4.24501431404705	3.42166118620983	5.02408571611669	3.43896543484614	3.81897957269716	5.27251355288374	4.93882429081456	4.96788491705619	4.65574040901345	4.45600132646662	4.79238799878914	3.37302983096196	5.07119556978937	3.75920018488487	3.67936343387746	5.01808305129591
ABHD2	24.5969834257371	30.7211006627762	20.1817252551698	16.9013933443437	33.5666521611267	20.049468667239	19.9848171057054	30.5071481614915	34.701062375322	17.1700105931406	18.8582441432095	31.1838535892201	22.3025333489367	43.3309900799241	20.4199801547086	19.7262748562069	36.1811682719158	24.1541196241806	23.3818122810421	18.9312751824444	13.91868109919	42.821793291408	27.7065062614265	15.3983800295733	21.1368663052122	26.6550224704749	22.9975893069343	31.2184171408783	30.415031542717	28.0397903371019	20.0305189985772	17.6458419388938	20.7969331103173	26.7416434957282	28.9836876244169	26.7295796886676	20.6391926150846	18.5920864740453	35.3233196062634	33.4470624905384	34.9537527256504	38.0007342798122	16.5605384757512	19.980070646955	25.2237333927748	24.4801530379526	18.8327901993237	21.650373171715	24.7409107227023
ABHD3	11.2443772557808	10.2257723768992	8.92794370307034	9.53709928434924	8.35216418553871	10.9417349923534	11.5739951304759	10.1350771654292	13.2378142044435	15.4266148592786	7.87347666310933	10.6710066524396	13.2093759218688	12.4593008531238	11.9934569841654	10.8527731408666	11.7254411650125	9.51051801524254	9.16987151740435	9.7531928136525	12.2373575879112	12.2500761538377	10.4128775513664	12.571226297548	11.3257975492814	8.78217825057382	13.6898628875253	12.7397301005081	12.4408411032777	9.40822517404708	10.5804961096705	9.87596091972042	9.31113073313288	5.64033524019955	10.2028740900739	12.236842152076	8.6805690681307	7.51136666735226	9.34326161514953	8.36270477605939	9.04536386935428	8.7667252130397	12.299509351343	9.01711272052643	8.29800350301346	13.1556699614617	9.62189281017966	8.12048398450496	9.65955494103047
ABHD4	22.787316929562	19.5203073162282	17.2992002657874	16.5728979680297	17.4497356203622	22.5595103105245	12.7894240771962	14.3233613731036	53.095446797866	13.3462078167833	25.1355468035376	24.1178316003854	13.8842757388007	16.7831985851661	20.6179723485198	20.8342708069519	16.6148857504215	25.3306166937389	23.2006355541365	16.9430916802707	19.7516452714916	9.98565284610339	19.891957306604	22.5194865975076	23.3828932956442	19.660176002586	23.6169744818823	25.6629525345319	21.3510838638152	14.4019863572799	19.343088156863	20.6813286391314	19.4514651272115	24.0317726226372	16.7422896344217	16.7763648584144	21.4838515471498	17.0580765712977	17.3383032617593	15.8519736151143	20.2849500860576	18.3689138959118	15.6650608553033	17.5124991202058	19.5978856472336	17.3734450727774	21.7537253837457	17.6864354762545	16.3872564184529
ABHD5	5.00606249571856	3.85550436109071	5.74386933594804	4.42754475322585	6.67966872731398	5.23618041860316	4.375299452546	11.4119260860685	7.53837071458977	5.69011709090139	4.03574149409481	6.53781509882133	6.20091915478908	6.47506662584412	10.8909081351687	5.8210908099546	6.67536067884231	6.05310678548142	3.85899052218205	6.2413896018415	2.9979628289214	12.4706719873893	7.83521221259343	3.16343371196604	4.19486694524471	4.72017925259362	7.00257673787874	11.4492166425108	9.32430708336861	7.73556859000254	9.63976557654609	8.351478233151	7.80949177686039	5.33762379414449	10.0561909650118	6.88033549923078	6.12101741218258	7.06446120048025	5.75608310168694	6.67909163768915	11.7793866311233	7.76429409295198	9.6466008335121	6.69354365613811	6.71265586460115	6.79710728938645	7.14105636000001	6.23389608187706	9.97673465457254
ABHD6	5.79435330036469	4.30677971400439	8.1763006521401	5.90114931123394	12.522103583456	5.21816475212623	3.78750066660536	6.45336829414042	3.89852608570521	3.71258805343253	2.91161895029735	5.72973851032841	5.65972581992467	2.97742956633697	6.16583033582874	8.62675663090985	3.84168713941491	9.12855850887721	5.7467414375665	6.42007551327041	4.79612757750448	5.66941791774079	10.8475959064713	6.61987260720627	4.71887520599269	4.02043110796679	4.08518528661704	5.21903065021395	5.99727104522898	8.56238346597177	14.8378124042998	9.34022196444251	7.23342816502543	6.27282064465718	8.63394638198671	12.6045807940362	10.518964302694	22.3637074182422	14.4454316475359	8.04833363991608	13.324657662351	8.1515235501385	12.1996901598955	14.2066940454767	10.5052404457328	9.35643578917592	10.0327177742679	10.9475929797156	11.9412688316373
ABHD8	11.5130214112209	8.30573402069555	12.7029340503687	7.77555124691731	9.59983389559047	7.3356861274796	6.01021876015716	8.78178649402095	9.12359589482884	9.09465758406109	12.0974973381517	8.83086411628422	10.8545384835979	8.39735897806776	12.3324338323027	8.58823579293155	7.67042051538352	13.2171189178024	8.00048501659126	9.94729779452967	9.20521725758988	11.1151874151618	11.6104214702818	10.0527019995806	15.680704824208	7.8653981432816	9.01874970017792	10.2809649815046	11.4157848711375	6.60323513684033	11.3146257154743	12.5419795429202	12.3054056073476	12.1743218323602	8.81786454786453	7.47195475296499	11.6571409108091	8.99796609667934	9.56543009513503	10.0702411498162	9.06546109984898	11.8909598846097	10.9885310983647	8.97971327545765	12.1129227427557	9.65513766035748	9.57308773696507	13.3702918270583	8.4872415889269
ABI1	13.6727401415666	15.4008621278128	13.803988491946	11.7614139833157	15.1749862708158	12.4769535331538	17.7118683133645	15.3956095019125	17.5898521233357	21.9765038515762	13.7637732566008	18.9752484339484	18.3949619983005	13.5242070201829	12.8501257639152	14.6718378480906	15.1515719565225	13.2229132125571	12.7511915699541	13.4914024808238	16.6472855698387	18.2251337769516	16.8466748393623	18.0268875694869	13.5024333542554	11.8414611904464	13.9902141802399	14.7181023935842	14.8382650632906	16.7680612778829	14.94825971578	13.4673365369681	14.5412594862991	13.4678546292311	17.8449120669944	20.2112611987122	15.912847835747	15.8073029026863	17.4409815662249	17.7426582505497	18.9982551848364	18.1382417080684	15.9977648697848	17.0807472131779	15.6073582406373	19.2666740516755	15.6507949067629	12.578637690929	17.768394098228
ABI2	9.54697265073252	12.4491788820335	7.90254763844413	12.1771087886117	14.7649239196718	9.91527691939412	9.9709158458462	11.6176106172725	7.18985529517038	7.46675542701227	7.58281546858252	11.2396167358697	9.44312343490344	13.8835385010938	8.67889256322743	9.185188651432	9.97858204351244	10.9737565725364	5.50202695139608	8.95924009975349	9.05076142580603	8.5591586997554	9.3020439167494	8.260471235034	8.04629210962648	8.54428276209709	9.12955167605939	7.92385108860694	10.3212143862265	9.19270852295409	11.5780171199619	10.825073377404	11.4012788737621	9.01331579290239	11.0544239948572	9.88532690681463	12.0433069556985	13.5697517326849	14.9699601746851	10.3770810423401	14.3865177477823	16.1280666534897	14.1107623799411	13.5267915944873	12.4425174950462	11.0429489231627	11.3923013933582	10.2876474721931	15.1364191327838
ABI3	18.2518314460819	4.02403763079311	31.2923141209947	16.2733334663859	8.9485642688702	9.03959092805031	12.8751114506424	9.18588736146838	12.514155633962	19.9293783742516	20.8993424375112	6.29480671202523	7.95086420778135	6.94581265405732	23.7307459109957	10.4000003173196	9.69459615709073	11.2076632236676	17.3450071601854	23.4795538713646	19.4992538852359	4.44353835320902	19.676068195176	19.3337356313016	17.2857812845875	10.7689903753087	10.6258667748522	15.9010993043198	14.7866877703172	12.570084648621	23.4091634912605	16.8714091935095	12.038326548886	23.2357947080231	12.5541132325962	14.6637569020243	24.9580846847173	18.3949537204094	14.3543787977019	16.5988835537253	11.9481269610723	18.4576563611238	14.0043281627505	14.9721001546872	15.108144262331	16.2264445896548	15.5572929041209	16.7993690262378	15.7847338222824
ABI3BP	18.3116216758952	7.01260324856288	18.9921339380012	19.3319316456625	25.9372100307289	29.0894393383052	14.5286808692948	30.4111244581077	17.3419599037104	25.4700969440162	6.8346244562249	26.9193638313321	11.2113009071497	23.7522894068817	17.1284519811539	15.5102739646861	10.8510750424589	25.8101690708358	13.4569175977067	26.0307666510814	18.6313582732634	6.83759678893015	29.1692499067586	18.5623179758605	13.2910490542249	14.607346853627	13.3782775988759	13.4602154332361	24.5024038402231	19.973453424863	32.2825013549061	31.0221133280605	29.1097439836302	34.4736545029143	39.207144384163	43.9220058742341	73.0857531994118	52.0434345488286	66.2433638176598	46.5845834916608	61.1871513766479	49.0701802946883	39.9056655483728	31.4217210541215	43.0411515185856	35.5259059460224	48.7168276415367	28.144900691653	50.2768629287446
ABL1	12.3821888221648	20.2865521583743	22.9982681913189	24.850478675617	16.729354489255	14.4720346274638	12.8895431073366	28.8271759357472	17.515620216395	15.3740106124756	23.9486132497461	21.0432355824922	14.4465387386447	19.4029399386913	14.2572120451944	16.7841712823002	18.4632860277575	20.2396486292025	14.8577811549415	15.7581874756169	15.750881672722	12.7230913420133	30.3893437940875	16.0132418322124	18.559448996243	20.0037991708216	18.3847516132324	16.8761644332087	15.4718841932018	18.3411012777706	14.0422456089829	12.3983527252647	16.8322358052072	30.0539396960066	30.9632817470945	25.7911340796986	20.9453966957366	35.4433080399962	20.5192954932583	20.6352068726091	23.177307896751	20.8026045064388	16.882945887458	15.1068454551521	17.9517640634124	13.8044909738768	26.6286337623812	18.6301308670516	29.8092233142692
ABL2	3.51544034510123	2.56009721781632	3.09739835154242	7.67395020284002	2.90910938196434	3.54765210946136	4.00908247134503	8.13197769084645	4.93832150745913	6.64066030227867	5.17674219683205	3.13500517167602	5.26549502805378	5.20462215046118	2.91834686979838	4.47491857936557	4.5966400787441	3.42129543992636	3.16779282426776	3.57620043319503	3.71920331311799	5.08386537822187	2.85864925010773	2.87784637014092	3.01047038032	4.32269885566183	4.42765226524258	3.07401240306826	3.05784311024083	4.56410432311421	3.04647674135868	2.7822593974652	3.37025891149866	4.40073784982933	4.96043906065268	2.89650044725655	2.73101351920088	4.40851350315617	3.48136344867397	3.54129707483213	6.4958865281583	3.57761719759517	2.80945165695377	3.21038201914184	3.30108115056376	3.09374951723309	3.40393950823889	2.40239550625028	4.12239319805694
ABLIM1	20.4558835256569	33.1441268017843	21.3548918882716	25.0222207275217	29.4703160669089	28.4560289564505	31.2570609477946	29.3780605924124	18.9395273351018	11.5980224941603	17.6044518998235	31.8145652907056	26.39798354554	21.2416631217545	20.57270893984	22.4975431755283	28.4147093892475	29.6745393377929	12.9194241052122	16.7281464511607	23.4395359893698	25.4996709259751	25.7733524253883	22.6428789719269	15.9150243297426	16.8240057113043	25.1406225703985	29.5170849529961	30.0338735327043	33.3468565743915	31.5719874323739	33.3846089124154	31.2361843263115	31.4378492947868	38.218361066448	36.1624361608531	32.2373510744785	37.717918403429	49.8299187837635	36.7911285100551	49.4530215446554	45.7960491960344	41.6239861722941	41.2334230243088	38.300819689201	37.2560488911055	31.5619471100777	31.1734080789651	42.7392669584294
ABLIM2	1.23737477843789	1.2151583547725	1.48861332205927	1.66036709462238	2.13276516757091	1.95590894005197	1.56083025916061	2.47251437155247	0.727689318048811	1.28735518362798	3.6604000784733	1.66572628045783	1.86636491597331	1.31939140357765	1.56162327660655	2.34197150000424	2.25747377419793	1.73249084661099	2.69965160076823	2.33917217850174	2.76441127882136	3.97180237123497	1.81708669172199	1.30418313773351	1.21858877010544	1.78628837172049	1.79893578642984	1.61759658235713	1.35404483311814	2.18508770840039	2.57982658476544	2.35465555242992	2.51098946352933	3.41222613598631	2.2396844013695	2.04449358554163	2.09605814825116	3.00706658781829	1.86881814244381	2.22996125486088	2.54853327768639	1.6481966551102	2.31793053631076	3.41054430274799	2.71737957910272	1.82438900826797	3.10638401919983	2.16031070205849	2.32897681903392
ABLIM3	11.6520913366145	3.08865094310247	12.9942675962486	12.0144473468398	10.1155394356587	13.5606564754534	9.33433841106386	12.5350347723743	3.37721785834158	3.16245998964125	4.84464751322465	15.6442175362967	7.53510814713178	9.73896829418454	10.1016372494384	10.1302119179876	6.72135558888693	12.0953259939933	6.29780317507756	11.8966492743169	10.2642686632958	3.19186740668629	17.7334847852059	7.42777032160738	9.38732184021349	5.50772089262031	4.13000111006671	3.98776860787911	6.96023354421988	11.1319577748221	14.9444943933735	15.1780342399949	15.449021186465	24.2593788348362	27.1392967840168	21.639299753479	20.55818900781	22.8434780200715	23.0707946022627	17.732628752275	29.9317196357287	15.7846600070332	19.9434255323647	22.5917435986405	20.1883372205355	18.7261713509906	24.1970911562591	23.4985044220844	28.4316677924982
ABO	3.75831350591275	11.6065457886349	3.19744417301742	15.447251826676	17.0456820510324	4.34264147778528	1.9912668877504	5.63258367176265	0.990748576269535	2.49419194593425	20.0719662940826	6.17502067483692	11.6415530830919	1.36416063574196	3.3070371777856	4.03227319794373	2.68937306278222	7.29355040273843	11.7483519526598	5.50731071960381	7.66521907422029	10.1784169613705	1.53113456874649	2.48428482923162	1.44933446792411	3.89927802628018	9.16402446844697	6.78259930699841	6.86105918891472	3.96185128123485	4.22404535789169	2.55152634308477	2.16352603872786	7.55368706801567	1.2339664660836	4.98211371814737	1.52874989636563	2.71587669619036	8.46624623915485	6.02156161267825	7.54948505124413	2.34194829520491	3.67861222646608	3.17397297036741	2.84746702324993	5.91443939724262	2.42915304428393	4.37290567243791	8.33654367407906
ABR	37.589182198355	37.74330377086	44.1175946935942	30.2349498292906	46.6688987593584	30.0030977064235	31.6969454956414	27.9684211366231	23.0065651061135	27.1744176281153	27.4721197535356	37.9538547000073	25.5419678694351	34.5970295619429	42.0356545612987	23.6327321386763	24.9355436785107	45.0095523463853	36.2827677155652	42.0107864279024	29.3386917243472	19.2584830021151	42.0687065403349	29.6621804795073	38.0704367908387	28.2300505157317	24.9110937024261	31.0948035385394	30.3428466270278	23.2856407529725	35.6239769153776	37.1937881817124	34.7319405563941	50.2355370078381	31.6030546618479	37.2143477987692	34.9574424256279	30.6113072064539	39.4470855537049	40.7213684230152	36.6829543138508	43.9612266573815	37.0199992471079	35.4211256973077	41.1638704954457	32.9039330804231	36.2376487041946	37.8028480525246	36.3821838782045
ABRACL	17.2723961461635	20.340519352564	20.8939962288622	15.8871747280844	9.77052383710443	16.4462202911171	23.8283029692022	13.3520024607664	23.389055223606	33.6203055064809	16.2779657235975	11.9587007012759	20.4794422771515	20.1372957442777	22.6249702236849	13.4655408489577	16.2109854790326	10.5046639454527	13.6241730481144	15.5629499051434	31.4285396000438	8.42473416428252	17.3621587516247	24.0285454605677	16.8265155963518	17.9351727483245	26.4991829924467	21.5171649800465	21.0476123816263	14.5807012680206	13.8398682919277	16.3905202531148	13.2357133864214	11.394497545749	18.2064989569915	16.1656316704592	17.1711054901965	13.1751109248056	10.8949913143327	12.8326418461381	15.4409488139295	12.134726950076	12.7442198778469	14.3123907024891	11.2311050316248	16.5747226083291	16.0679088820393	10.8389239499622	11.7828607144676
ABRAXAS1	3.34775879825662	3.2874448857436	2.56539146613172	2.75866946749419	3.95996290337797	3.71301085431105	3.38201581905431	1.97055127624607	2.60946709097325	1.76623254792613	1.57797368449423	3.92220833588881	3.2940842417654	3.35868383757954	3.52999504604415	3.03493228868636	3.05031655377062	2.7999369885572	3.55411659293278	3.64851906385431	2.78249237812528	2.80003027043462	3.29744141365063	4.33512948328791	3.29037897311764	2.75487791173341	3.10966924101671	3.73609006648372	3.56803374802213	2.43374688658131	2.1298973960317	3.33216074880641	4.27861779565148	1.87259016145331	3.17605841543134	3.88288011514565	4.2976156761855	3.75508165591653	4.46800544251907	3.98447886129598	4.02057008720266	3.11242947457602	3.30749063986575	3.04666716728996	2.93892844602914	4.87632251626401	3.83030370735227	3.01189779044409	4.40421746403889
ABRAXAS2	6.66441035388741	5.92414231937634	5.77120447658301	5.20977531835783	6.01321814815195	5.56324581030471	6.79471397289364	5.25324813467815	7.45325528145458	6.43943525210095	5.63155671914507	6.44102932540058	7.12851334919726	6.66819993225606	5.95204128391473	5.15559826394285	6.14895357429254	5.85266672530855	5.44672776410683	5.84653645466087	6.55472715851948	8.80731836943704	6.7266277823824	6.38021577251441	6.39727571370339	6.24298212750274	6.24710568598853	6.88528965919669	6.32026532021781	6.74697045267756	7.01852130793862	5.1768462336418	6.487627718494	4.47808721697512	6.8683600263024	7.18949910153496	7.03267163350308	6.58954259960381	6.92628513528444	6.64660638558275	7.07915251208602	8.2815381092225	6.31880393060259	7.40571432206704	6.99617170537004	7.50413203297676	6.64262708676157	5.84257723714151	6.42840863352093
ABT1	14.8405899197946	13.1386755281866	15.2563439498067	12.4654283505331	13.3753346896681	12.229871336234	13.6612824886714	11.1463369442811	13.4760900350127	12.2096139395936	13.1015523458508	12.5851022869215	12.1459746933922	12.6456946470039	11.3026412580949	13.1945731076947	14.1172481426684	11.9725620121309	12.8151479923051	10.5797694183867	12.8816209253332	14.1060189654366	13.9140170603683	15.3129818993122	14.6781012218297	14.4975033306446	13.6412374041403	13.9534567540833	11.9913576981738	14.612332900245	11.3388673777791	12.1806941071074	12.9746798551768	11.3037528755729	14.4027552721109	12.6788746435874	10.6871107942957	12.9434270716531	12.0818259876702	12.6283257103585	11.6263844436765	12.179724054089	10.5251554350571	13.0028008304221	13.0539455441274	13.1394334652191	11.9077744419668	14.5652891612919	12.5088897868736
ABTB1	37.7227261487641	22.6580174135076	35.9679188171422	31.1575010498955	28.5291597359635	26.1224463064039	36.1707980387776	22.9743357987471	12.2369013031102	19.2767341790834	19.7690941956021	27.4266796787722	22.5648443662044	27.3106930202631	28.9232144030174	31.335767681381	21.0962682375876	35.3864671823061	21.8327111213855	23.9885328622334	36.0235187565786	9.38417953582248	29.6520874319302	27.2126285376263	28.1040881855507	21.8034077193852	22.6132763696743	25.8195153276407	28.4388415821484	28.5425569897318	29.6570598426445	30.8388244980881	29.6542991194861	33.4696564544802	31.9021810920479	32.3388896538796	29.7954333551722	36.7627967030278	32.2104975168744	33.1535217929717	27.6712311059141	29.1942794644975	31.1141765623724	41.932698213675	41.7683646157517	31.1000747239356	33.7015871076213	36.3335525844436	28.6478788791466
ABTB2	0.911223869546039	0.518631389138552	2.05437950879132	2.85276672583	1.39832923909544	1.26835742732171	1.51888742862705	3.70750457492367	2.2226706391594	0.878029402269851	3.13063981781414	1.28291125534491	2.76774669521646	1.00956738202561	0.643907906023214	0.920159214048497	1.2609343543663	1.04715181138655	0.935220118117984	1.38824005226745	1.16927172048028	1.51150544289605	2.36300267892494	1.94925864597212	1.10251200472818	2.8109060522466	1.68967012545073	1.61948033201098	1.06330639435686	1.2046587348824	0.946418680054805	0.897130662023481	0.939932476456809	3.72312370902557	1.23757652403661	1.9357868410781	1.09749074489332	2.16436435897003	1.7563100392059	1.72073532289442	2.11266497472664	6.74055466746071	1.13594768390801	1.32486036251036	1.95820408848296	0.730859009367016	1.51406601283866	1.31022321623861	1.50230083338751
ACAA1	61.923598731572	58.0440749644465	52.8441713829495	41.2200747958572	31.6051035005393	40.4007641689502	44.1129827249078	30.5602090742165	33.0087578004209	42.8899176314165	26.7807307481893	44.8486719405794	30.3140759504671	53.5331921482585	53.6864740568319	46.9296721360482	45.0148315150862	45.7387431611743	37.5215911918116	37.2015455311583	40.9012942276915	54.9457339947058	42.2542518391991	36.570987223744	45.7495263999243	32.9933890801905	43.9077412559394	44.2652983763954	47.5177411063949	37.582592655762	46.4421227434578	40.8334060089371	38.5258646840957	42.4371175131837	36.4254377005928	37.1320975912576	37.9506186537255	39.2540149085261	35.3517745289017	39.1093351694426	32.946689290022	39.2434609567047	39.1483953795691	39.5237788591737	40.5706625739106	35.8808706711517	37.2438353887687	43.0929195851469	30.8289282321021
ACAA2	26.0971179231746	22.478896274923	34.511011378047	16.7100245902094	18.5240855627048	23.4782733347176	30.3931303705168	16.5471446719915	23.8281864261423	25.398690417477	27.3764091162265	28.0539863915158	31.0234664828951	34.6777473416884	30.4637005579376	24.3159008386381	29.5546727962554	23.5583005975286	21.9437196116343	17.1265082090239	23.2172885384407	9.49377016714666	33.059839951645	18.4375249831549	31.1788208652618	15.7989676572485	19.1822625807709	23.9951924566526	26.3868499936122	21.0276457123581	25.4088253020391	27.0572383108294	24.4228587089129	29.4487492406931	37.939605859451	33.3952617658142	34.9036036189614	29.4340211542121	29.7757943606219	27.7428802934837	38.2776603499588	34.1699461843435	21.5858258822968	29.2787001591211	32.7702106451458	45.9562183687867	31.1504143498465	30.1331236555336	28.8581128237288
ACACA	11.281676695712	10.5177473734172	6.05841115070917	9.05662475854946	7.67166820071633	12.776746460296	11.1945566889308	11.0575603601003	10.3415258720443	4.47047192835727	9.72716900799149	10.7531431436801	9.58741378217757	10.1708070629064	10.798683447279	10.7746559538915	13.8115735773135	10.7123752965865	7.35125670908182	6.89708520686077	4.51639964017918	12.57054356166	8.3564268787131	5.16974582030851	10.4213553506232	7.39557617260298	22.069148836591	22.7754357073751	19.3660961468641	7.62802260708052	8.18572893398548	7.97971706953408	9.21299613452184	7.70729272582977	7.75908352052946	6.92707113507863	6.62917239737923	6.08802177182712	8.79242294702722	8.77141935272823	8.89788500829417	8.67165185192226	6.38375301477234	5.92457298348313	9.97676266573716	8.62371384913527	6.82566830105083	8.68239210002469	7.52537216991393
ACACB	7.26907989611321	5.60001489986426	5.21446681848413	5.59402788267505	7.2517555972693	7.16260857389426	6.44086462194515	6.3458287895317	3.26620476314902	2.20465757992179	2.66841699376207	5.76177338927234	4.09592884150283	2.69135724034525	8.07171800794276	9.42414443129873	6.21629029582097	6.13590759195269	5.79229802063576	8.48192798969248	3.66803817310713	1.63717151918604	8.68777773716532	5.86391560688337	5.20617853718608	4.51347000323801	4.42075014798008	6.92285567759917	6.08246014429139	3.78227314335689	7.08395707178483	11.2878130368149	10.0601470625322	12.8553534616241	6.8576043488593	8.64867312067893	8.35092054284043	10.0246293790973	9.82148172268522	11.0952234272415	13.4555305545175	6.6886781421519	7.81445084584378	8.30531639989801	8.88799410740411	7.09270664855814	9.39861687982237	8.79254800272846	7.74074902759387
ACAD10	11.5691137220293	9.51346641006834	7.64754258896238	7.07728095605854	6.90453084767991	8.56006209730603	8.67995140878605	6.41923918218905	9.67171416459447	7.37775093651728	7.28916145815388	8.07311041864794	6.51145732273918	5.8618422144711	8.53239874328349	8.06644819854656	6.22296745677979	9.53994574632165	5.89561938331799	6.18305098893374	7.29629366910116	5.04743680390868	6.44400490054956	7.51724749991453	9.67855669668463	7.42045714221838	8.19765893872833	8.1895197434881	7.5997939430081	5.28335526171021	7.1407475380901	6.42396179801853	6.77304756446956	6.88943495924109	5.28432477778758	5.74586845810289	5.81400881966673	5.9634767100632	6.05943978564656	6.53748274384555	5.79695086294354	5.96815607975126	6.5760224725348	5.96801124182749	7.04135548076419	5.81224105961394	6.48248346051185	6.98114797746593	5.75668472408119
ACAD11	9.42164682442667	11.7887859713974	7.22953167528478	11.3487771066963	12.0734615317158	8.69907712527417	12.774448390964	10.916135065091	9.78712329216735	9.73435345731657	4.4589160964015	5.65930601187079	7.9539049770964	7.27117815041599	7.4838665687625	7.79494691374983	8.5137556382008	9.09503291742573	5.95109762502655	8.23866260785523	12.2769750721225	6.36471985793851	6.27269592107494	11.112130397194	8.71936335224434	8.68138427815896	9.33712752364391	8.64500344007585	9.19611609362574	8.47159629955406	9.71989765340448	9.90717624958154	9.01698463185238	7.6545999444824	6.82182000917246	10.3665809784911	7.0200776524206	7.96730308707843	11.8890177744821	8.77931535583424	8.43813160459763	8.78667189492832	10.9587535016488	9.76842262372507	8.89283040288016	9.90375010957719	11.2017009879679	7.28015667187558	8.42434538970426
ACAD8	18.4827196527111	22.2227904829168	10.6356255956582	19.5968920919562	14.5627710255858	16.7077714081562	20.3700574393787	17.3897979504626	9.69460805507525	17.4608608096345	63.1372487588978	15.4917936192849	21.1615385221482	11.9528886965958	15.4751166763415	17.4083132392735	10.921554736451	13.4896197480255	13.6620514800409	20.5229796863627	17.0568425207075	46.5548885506167	10.6598840578701	21.6653146960243	14.1195089418562	26.5145515545342	22.9137875762998	16.4171474439659	15.6225030343272	24.331988427784	19.9561230768998	13.2961773918271	13.6120171429127	9.97314260832474	8.15784556150101	10.481607193904	10.0262906878727	10.8935510754035	8.86560308199186	9.73741522665307	8.00065705833185	11.6652242180403	11.7966467145484	13.6261911434486	11.469436067317	9.97881578459322	10.8026689136172	9.74617207016021	8.02549801884549
ACAD9	16.7795822004258	15.2146537418765	29.368889256827	16.5010328778636	24.190644266117	17.05304182088	15.2847208342135	22.0042002004106	16.480268042197	12.8977262452671	10.3024143428509	14.9979482546567	12.4723385472215	16.9814122883566	16.3604003273489	15.2960024992107	17.0632128327168	17.6975343494585	14.855985290217	13.1343945598371	12.8096812780376	12.2245854091365	16.1226084996549	14.9155382687493	17.469568116399	13.6751673825642	17.4103414238439	18.2178994621119	16.5276732106188	16.3516577781139	15.9093685875311	17.0899962614164	16.7849444586939	19.7427380027743	12.881140758094	14.432219669286	16.4718077357621	15.9923312699181	14.5117138689822	16.0388497606295	13.6655727578942	14.983824470596	16.5907234860827	15.397767427027	15.7706222923056	14.7323666752275	14.3030726514208	25.4802084392881	12.9627770605008
ACADL	6.32285977868369	7.47466475385046	10.7585467230677	7.24175967970286	5.74608885121632	8.74319288644334	9.81882434699753	4.19935420111678	0.479406783325477	0.457180862231059	0.593729947457108	10.1821422725779	2.61513851212536	14.5780140574537	5.99593572968798	13.6198300819023	8.20323079984367	6.68383638072786	1.08552511085252	5.8120166494785	2.05458761706188	0.879113785755967	13.7381832171593	2.17186296053945	9.8450284774158	4.84189757394568	4.8934380479228	9.46105378034903	12.8194392914796	3.52254290474915	8.73176825598629	10.3283004221657	10.4649733876656	5.91784987656957	9.82451206276539	10.2663784550468	6.22845875060463	6.26225958879655	15.0421710143517	14.9698959556341	10.3012186010128	9.96567682477579	14.9704788297873	9.5433173800406	13.7058264868671	14.1195398875771	6.51236102433148	15.2665116257705	10.4284557635912
ACADM	9.7155916505094	15.0376217630958	8.51935236988374	7.15419459519187	13.5459752988356	10.6154919933565	13.2459308628342	9.32977117602223	10.1813272761213	14.0780653985387	6.7538299270315	16.2637748699165	14.0075054472354	11.2314594450396	10.4177566143328	12.1444800711531	10.6908631382288	12.842276344224	10.880740926171	9.10064274893835	11.9104680109518	11.5844946363788	11.8440580270214	11.677275802237	10.3026511125294	14.7308340399011	8.98956488634599	11.1470770589522	10.5674702192739	12.0011852336943	12.1187704726563	8.75782872787309	10.5927361989325	8.60381021910418	12.9423655986122	14.7000865604998	11.5901497061882	11.7178706855796	12.7350649707413	12.6020181960806	14.1823078429959	11.7761328406085	11.0138157722185	11.1802105932268	10.4577305740647	12.8233835657016	10.7478504046819	10.2130620109726	13.1308304212121
ACADS	15.9174038745923	13.783898335835	13.8478451956343	9.48321035671819	10.0845440274036	10.4365524874191	12.9025282414973	7.68995536037783	4.80287843399291	9.56345862768607	14.969551845165	12.2954504624088	11.5164583995784	11.7913361792272	16.9220190693436	15.6032545586534	12.2348589412712	18.7857870893051	9.84949434280206	9.27217730560762	13.045282858487	6.03766323359474	10.0886647849166	7.98847458247884	15.2611683449436	8.57396459470803	10.4484689991925	13.2575436259728	14.2361749816988	7.60533602036653	12.8221452119185	12.5707925466995	11.5362486357849	13.1981167426688	11.6715389859988	9.5092974181455	9.06265829780458	13.355921548179	8.56824034092618	9.38450597570094	9.20076154692052	9.82507765536367	10.3007705199566	11.4411529276176	11.5283795541216	10.597781129393	11.2041131015782	12.4493280867468	7.54709263151576
ACADSB	6.03242141559063	7.33934081060427	4.2430271847541	7.59478604205974	8.96148370386197	5.67494025822872	9.07946489608804	7.3411809837799	4.13401466523214	4.87077172440731	4.32222400860288	9.84147520786727	7.50931901438811	6.56864407962435	6.70185383892715	6.75405597061186	7.36041973734831	5.91814047606309	7.37153562262244	5.84400603662477	8.45613040160252	26.4022486750244	5.40912112785028	6.62232236696212	5.71432760093642	10.9566872668506	7.07431673786849	9.27503188286754	7.90110622134214	5.82368875344986	5.52063611872326	5.58546017270773	6.96219555313516	5.52702770207378	6.35990216142014	6.38396812888744	5.38137980014945	4.92445666136507	7.89425213500452	5.96470776698651	7.15875987699144	6.67469797760763	6.26981126674444	5.98982797704625	5.62133401879662	6.6093857136534	5.11271651397448	4.39812261834332	6.51771721060832
ACADVL	162.863972441928	168.693833390595	173.837701267342	157.65465211738	163.821936468428	92.3703205717721	147.404049988765	140.299628232801	96.7263642002465	135.798298107705	106.755561619767	128.610723141586	121.5240006168	168.813159978067	177.254093387717	117.926224385315	106.019345248436	133.513870121554	116.148922919598	161.670456379323	199.334941336909	89.2120521441609	152.264435246212	141.141524322341	143.109880207506	165.244001746804	91.5576654141057	107.052250773785	104.731419086738	100.070548707184	122.91811910156	158.38971460306	136.302586136391	165.039987561022	129.318175936001	124.498109062543	113.183187917419	141.988481041089	104.566404801036	131.918458757744	118.528545579098	139.93631232116	106.572642602847	122.616357576073	156.887421112362	116.530974964289	135.989867842729	148.190384237561	111.662594209153
ACAP1	22.2124179005344	4.95111802513856	41.6718363495442	25.0489103431571	7.90447651350034	5.84051579883483	30.9862990052018	15.4918707621056	20.7671273781166	43.5376044917958	15.4363063170537	9.33896702117683	6.23873532016666	11.5316769014223	15.2074757768299	16.1673694282996	5.05814237582848	7.47218552502693	16.9793725181479	15.5414160026162	58.1872094990569	7.42341428647475	13.1500630172709	59.8592854256694	28.775173168419	23.9571119976673	16.2381784043294	9.89251314950006	7.90552472620148	15.4979113412461	7.95028823075061	12.6776179654252	9.62000103162243	11.627477218529	7.9393492975695	15.8229245039604	6.50003201899367	5.23868553192394	8.99675161898585	14.2931335437671	5.73138743142996	8.58272708759727	10.0794231665781	6.91049579983659	8.1192715576356	13.8363825721761	7.02246813170091	9.33533540401822	9.16826789544491
ACAP2	7.25236073032939	5.43199529474458	5.57846203597133	6.13362360643286	5.34753005119648	6.01526339388012	7.98677498257291	6.42516084780422	7.50486871646496	7.53812014813301	3.67435334129533	7.66469648931385	7.92153574701059	6.41463860532635	6.65458002118152	6.43804718483023	5.38209167041023	5.7416422933312	4.21945828826074	6.36977115203532	8.78450350328396	7.09304273736544	6.24449041166874	8.69796699863351	5.72610453952977	5.87647414283137	6.27006193262504	5.39856702231523	6.80478792084643	6.57011834239816	6.94764673121434	6.74415603182283	6.38770633312177	4.91302386228035	7.84946138381081	7.81613636630377	7.0913671283628	5.73625322230243	7.77498993031887	6.37337161120592	9.09097735525212	7.26872755122685	6.59658910701087	6.86850303800857	6.47538296553651	8.28971294305587	6.31747421938243	5.08678634351288	7.22352336431091
ACAP3	29.0446525985165	22.0528475848824	29.6046215745147	43.061361878797	32.6215187847829	16.2188610921099	22.3307982757408	30.1149855708441	16.8507052499132	23.5808115263619	27.4178119282185	10.6665280106752	21.5826587845982	21.0261433086256	27.1662301762991	21.22505781736	15.5448837977443	24.7108998779905	41.9085640816309	34.2448725942849	33.8971445826038	33.7749633479372	28.264884160018	25.2167251827457	23.9808161715197	28.5343551248561	24.3914404425242	21.2199362733968	19.1017441804704	30.7405629415273	24.3374519528787	30.0107444415616	22.8914550798445	31.7768752118352	18.88192667385	17.8350005485213	24.6393365315165	24.7010145413908	21.2043733248292	26.9326359415525	15.6351079053709	23.203780781183	23.7734232189382	27.9794265606584	28.4287310216479	16.0071539066002	27.2868938113715	30.8785699450469	19.042180876499
ACAT1	28.1408296799355	17.4462968968582	27.2055497528738	19.9108421914544	23.1963327096355	25.231693651922	39.1985863495028	18.627372635219	15.2401746163085	24.7192784894876	14.3704233241649	34.332734429964	20.7489517402977	32.6229038502525	29.3990257871717	40.3274845092033	31.7169310439395	28.4673125783942	33.4749472773981	24.9603161679755	17.207577375361	34.4013423054623	28.938518855605	17.6656060797638	23.7965726690642	26.9019773325141	17.323366921776	24.1666432308002	22.3874476738733	30.2064187061778	29.3130448566942	22.2063977938306	26.8148314895357	23.654192680719	32.9072002585402	30.9709506270967	32.6847783558938	33.3054692631937	36.8786613729663	25.4778318830205	29.5292348654139	26.2978007433052	26.3773234656106	32.4629520846273	28.7591908445629	30.4879233690786	29.559640076472	33.345481252273	31.3795940724044
ACAT2	7.41833829312046	8.80583751176407	12.92204918249	7.97459126890248	7.57710779069328	10.7539397859849	9.63521130607705	8.30155877085103	14.7146199999655	8.91509907151257	7.13714447400728	7.43250580294975	14.8307440100573	13.0101243604077	10.3454355513516	7.65482603120646	6.02215854476365	5.76143995245163	11.2918262738777	9.80737342174182	5.60228022561552	5.89118918682513	10.1564100045139	10.0779117425082	10.7621182333157	13.7143538668149	10.0745312978533	11.7927444690487	14.6169283103125	9.25435461421415	7.45913869293656	4.57637647316109	6.73963478458579	8.29612703363037	10.1988203516631	8.90477639293518	8.49393143719074	7.09602953349045	9.01874978097726	10.81020556779	9.86343012353252	8.7973812710527	9.56906118237939	8.78518342766139	7.4538122425367	8.49229453975756	7.62336881571458	13.1727624655026	11.0649429671739
ACBD3	12.6319520691884	22.03914636774	8.68961935424123	15.0540352987063	15.8769328940828	11.843711604709	14.7531829071431	17.0334871158092	35.5164837009306	17.741364843974	18.100099726126	17.8263463855331	25.4546529155344	21.6164049955793	12.2027395111673	17.4621904466502	17.9994463078167	13.4710023616022	11.6088047520153	13.8507995236469	11.2778403823401	30.7078310053062	13.4988324643292	11.4629201217305	11.6437829728381	18.3284031454196	17.3590225946909	14.848632034775	14.5802020480393	19.7300727245622	13.7504910965792	10.8219224309495	12.2443852827355	10.7382453575077	18.0383780601305	14.9726657758412	11.7478670723248	15.32511936186	14.7272530889538	12.6485229548058	17.7583485094572	16.3375456727139	12.4071543522488	13.5959861072535	12.0112807672185	13.9807280675592	11.9651687640105	9.68831055215927	19.6676314610284
ACBD4	17.430594730998	14.7115727367602	14.5895428110472	14.690001176071	13.8942214508539	16.2659148031715	13.4459657863734	10.096139549272	8.94513033059426	10.2617392774987	13.1712554543635	14.413701321278	12.0827925279856	10.8605411702859	14.2422177473059	18.0423821945103	18.4754124445318	17.449177192759	19.3627896039001	15.9504079826378	12.1360411337242	8.54034273026239	11.3359174340226	13.8276023190378	17.496616455694	10.9593248094292	19.26957691018	19.0804102547978	17.7810170949721	12.2061138662825	15.0244218749716	15.4939599848279	14.3040388113218	12.4164493142547	9.92488192128605	10.7987730742911	12.8204604945412	11.6049903807683	13.9934652505419	12.9860813004404	10.8682564256992	10.107265076177	14.9720430609849	15.2356534171394	14.0322556442312	11.9558319152231	15.336187709215	14.4349439274894	9.04124205766065
ACBD5	5.39795550905819	6.55860082364092	5.55346419136391	4.9104697280607	6.55657149999209	5.25951087036186	5.86623808294706	4.59895221159052	11.2701176351003	6.58941476241979	4.33160684877331	8.49783665073696	8.09524817896263	4.40480089173145	5.70621971742202	4.93741806417956	4.60856173266782	5.28203208435255	4.63798546396061	4.789277249594	5.74532180011098	7.76686523917246	6.28951235942162	5.48875454685883	5.60994956392013	5.83788975317532	5.49265890430887	6.21020153082763	6.84711388753771	6.41358965989174	7.22605333962732	5.78603480206138	5.6827404775557	4.48640760241011	6.45461906306743	7.0902129365598	6.34046054477427	5.32059712072571	9.40889258686565	6.44286664024024	7.10896473219307	7.82538477144817	6.82580040554551	6.74013773532664	6.32951506833696	7.84265354622645	5.97562715764802	5.02345364397921	6.81231166035293
ACBD6	11.1002707355974	11.5669227812543	12.1762511203839	12.1553768712267	12.0285611478605	13.469795182874	11.0416317206587	11.2297903478911	14.5125280180972	16.9837225429556	13.7338769240606	14.6564313719433	15.5364838519556	14.3771969066202	10.5585675873924	12.2406468391381	9.61376440234312	13.078541518277	14.863645067889	11.501725784637	13.6424021711809	16.0048481004604	13.9230537575124	13.8430791242035	13.9221430776006	14.0529024607524	14.0116038549669	12.5956112196431	12.9776627195769	12.6339141444806	11.741932996268	11.8513552352385	10.7488288103217	13.2320610644989	14.2950120697058	11.8838332859053	12.0323048605046	11.2303295524858	10.877708299415	12.6264018834669	11.4834112036909	12.1112710749306	14.0106785427016	12.6293862308848	11.7674723697942	10.3763907168994	13.7626425800528	14.2139298129782	12.2836109969914
ACCS	36.697000593978	18.6714540217894	28.8506075394379	30.4106219013053	14.0184900460458	16.9890982151383	39.5661922571804	21.2961201320477	11.5174120264987	11.8977129811099	20.1783440937746	18.8185822174846	18.1423422890598	30.3945927839229	39.3708174784945	31.9957048657218	29.0671488832316	39.6513774106613	35.7295634608349	43.1996231515855	32.1655860904977	12.7419561040812	11.3867018438489	10.8806465055432	14.7614756280413	19.8529708049608	20.7850495051425	19.6039264536524	19.8037128434282	28.5481717739689	26.128549498765	18.0353523896793	16.7062770918178	20.9660642004096	14.3163533179647	12.7883829847988	21.4380795916646	20.9150932627555	30.5754945013473	31.0434222307908	23.310148434553	11.0359934775433	17.4280965957648	24.2965257036031	16.3269836866302	20.1728851391871	14.4551440188645	26.8143583555722	14.0053635324199
ACD	8.23643910271328	9.12925608817194	11.3484080662767	9.92723114214937	9.214632176693	7.59692796948403	8.12057395314025	10.0538148147627	7.80816409554411	7.83663461815066	8.5522203985394	6.87264209671833	6.2633500821298	8.22082559155591	10.971678037948	8.54075779624086	7.09655093880652	9.02182633113881	10.4264601159362	9.40561460083652	11.0522927028648	5.86946082491188	9.53920767257485	10.503447440494	10.0821285973193	8.36845073472849	7.31629350445729	8.1384465433341	8.7966563864222	9.93705880313614	7.78312169277955	9.2683050161799	10.3892588595017	11.2884169707189	10.1289885362359	8.47669693242724	9.95655312504003	10.2669942346857	7.88763134108381	10.0696742812696	8.87286605123579	8.70758013334092	11.0285180882445	9.42787016916962	10.5228845388549	8.26324133109191	12.2917186423435	12.070273837608	9.62609973495228
ACE	20.038666844645	23.1609958690058	92.4164240537636	44.9296949007737	64.8969111303452	10.9455600737699	24.9412014158087	32.8035505796365	9.98413525424147	12.1367266397082	7.7901941289275	22.2221638790315	17.8707021781756	13.5812258142047	30.4543989736745	15.8497848219164	13.1599603536315	64.5557364170037	20.3809609851442	27.4330678236124	23.9745955675202	23.2119156463557	102.585591964385	15.1948698498593	11.1694099862067	19.773224181025	9.87297763852115	16.8020149134302	30.0226431367405	37.4255414452532	62.3034623498838	30.5582416152828	31.8552407834854	53.7122615456388	51.7188177891566	44.733692426926	41.7582048197833	75.656564018601	76.6154255888858	61.1288875199355	34.5555636897142	101.922408341304	58.4985889633834	108.370735620655	52.31186530235	26.45012212587	75.7781384573363	88.4740196533089	72.2739509286776
ACER2	2.07814658861557	2.79947311744094	1.02022122244659	2.73305087729958	3.13307453607658	3.06003359886049	2.4530458556935	1.73338928804024	1.02344108265391	2.65583717251467	1.47908788459086	2.59379984217814	1.71651660497994	2.75283274741483	2.40568453651169	3.56571618692399	3.04682318045323	2.79394085784656	1.19213832959306	1.59353485408527	2.06563202522831	2.08954883962668	1.31618942074824	2.2572917578599	2.66352491539339	2.26980241111271	2.56128621874809	2.20152076007529	1.94310307802869	1.11645969764797	1.80076576944894	1.9549850344542	2.42056786434224	1.51151777767193	1.27912954482996	1.50758442705654	1.3052154602695	1.7571354765071	3.10702455727939	1.54859060727637	2.22381808070282	1.72874018628696	2.1897037690123	1.7455805007556	1.40691483548873	1.94462246294958	1.71061619639627	1.0856727981495	1.47162709422174
ACER3	9.08874731723833	9.77257600469944	10.9014945466491	13.7331277047617	9.12290692988939	7.74280851141427	8.1846850844822	10.1369851436912	6.73797721620144	6.99752497604975	9.49518038858841	6.67401485915019	11.9317506710838	10.1331612464145	12.1637358307498	7.7447311301984	8.20827178196746	10.3164758029762	8.44715029771938	9.86830841220494	8.04558876741364	3.8892230243513	10.4115378578406	7.71120735190583	6.70019033287283	7.96293507633966	6.97916441323514	8.12750029868532	10.8243569959908	10.18238805566	13.5666262484665	10.9751951303602	10.1895705192065	8.33542839218024	10.6670603972578	7.7405190518967	8.04805566730725	8.35381104187101	10.7272628320148	8.2099435059188	10.3501639748922	10.2246739889315	9.07183924284296	11.3278819777491	8.84146981972616	8.6409291044334	12.3990058172084	11.5697764634717	10.8296625560794
ACHE	7.15345947623883	0.932945781919181	7.67125017033289	12.6667365401384	13.4606138452175	1.59720595769304	6.82548140750071	30.488964783895	1.96824325040964	5.95969430998897	18.4591320415404	1.33113106989639	4.2159948813813	3.89289438225061	4.59308903233691	3.48436660510059	2.19934737762468	3.85593943328028	4.49261804015574	7.04601262756382	18.1029707613847	3.5705604760509	3.18832954319227	11.3535729612549	9.14321172149266	8.50391128436631	10.3573525807313	5.16029550169879	4.09942511809657	4.81963001226209	1.73206522031467	2.58117946539027	1.5370795796726	3.47024427647339	2.80150826109421	3.47168404208696	3.3996620742794	2.91686019925092	2.77843739124257	4.58323033140392	2.52111198768954	4.58649861651441	1.41726505091008	1.83312277696488	1.79205295735296	3.02203069089704	2.77803646063015	2.33833938029163	3.71487243041156
ACIN1	73.7989849371909	80.6847499490832	81.190690061245	104.652293032887	82.2919604119848	66.6743661804525	67.1843101128487	73.9493544550575	80.810028024376	60.2798261006257	91.2063533010935	68.0870874512407	96.4356339403147	74.0125964162217	81.7362314396447	75.8454181131214	80.442276362301	80.4351368508259	104.75005515033	75.8397922953354	91.4869067792767	58.4350672893825	63.2331026890822	94.5338849775914	89.3820464817392	74.778593503485	88.4072576171659	71.9732893325704	63.1415867177487	54.0375250216023	67.1794466693866	67.5696166612648	70.0420099804892	68.7040629143757	52.9226279461971	61.4968110611043	65.2300274693405	68.946645677197	57.4845739975878	62.8554362914749	52.4258290650739	62.2882521683183	66.657954654442	63.6810493070761	63.8665681989587	62.1890977427048	66.5029542888088	70.1384104062604	60.166090811514
ACKR1	83.5026903517471	9.00203513518701	66.2894531506971	98.3062437266885	23.252933586126	33.4227636915751	51.7563621679589	93.312370935511	6.07293041986209	16.7583485421554	14.7418053669546	35.8543241622695	21.6062672761797	39.1081126610933	43.925421259128	187.034586304177	91.4338952385159	12.5116809004601	34.4373971347138	67.1932252049003	106.300420826201	12.5848669145374	56.9491768122258	54.5042158146118	33.6129949670417	40.8399845909311	51.8272116872921	29.374211504498	15.6147664791661	72.1483847382282	53.015675859962	105.104841934435	81.4554844413471	77.1943059345398	88.11511913259	67.3489085566356	31.6163108406172	149.140979362798	24.6548949261192	41.815042242517	87.7351886825002	17.8684258642388	40.0017457994969	45.2113901702281	36.8486288346528	40.5709745898034	32.7103234810291	31.1207817132757	53.0213692736845
ACKR3	5.16779155389677	6.5146898109804	6.65454942976371	6.89299167098325	9.72090161458148	6.14273809189871	3.4757233863789	8.31321740189567	20.106910942586	8.51699813488289	8.76778800346872	6.81468439742225	5.57916112203159	2.79523208016197	6.10646285897838	6.11957365957082	9.35750410040056	6.5781304650119	3.89974811932499	6.49512500119598	4.44401845771325	3.40805173187	14.7002561731092	5.61077869890881	2.3324734215817	3.00066231095562	6.11687890198872	5.04079987434567	5.97027616127073	5.86439689357181	5.62920353838376	4.95704045604704	5.25389276671298	29.6809886104519	33.0307221432615	30.3009131742368	18.8341430653557	31.7969346822048	13.9270506164631	15.9328740477917	20.175213704098	6.18168080604921	11.7529200614615	9.74214395044704	9.71534401253335	11.6059075674442	25.2283830156258	12.5379751795371	17.6165328173053
ACKR4	2.42058978584457	1.09270459901907	5.57327024610034	1.27845990422247	6.23703723160877	0.723266289209134	1.04474791681563	1.23165674989272	0.501354055435159	1.09752378680448	0.19432198511838	1.71456725748209	1.39280078155025	2.31582675920345	1.45066403901851	0.869261189577817	0.403016566370023	6.85870790200758	0.380914827940528	0.846357260233445	1.66841866933696	0.898255011048173	8.05858429326182	1.16170794408827	0.626225225672419	0.771565571608592	0.988111147693648	0.624203355277367	2.45874971104555	3.44651598013252	3.7218101994278	2.40449829059642	3.10801811581165	3.30046441065947	4.25700835473843	4.66572339827594	3.78518145155277	3.49166069276063	14.0350533213267	3.52805965668986	3.36095695631744	6.11501635236072	6.72221922312228	8.06667248482187	4.66325382115479	4.9417964781976	8.24367084573785	4.84423146515633	9.77230410816376
ACLY	17.0235187728396	22.714063405122	18.8179254154118	17.5850547197557	22.4335525948677	17.3838086323893	17.605379135916	20.1540689540775	24.2315891108932	22.7536404938515	23.2941434518137	25.6575231461322	15.8754685973123	15.7637786523062	18.1585451175727	18.0930994613966	19.4431725962749	17.4770909340197	14.6106896976339	16.9758615910497	15.5078329706986	22.89857638579	24.2549195870173	18.1946547868642	17.1785074207913	16.9611265866329	26.12361229811	25.8322596919473	24.1036300335958	23.117275619935	19.0152397586471	16.5695624392311	16.5317553909406	20.839900718807	18.8740495543942	21.5872566940521	20.0004220551792	21.9381984806814	19.7477095118051	21.3537838518109	22.728165310648	21.4488641572829	19.0772953101013	19.0535272556007	19.6229174843123	21.1586520796549	18.3636932553786	18.1624259887407	21.3887166251909
ACO1	10.8335722077434	12.2921216246926	12.9390504910704	8.50850863200243	9.60117616299475	13.7204066529093	9.15414512233306	7.2573881021342	7.8959384844992	15.4559991774776	14.2058860096085	13.7827365613217	12.2070670925407	15.4545380211517	22.5602813835226	10.8010006951689	11.9203747013454	9.01371238521754	14.12882376151	13.0035348471063	7.17774571106808	10.6071431848361	15.7540428073279	7.11857421253465	16.9987706409184	7.18472972904411	10.5248183548979	15.3593023266327	15.692200971962	8.99302995642352	16.4376035669373	11.8418270059561	12.1416697869706	17.8977626117403	18.6406379422283	16.3092847181995	18.9311094217616	13.0722849463694	10.9495066730582	13.6757670464119	16.9695666001855	13.6668675240763	9.30428183648683	11.1828672259122	12.9922010172794	14.1436031904891	14.1426341934757	12.0037443400039	11.5339588416767
ACO2	43.2703531485256	39.8553352104785	49.4681571101726	37.8075882098082	37.641714617177	40.0848039919531	34.5737880263281	36.2784928691239	48.7668694401351	49.6108786835517	37.5878396628976	39.4147849353987	39.1970817998032	39.4544425597622	45.2528903266148	31.1051013250219	27.0402126608587	43.7025036468789	55.0018003793762	37.3208116364361	38.1269072894164	41.7841381367418	44.5264907277905	45.5457364241797	37.0865006205704	36.9124240166956	27.6943024921783	32.6933432819162	33.8395427545477	35.4796660963759	34.6971547265064	34.637250413718	38.9556063606452	56.8127076951791	39.8627129267771	39.5957950470012	44.7854525573435	38.1350803496389	37.8338998368879	39.9985501252267	39.3168982646269	39.7177040188951	37.9973304704327	33.3331588067227	45.0699699643504	39.7437708341124	40.0453936612585	45.0195967765228	43.4959762617957
ACOT1	5.32535250444262	4.06260844452889	6.75690721092335	2.92758344119979	7.95983174861553	7.19395021303526	2.65177613444472	5.01551705595632	5.26260245995151	2.98372463259176	4.33678119628452	6.11868965073072	8.96954166416468	3.74972780451096	7.03416918320879	7.70358374520851	3.34345197319342	9.02354857481192	9.81421839279602	4.54003863392542	3.75668161487653	6.7462988134311	9.84587137930086	4.21967466680274	6.84461049462608	5.02333837170646	3.76937973193429	5.59797452282783	4.40560768227819	6.94144876309472	6.02921396197973	4.87774146230133	4.83823440536503	5.42384800386143	7.83997371307701	6.09585912466258	5.40210616571216	7.51387329705872	7.74173306103788	5.12044040149469	8.26898775202916	4.83983385568244	4.01544395487912	6.21376347458594	5.54745122783384	5.68475802291024	4.35850486981184	6.81922416521087	4.8342694920903
ACOT11	3.31296029124375	3.90124271335506	1.35132549966097	2.51293881420475	3.50205679736325	2.57315251557202	3.15914695912196	0.944399757657239	0.781995008870917	2.41585994936763	1.29100639549059	2.74968954256812	3.73497717421721	1.51477016051752	2.51004099705553	2.7482252212098	2.66381003909575	2.52264486961534	3.58305475370968	2.47671333070627	0.750278265347534	3.45194286299754	1.51666500860117	2.23478365233422	3.64667629033714	3.8774368694733	3.32471724901894	2.37858539148539	3.34342655198873	2.95892226632314	1.09324151337203	1.84488933713254	2.20065541724238	2.25065502011595	0.975282237193245	0.980884565837881	0.8714789215588	1.18298214044715	1.33097175612464	1.87989772859719	1.25265739452911	0.856500303721865	0.749468580903162	0.645686011009086	1.05505420146825	0.831005357051011	1.20235283332217	1.68369851929671	0.577801096413361
ACOT13	6.54324812522037	6.233634007873	6.69294365131453	4.03113086682346	7.44487935462584	5.47429773852427	4.66910527012382	5.76393118411463	17.3193448652372	5.46051821722767	4.86351297301218	5.17690270264659	6.35982329054414	5.38619071929926	5.6169590477452	5.01628402277214	6.42611906955238	5.30665225030847	8.70531844869713	6.45907412937475	5.80546902020874	9.18080897676615	6.23223109011514	5.64569105402368	5.72294161371605	7.15922584651452	5.99049720008663	6.82197654848731	5.82986445371106	5.62675771515439	5.48885716776192	4.6277405984533	5.73170301090179	3.59882387238429	5.59151702186508	5.25041270055942	4.74995463099648	3.9640635169007	5.72196169055443	5.13957615711343	5.1251023067892	6.32884659536421	5.36684064450564	5.35940137212082	5.8014850110441	5.16792474967086	4.83091678888847	5.7240540838709	5.62392666948549
ACOT2	13.4093143200868	15.7219304888315	18.600551446344	6.50466887491847	18.3758074789522	15.4850386212616	9.30668421375194	13.6423411562494	14.0035330877429	7.31555181080218	15.1753382332111	12.9223995637216	22.2783326819584	12.6435577331598	20.0715809771721	19.193612340919	16.005524351388	18.0274481613837	28.335919223283	13.5684603507108	11.8837957312877	24.1863425166811	20.3171677715085	10.1362255144171	13.3649999804147	14.5135460839056	13.1329363348612	16.5847922968449	13.3550810547916	14.280720381847	15.0431173055298	13.7168409461429	11.7690202327406	17.1208009939569	19.8761138125663	15.5784705831984	16.1325981053251	13.1051344620301	14.9815582334057	13.5565083811716	22.0926147353703	14.3837211467247	13.0414644326454	12.8418914330211	19.3313015057793	18.7213555727714	13.5882514883284	16.4308558931834	13.6133214624134
ACOT4	3.38515554773274	1.81186734440393	4.16177745347171	1.25185170096166	1.49142353827461	1.87127055193693	1.1724223611692	1.02346240573328	6.34204920914586	2.11605571654852	1.73859032979217	2.02664918935972	3.05365013364702	0.548960346890669	4.64027621966201	3.17557611296753	3.35083150330891	1.5787105697205	4.04875330009087	2.53237872457358	1.97692417785171	0.698234488013405	3.80289264048044	2.30194292578055	2.49073069882305	3.60162186301419	2.33361294516947	4.35669070752116	3.19315738773351	2.58654001587744	4.74916172457184	3.5922136662931	2.01109639581535	2.3696186135428	3.00699964613723	2.58100192967148	1.78677489350784	2.26026194756514	1.37611437312831	1.96977367780975	3.61090912879211	2.5699254458804	1.60081490787886	2.36962839653386	3.21335542097627	3.91369493942287	2.75675462047302	3.21529473178677	1.87092105047044
ACOT7	11.0092406020903	5.74114869393243	29.4861092774943	10.2506300088284	11.6932614488848	8.69048701769838	13.139519239104	12.416848589193	12.3214063493683	21.6480424702053	9.61721254977389	12.1317966161093	16.4525417696141	10.1908294510479	10.1615629984421	12.4691360710785	10.7865722855256	11.1336273292584	13.3012081834791	11.0067655938247	15.4269258137715	11.1755935828602	17.0595421165122	15.6001749948057	11.0973963614935	16.5324956078506	11.5654723775763	11.2745157673308	11.8959153801866	15.3149582663487	13.0997886356158	12.4901603265613	13.8891340522739	22.1842054098244	20.4433917657629	22.6496120001857	12.0926195635996	16.6813014667824	14.3036143045784	18.1754466168905	19.2579048834267	13.432644265935	11.6622261535565	15.8821299823547	15.0048517396343	22.8572801527612	13.0503942550732	17.1678896396162	10.2710378350419
ACOT8	17.5691269317368	13.1752875237733	17.1292877660901	11.5768415049837	12.8324464091311	14.5580850316904	16.102661776537	11.6054838614285	11.9257553004081	13.3479600431627	13.9057520259742	9.19236863779281	12.0337740605447	13.0576167981391	16.1831071647039	12.6767404107735	12.3026917329469	11.9158340259937	10.8416431990353	13.018281610482	11.5964626999543	15.7750199999267	13.7131854496624	10.8864256215697	15.464819961943	13.8044536200864	13.4300458887287	11.6331797081319	14.7643719001867	15.3449109260873	19.026432051601	14.6658594625197	16.8794264855872	13.2150927544384	15.1967960931265	11.0854291403164	14.7034238493851	15.4454396038468	11.6213981606929	13.2263192501482	13.5553173113138	14.3068693570117	15.3959299914375	16.4837558693708	17.9866637614075	16.2977498110532	15.0926015994737	17.0378729794152	11.4281997419773
ACOT9	15.5253884974443	10.2407046285812	21.89445008792	21.9318700714703	17.7851508367992	15.0340842622588	13.6167870786585	17.3926051549205	22.8700998527835	19.6685293739134	13.6654984360014	13.7731331948357	18.9654827744168	22.9232058059502	16.8234358093881	13.9533077219622	16.2676315548102	15.3853775067378	15.4760654840087	16.9146153754398	16.0324995594618	13.9757861039334	23.5854947553576	15.5565443175626	12.8709491701286	21.2160760002862	14.4821176749987	15.368511841846	18.4884546193349	28.7548911219238	17.7803215077087	18.2174027907672	15.7699892082205	18.6392641806135	23.1200963238418	23.5252205763768	23.751575871033	21.8775900227052	22.4702717640525	22.1298569448549	23.0438075759709	24.7372857371478	20.5747712752523	23.0434667656641	22.5479139090337	20.6312420085738	19.819515993911	20.9781447221	28.6238299671976
ACOX1	9.68681412019721	11.5056990622347	7.27353569882026	6.69177097789128	7.83724831582958	11.857770990859	8.52244837676352	8.06465414750048	8.04417140765774	7.87640452450859	9.12934219239965	11.0148989044971	13.8939932090987	9.35083353646551	10.1818885844828	9.62350723022713	12.1282639180022	9.31650899488003	7.63142921918116	7.56491886895164	7.07480673531598	8.26489859216542	8.53204174965536	6.07818936380808	8.11278998297452	7.94205808032392	11.8033630277509	13.9271286724687	12.208353051956	9.36194045296662	10.3950032690464	8.1199942907884	8.1612339490154	7.32045194053284	7.99717269602001	9.22511641972376	8.40896899167861	8.47671225046187	8.47948277579892	7.91826737364794	8.8778811410496	9.1079683694898	8.00240062918409	9.79397536389203	8.50157210554662	8.66339048190915	7.63954949959087	7.50609862622211	7.76656112987597
ACOX2	12.4673158344385	14.5953506752345	4.78513693861458	7.10537599964994	8.4404279878028	9.48829069280377	7.77358942050656	5.65344350159317	6.00345094355212	3.02282515137194	5.30142428018808	11.5813331152909	8.5317187837814	5.50949987097458	8.45901830584679	13.8615215048173	6.83849229585794	17.5950547736475	15.5197904977998	7.93020614037365	7.99902692651345	4.00950277802157	5.97018822952652	6.89365012698407	16.3970382608241	8.53329852932843	8.61319770634953	9.43524076531795	8.98222385271168	4.99248071496484	6.01256352252786	10.4264848437457	8.03325542042895	9.29846525734479	5.37806144465891	6.44032447119663	9.91474584162383	9.02363425377555	8.16455977852963	7.22467695502928	7.72301352048507	4.83482696251592	9.06647594709976	6.96658152261001	8.97862774661174	4.70666243280265	8.80093352535078	5.77249709093915	7.42485443419393
ACOX3	9.41700040082175	7.6657206236531	6.54071779588135	6.07536356939048	7.17322979528286	4.90237646780776	5.93820358806318	5.37400610014879	5.86837587676897	7.09861547936029	4.36358476259887	7.90192122063371	5.52361551646469	6.17452371073579	7.25387414247722	7.40287857514076	5.61772239883184	8.67771390548205	7.03782263130941	5.55281458032121	7.04928571380102	6.74983613520438	6.07909907255869	5.56792185663595	6.46468337396851	6.43053727041189	8.10017654768212	7.90389999643175	7.51460253887046	4.05476615446086	5.31409827050575	5.67590988757083	4.68741931446057	7.4402263490457	6.13034659254848	5.58831224396661	6.86664538015645	6.31349027381459	5.66225295705384	5.47599452752572	5.80337272558502	4.8893834564646	6.94610044567655	6.14661516213894	5.41446607504659	5.57529943435442	4.79020081358716	5.70559644177844	5.47122248857547
ACOXL	12.0917304896932	12.0996194453874	6.7794200584072	12.1982908997194	12.9053464782676	12.5967641676018	11.5972459725233	11.5092198119968	1.00223879089185	3.62126172119321	4.31723452814299	23.5191666427776	14.6656383843457	17.1760407810868	12.0938239338922	12.8677155950316	16.6173339442002	28.399151141859	6.94318865697993	7.7641314924503	5.44407660631041	8.27357780801811	7.85710215589714	3.61869423215697	19.5607336089174	7.84395663496407	26.775732284606	24.4238774035008	22.8592178225622	7.41624408924183	9.1752383804748	13.2490957096141	16.7827924830324	8.49311837457108	9.96757466930679	5.05717578028762	5.48253015306709	4.11650075481618	8.32770281904759	7.31832270184554	7.59314732933514	8.47331599302379	8.49919185431511	6.88400764825415	11.0725880506285	7.927589271439	5.50206490390172	11.37146627141	6.17572442455217
ACP1	40.3223277652447	43.4812971334034	33.2520936606589	31.1062989394904	30.1847050981093	38.9500813363197	50.7722813916834	26.1641117790201	45.0093345309521	48.3430374590339	31.950745498168	39.496479595437	34.7048982792849	50.212035137017	34.3862056313186	35.7134565066923	46.2928771582847	39.6290324328169	30.8355880475084	30.2785732759499	31.4026861060154	41.3668973274794	36.1802442211942	37.0661133679958	40.1392551276169	28.0761433755148	38.821924820597	53.9092530350444	46.0043054996913	31.5903541767741	35.5796641166176	30.1769348849047	36.8121898269449	32.0029754042578	38.3936404839798	37.7014237383568	34.8294660047122	34.1535572206056	35.8019502594645	36.7443600956607	36.8347423812443	39.4364469378718	33.4995724404179	35.1777619056294	34.8541011678599	40.0258935422132	35.5541235728177	35.447071632338	30.4599298991361
ACP2	25.7062113194782	28.5435034357761	33.8139783114849	19.0762537582661	17.9708718094885	24.3762559311619	20.605245444481	17.586151707755	33.7474086525065	45.7404753023478	46.9212683524773	20.2017394872189	24.7431834705974	21.8394951377762	31.7870854826409	26.3798404060876	26.9796936950573	22.48951784653	29.8425964166173	24.8228249492174	24.1300764503992	23.1959820084506	23.9216292597596	18.6628488011715	26.002857569818	27.7862395875027	25.7285355554342	30.135227863527	29.7003353147789	24.6707591259835	21.0319626409869	21.8170707188748	22.8217750385437	41.847194133354	18.3086230678601	28.4313376631633	36.4688448348645	21.0291891371132	19.0986062226066	26.9821743146565	22.4556831740285	21.3521564832576	16.5521554995935	21.9264222825137	23.7427876580421	30.3941292589978	23.3950872450618	21.3660843094463	19.1869390310181
ACP5	152.845865331622	42.2881104539742	299.310411917799	59.5673304404401	75.1084199675956	110.484279448867	95.0070506721832	66.8672077733826	116.223689966231	101.692046424634	100.014109925297	93.9167805456297	131.785949794889	56.4719399001994	300.901199699533	111.605345641856	133.87199342918	124.400219200061	355.791913342808	165.633341630652	74.9008275803352	65.9405732081628	222.998648834873	88.2179408297255	116.691651125098	51.2094782488949	78.8465347054909	169.540795290581	179.427712742765	118.020275821651	225.382640439394	159.587318495051	155.683722286262	262.918308202605	182.035075863205	154.657764740543	106.458386176381	126.325691183631	98.4477510744024	172.594429181712	219.570620071883	169.617455100844	55.4199509259834	176.368670042325	186.183049527757	194.68110399979	140.776593785235	141.822443384887	86.4319849519764
ACP6	11.6449845250547	15.524354440785	8.14095425488339	7.49313285822496	7.70343562253113	8.83090066017536	7.96326555460478	5.600117917787	10.3280766755523	5.73885063795113	13.9846785063641	10.330138434665	14.6636732589933	7.56507747827634	8.25317982148711	15.7270254298071	11.2542256585822	9.84154362743412	9.56332704920529	6.85052868349166	10.1984594324679	5.21543025148278	7.018255716161	10.2910178226557	11.2100681234358	13.0138169573394	15.5202353062251	13.3047870036506	14.5060719412986	9.87189259839396	8.93604691645186	7.90997168299183	6.93741716986042	8.01948736169931	6.22862443286974	6.35199977379269	3.70688290417001	6.89414369364975	7.87895185869838	5.23925021041314	6.10202122393787	6.99859800339454	6.00880412274755	7.4456880795863	6.38955267275186	7.30327172739611	7.7459217776529	7.55758192034787	4.15109179716216
ACPP	4.51460528137141	3.13362162917851	1.84291613671255	1.30225045182885	2.31272908908582	4.96420885257304	4.14459396451911	1.1159696984299	5.88063744007287	0.817659408818896	0.650962402640053	4.8084926041571	3.51197274728597	4.85706264372596	3.59494213993046	2.47944087257483	1.91775996183501	1.9781360150825	0.947972688310885	1.10316158581699	1.92965588019667	1.69776771293328	2.69069327022518	1.15555833245481	2.17075947488151	2.00231453727721	1.97176017104723	2.45530919933385	2.30506676743132	3.52144912443136	1.74600296042755	1.69510618004586	2.31998674531487	2.06721535660193	2.82046098085089	1.74502859379307	3.501397845885	1.16952917668731	2.27401734603714	2.64827884509769	2.64148525641797	2.23268930095404	1.52160980331954	0.553918936591082	2.33412685565389	2.77898364277651	1.69532624619154	2.33760949129096	3.39387993867654
ACRBP	1.32643626952969	1.32350563167639	4.0902424646151	1.38142849026373	1.22292190744758	1.01133619555689	1.27404545864473	1.43094824490998	2.35353106396943	1.91692840211538	2.07099753559214	1.1439924674893	1.0842874474009	1.03461624398312	2.4706022296619	1.37756224362579	0.811250483481478	1.99342618146024	1.62610096739466	2.02218175398966	2.20020011235728	1.30019377338113	2.56968757711298	1.59760233454093	1.88100810320677	1.1423645258743	1.76278162745506	1.46180765149276	1.61705188307721	1.50332016761359	1.1277393620527	1.58602746871847	1.09884997765462	2.35238806979483	1.74862229281364	2.205266824678	1.83145033617618	1.10304428674378	1.64435663853909	1.93182486178981	1.18270119262189	1.43170151119587	1.37507239856074	0.871024900928122	1.65964730661142	2.29380717630214	2.06741304150178	1.5631546984993	1.78851859527405
ACSF2	23.8171450145906	29.8247263249451	28.7174950354926	25.4058554987593	25.758272479928	24.8491646018737	26.3235355472738	38.5688478811969	21.1907723024482	12.526581291618	22.3424624322324	24.0325928172576	27.2745234200544	27.1013375169793	24.4516088752555	34.0492298459799	23.617198240084	32.5548711239576	18.2498100071866	26.092621645685	24.942116626856	32.9346292647608	22.327892136439	17.5305817524556	20.9829101983003	14.9612611181193	28.3865357841525	27.9451513860588	34.126987463651	23.0860019124141	28.8569335525397	28.1346083942763	25.1563246484899	25.3974947290297	21.9696752362719	21.074721803627	18.5878224327987	17.7617821889179	23.0168515224345	28.0652564884	21.2717860471947	24.0746118163741	25.3501278894855	25.6151513142629	29.2037736039606	22.2555122865633	27.2554042628738	31.8879254175814	15.9357462080103
ACSF3	16.9875024524468	14.8520728834647	12.2415605133739	20.3987802042044	13.523601810855	15.0727586972134	18.9507052968541	14.8378742190622	14.0152957831423	20.708131139796	16.1223407302581	14.401306637136	9.94333648737944	16.659509479462	17.5759590868725	11.094759890079	10.5727928891245	14.4649465776998	16.3054178646716	16.7588729338405	19.081475338297	12.4946556115127	12.4924514515053	20.687434196915	17.1911137235253	18.9854088040933	13.7931372686271	11.5435216335487	10.6778937682878	16.1833056027457	13.7354661455207	12.2596487432547	12.3256198661465	17.3357974490141	13.1476653212735	9.79405543641914	13.6791666268374	9.00915973741858	10.7491394134821	13.3436559662801	10.38318124159	12.8422752086798	10.0773396551703	13.5328713526944	11.4462976406802	11.4682679992645	11.4829055045701	11.3009107439678	11.8257021492408
ACSL1	33.4236043980761	36.1270188243654	31.5164817973829	19.0782692057906	19.8542230782423	28.4360346151038	36.8581714998197	23.612366998114	33.6884840221958	49.5432271567905	33.6553129929119	19.946582220883	25.9386598165888	37.662257107589	45.4070632024694	29.105539526651	30.2533740470342	12.8380994214121	44.7984202105919	35.5043563161528	13.1724737785612	30.2967485105957	28.9027775458302	13.362728033649	28.005204109682	23.2326828095485	49.0398854289733	56.6660546746356	58.9342760139594	18.2772724245362	23.7597326473338	30.3282229934191	35.98473509519	41.6409454902475	36.8323511907291	31.1371838519441	30.4779917031095	23.246431951069	32.1177057892019	45.9815114148023	33.5290024536358	25.9575275721489	27.2470813167926	20.744823647629	42.3087138805434	39.1974196859911	22.7772504269199	28.229132021702	28.8100369011174
ACSL3	10.8199497722525	31.7590156303763	9.45047661410241	10.2342939060847	22.3465768080145	12.3829553985941	11.7864798283348	16.623489969307	22.5983289363853	10.0121564354574	11.7816859693937	20.2924294696495	12.3629418136738	13.8268224048462	11.4394488961791	12.0401209027514	17.8865650957346	12.5921955283599	10.492173933878	13.9265475303008	7.40144770235173	17.8474791571681	10.0472425267953	7.83928471713089	9.23818846087597	8.52889434633389	17.0883054711623	19.7497995957693	19.2453758977698	13.8800553908634	11.1277427236425	15.5939616368881	12.8438213597571	9.22864709441268	13.2442911520485	10.3902131807852	10.9509297552062	12.0392596039397	12.6206934170383	13.1114001585438	12.9457480259474	13.277568860528	16.2015701131188	10.4782321935632	13.7500874398344	11.2291935523759	10.3352334459335	9.81580406682674	15.0803379437185
ACSL4	21.231465884412	11.9605992667817	14.5569338550451	23.0423900983011	10.6775300482997	39.7610314813354	17.6573266875371	23.4448683319617	10.7393187469833	19.3383435224392	7.57633383335799	34.2251979804229	13.826559915194	45.3416140822541	20.5822901605235	19.9815304654289	38.8688007189773	18.9351973722741	6.23551919157317	23.651395709685	11.0000252274377	6.00715579072865	20.0172206012603	11.1697351954708	19.4427466118836	19.4181427270901	16.2948515795512	17.1273991389709	16.6142272124538	17.6864312604231	24.3484496595913	16.9589987008476	18.0225287248947	13.9113926659938	29.4710487238608	14.5404063722962	15.1161474664451	18.3171757631733	15.9000491409364	16.5520336482902	25.9432630557549	27.6462940730844	15.5272228608798	14.5265782689172	18.1942504556962	17.5234792111223	24.362693364029	14.4077185758742	24.3311628915602
ACSL5	55.232707476191	68.6578684172965	31.4843316846992	25.8975824857389	28.40547112811	27.5706839499185	39.213756810762	20.288748488258	11.7022695352542	30.1685781749722	67.1957967445595	63.5615123169032	51.1078546790768	51.279672301992	34.1630036967287	52.7974797173429	42.4467185741008	40.258722140368	84.1608421048747	28.4868493325341	50.1863139141793	71.745042438032	29.6082490118632	29.7018732923569	32.0937121374317	48.7249249638419	68.4239284612674	53.4807886905772	48.6981156928752	52.3507269172631	26.8156636169633	28.1203383013111	36.3115107807663	24.2707233352256	22.0891672336861	21.5990990154949	21.5731253440998	20.0244417625701	24.8945835438898	30.8979179007305	25.5244333143748	29.8639846440992	23.8089126873771	20.0781183447157	32.2477978254545	30.6773126737784	23.0792447700032	31.4624858570715	26.1913288932841
ACSM1	1.19255006628252	1.54267985570627	0.631333105988972	1.16185862464437	1.83160888158156	0.619873506218457	0.822746902354142	0.690062286675193	2.90816719779605	0.298910025462374	0.432097800781151	1.7601637608076	1.62371629288936	1.04037889847928	1.36253912769512	1.2493442287419	0.560820138686065	2.68063378567196	2.50925600549937	1.16818237793957	0.661584425701268	1.07647064551329	0.786519895992588	1.2388819589257	1.17812571213384	1.72942096325412	1.12120239457267	1.96732412626261	1.88626772432274	0.900526481933516	1.2612834873793	1.01718263581912	0.672201182490759	0.959249212763964	0.82446958849737	1.1213959102159	1.27012113304538	0.559837005819526	1.32849303872734	0.964298724406775	1.15914593920277	0.689425059455207	1.29765860211177	1.10488777602571	0.661007765944859	0.981401811968529	0.842600031664511	0.821994674927438	0.799582279618776
ACSM3	14.3467614661401	12.6765109147065	2.81517860126949	6.19275987476738	3.43857131414166	14.7503454300224	11.0072355555611	6.55838907696179	4.57093664697007	3.50192250259874	4.30830537187837	17.5281120721041	13.4911784927899	10.2079977143535	13.296785940712	16.5433620141641	11.6206928842684	10.2721519740094	17.3975127914538	11.2612513078721	7.14321254092431	5.31591434043387	4.0709559557528	5.32542023232927	19.1879646130842	20.121312450291	9.22280013718248	12.0906685263181	12.0191290206795	4.31184720402978	7.77096896849904	5.35477304519237	4.84117187496038	2.19698337090105	3.11113048523659	2.46688956402768	3.50855428730246	3.1647598922508	3.70759478737128	3.09071451371291	3.9165493394657	2.54267236452529	2.16160266369581	2.25973603202224	3.32105779635569	3.17124260553585	3.13139739794915	2.68643394698891	3.5998888574164
ACSM5	2.15810441868565	3.94940454162282	1.35141271551185	0.269503414579543	1.09502362828517	1.06665603572399	0.362462277866651	0.306697784828038	1.22299352452088	0.898392441255723	1.25837634188228	0.348731341747377	0.408751631668199	0.710608610926797	1.27771972910363	0.683220475401222	0.46441258283411	0.697251947488182	1.23213995343386	0.627240988007772	0.396029618452405	1.28601968013154	0.615875185930035	0.552820134189034	0.420146594855641	0.518745055369024	0.797474038699927	0.60463730892664	0.714585865677435	0.559264777438138	0.950670494767257	1.06745675298909	0.882149334190556	2.00189555549131	0.568151940816749	1.38997284165008	1.2297826995349	0.916464776574481	1.450097846137	0.894185817040364	1.16992085470787	0.500601948331656	1.16794288319826	0.652572728201945	1.10206163389605	2.32549097025429	0.939919843364814	1.07831296710176	0.65575621447527
ACSS1	32.5179117635463	57.11115484301	23.1793313588216	21.2779849592128	27.1389337051347	46.6413768028236	31.5454795709925	23.1519410604711	11.8571939281589	34.8739476564706	13.8960619429986	33.5596526604675	24.7873536836167	30.9119025409689	35.1502441341152	30.6855270679112	27.0729241810173	33.505461253437	42.6183378561769	40.0728960553783	31.0105378714	24.6800033418382	18.1471855539699	27.2596505812264	32.8442490246414	25.8883551810592	36.1985060325199	37.9640574398573	41.2949315063567	21.2131424271568	30.7299085312268	29.3305267241592	28.8752399198362	27.3492044099031	14.8802977899457	17.576720068192	20.1878703007665	20.7121227645581	21.3052694141595	23.93690825903	20.0035839267922	18.8560007098344	22.583168230149	22.5091993070331	27.9336568999563	22.9020010347352	22.4651218296082	21.8395693134338	16.9438207794339
ACSS2	46.2855598268312	27.0408654383403	36.5748560406428	26.1430806667312	24.2225020484348	34.6483760683981	29.6794919721409	31.4278282113189	14.0631044676131	18.1875849617217	35.4291270082378	27.8379140570041	23.4998462171939	32.6568806705115	46.3473353142299	32.9584972521267	21.5064106979676	25.8124921039595	29.5470307874609	38.4017841295663	34.2546905010447	39.7868877714361	30.975182895865	17.32276335212	26.2628368762893	59.8869178816448	33.8334415329161	28.3346288143521	34.3540982703551	39.1502214453694	34.6511484465014	31.49572308179	35.4182228096705	46.036858614277	31.0537196796881	25.6117563478361	28.8008888720929	26.7396962446131	28.0074290102234	30.4183270541653	30.4570337469996	28.9086308631233	28.5862951211252	30.5729072483885	33.3867527122542	30.0481827934711	33.7643480582931	35.2489186547623	26.9207072380809
ACSS3	7.50026938791554	1.09489725910193	3.40766022334092	5.14487718248991	2.73120719962893	4.38354882309787	3.45071929414772	5.14689223911544	2.17407593093355	6.31074251277116	1.51289660128165	5.04022163660988	4.24770375792577	6.7930781929455	6.07805094192167	5.29983383795569	2.12077133729787	3.05445579235662	1.22581882116415	4.26388641552451	2.41288308210861	17.6194927577169	5.37687327408353	2.68310675398524	7.46210541175051	7.60654459043201	1.42447611485922	2.17610052300723	3.68041248976504	2.29956354961181	3.41619476649386	3.7404994510938	3.93640937807864	4.85099722626216	9.11005244101261	5.54042642868132	5.57426176292767	5.66209879748324	7.40423105112291	5.94712086224689	7.20324824230427	5.23946135696872	5.07058133721963	4.28531024646318	4.65834137392596	7.02015004723675	5.92654282375264	5.04338137383207	7.86771542211573
ACTA2	193.773625596175	92.6769570923873	193.604145495702	354.424842868363	293.653901014362	353.599947969957	163.11167566939	341.972993096457	279.857239362478	302.578442293174	256.614130969191	230.508962006461	211.915003388914	327.259628175862	225.977678624524	263.586937066628	517.506870361003	218.917060694067	217.893942575194	257.681055256024	161.710356125834	137.927141791542	178.216288387923	253.688734776269	155.922804030609	113.199446360539	214.282125643724	165.23299980317	170.926836130418	292.056334424788	347.421063145891	298.671054325233	233.67728436532	656.16100309359	133.698017871732	403.418224611631	453.39163998638	430.213303937274	211.714423435837	162.336639220157	219.541439591441	121.403899014468	259.266173865215	328.247255586255	194.882136265252	96.4377082050957	324.90171120169	233.797533475802	216.324244497356
ACTB	2482.79852115241	1367.31470369526	3279.8207097485	2300.53965086865	2266.67964476287	1811.69311428103	2306.8936783659	2264.00573687208	2617.07119789911	3266.00463469011	2496.76971340611	1828.18952338993	2461.04406110209	2390.50908447859	2526.54026664182	2117.1476709122	2177.08765750811	2149.85037077409	2488.71331224101	2394.65250432657	3144.73160015211	3022.29972198711	2975.38612473966	2949.55150728438	2470.62595791902	2926.36772206359	2436.9919822299	2291.62636747609	2152.68003152704	2838.85629830229	2660.79947661056	2246.88955743523	2050.15459810934	3311.81877771185	2694.05568264504	2635.94207943353	2733.75843778803	2248.3127054676	2350.11540668403	2482.18446058679	2144.27312135011	2670.4539026686	2483.0539068662	2635.58891046575	2287.89014911466	2802.75483508761	2377.47205487717	2904.27919952177	2893.52777013097
ACTG1	849.651742716937	1002.47283091823	1153.53015164402	905.116834392377	967.727229181279	983.483145419775	799.95060429854	1041.77080078972	1042.58615950422	980.221286826811	868.146682751408	861.859876317788	793.674211417376	941.158387834927	838.723548798081	983.342922786935	886.865812475263	1040.51585037194	1084.40345041485	779.133462749233	950.793936684195	480.25255211729	1145.24035442033	1002.65709833221	969.362104430832	790.571718666512	834.980133800037	1057.76178122565	964.855949870541	834.058983823663	834.315412271942	787.856909421143	843.686657333616	1179.02092017112	1087.93221795063	940.461893660199	1312.41432601174	1091.47367208159	964.646651799599	1002.22505213569	1036.45320751468	1195.37518182535	912.12421014564	916.910911795145	892.172601917047	1048.63035156683	1056.32480801385	1145.33952995737	1238.23332870402
ACTG2	45.0389293861641	7.49760476189101	45.3002561586651	32.8524358114434	37.1267023586284	13.7150512909005	14.1505980043406	40.6768602166625	9.26141431305872	5.2374816459209	22.893803821251	18.1234533929491	25.3350452168965	30.1885344180467	20.4355058044489	18.2348903188449	72.2128241940109	22.5561380709233	13.4054283120108	25.0603829654206	12.8525240484524	7.67314461034013	19.3397849845052	50.6450279392128	8.76025413367715	14.2474894583373	29.3584460798631	19.6840893956204	21.5088431197828	39.2252448628752	48.1213940493477	43.613555328386	53.6230128257191	180.4795230346	20.0850714058487	61.4761512636425	58.0124887423245	50.6488308475279	41.5722542970004	27.5756247030659	22.5717195465055	13.1522146324372	38.402843842941	45.2825541026067	23.0164231274788	11.4422060675638	28.6837442301997	58.7355259144848	40.8850815772623
ACTL10	1.20204854907626	2.41967656186992	1.19256272453548	1.00662987531631	0.847098555134682	1.2419379627343	0.62014448212171	0.941746423272816	0.295493700995689	1.20791080145056	1.5122929862018	0.722066149108557	1.03672159817377	0.722323714531385	1.08798452307891	1.32926494762696	1.68395170591898	0.989726685040656	1.49408022104653	0.974251968042885	1.00452310338358	2.18398701511887	0.589038076864396	1.08320915280574	1.21733012091854	2.29302926455841	0.955712925388207	1.24498036520034	1.15840503866938	0.998961545997169	1.29237451075488	1.33681766700629	0.891247447906139	0.768111887764969	0.676327201614452	0.823385746001593	0.60781973150392	0.798991433676813	0.661527186272457	0.708716653491048	0.460712214510465	0.581244378579881	0.51314223726874	0.852802967611192	0.984761797126449	1.1215934999185	0.914066319680825	1.21604242388077	0.481505991086277
ACTL6A	10.3532816828522	17.3317240651464	10.5807084587362	10.4482791248334	14.1093694301178	15.4220653039287	14.83220226169	11.3752697565688	20.2940936765379	17.1130979455434	11.8969226572465	17.6397269687705	14.6334718957785	15.4518336495724	12.0503956164423	14.8129590460629	15.8823224622875	15.5101855866494	11.1241674577697	11.8718588453896	13.5579975088548	16.9884916615474	14.4207998969884	12.9362465758738	13.4414382474259	12.5379416248008	14.8888955752998	14.542519758069	13.1079206822656	14.630037571328	13.479965075114	12.5994819827757	12.4067000512042	11.137757652716	15.1056692852313	13.6620361567111	15.3881269678627	12.7924699869677	14.268170865446	14.0771580873959	14.9292402172152	14.1403311326788	10.404507951079	13.0651629379727	12.7115644846016	13.9729491890328	13.3530493241385	12.3788407658317	12.5940705768565
ACTN1	40.200661069267	24.7629048395735	53.0426224678169	49.2780980432098	44.3125586835685	40.3701460444781	27.9721278092568	55.1030389519285	67.0770587014425	65.1674609133276	55.4367797394741	48.3106074041548	41.227814935237	36.7158123169674	48.5114968251185	41.5773043583304	45.8429187988083	36.6789745104954	43.5860067102397	50.5877880514124	42.0108203821471	38.6119696134995	54.8160049297592	40.9570550513834	34.0906443387577	32.1717182849707	35.0155309056556	32.8048151112668	33.2794438530954	44.3293921020462	47.1701878619913	40.1447284364408	37.4830068868149	74.5957073799863	51.8100525125561	61.3592157094116	65.0491778068579	61.4405089368919	46.6870365285963	51.7496825120118	64.7891809470274	49.9829316207614	36.5727599856991	46.123554514249	44.0588558261797	41.3565395360082	50.307168860696	44.5747299202532	53.5906509436246
ACTN2	0.969287740719845	0.399690198587767	1.14085337947317	1.49699442226551	2.01044647132856	1.2127621042441	0.369283936834087	2.1862229535847	0.213038123387186	0.318938640919555	0.5299985843886	1.69204283828811	1.22132028955089	1.06637370807476	1.1888938564755	1.05071955056415	1.64233400925008	1.61429142549823	0.949016953864353	1.0140689350092	0.60389748624074	0.561247576687729	1.23678957716073	0.879441035984355	0.414711451696689	0.248966280945606	0.893352268969759	0.897161067802831	1.34382324430466	1.16485042382073	1.85631663592044	2.52546016437074	2.26544864104195	2.02799227362519	2.69860442341796	2.80180745530586	2.17620030018282	1.85581573840679	3.09786250345586	2.05646229846541	2.30540411157397	1.96654709311294	3.69146224330031	3.01079367314185	2.42968903842401	0.790187782584604	1.91600888973537	3.07467785380985	2.0352202310205
ACTN4	113.368938944434	173.939836505305	224.7273783953	165.519480866128	198.599117189444	132.886486176958	122.892356273531	199.956422994002	110.579799461392	98.1070687752441	76.854055336169	160.418255681988	152.063000347737	153.979713632591	160.731175120791	137.174997431973	139.118896408703	222.232083612894	133.532397683532	140.621556163555	108.606343575221	139.798834733124	209.029577160313	121.156264122837	137.77938527061	135.669143090671	136.483074318765	146.843276456998	158.581929830087	145.653171440327	177.057329699784	161.54120620998	157.821531061883	224.970162537372	166.363447531482	166.666265459428	181.984714351943	196.679034588786	198.871680308292	188.623563647616	164.443772277525	212.97607207114	187.429372206329	190.972102685792	202.366238815639	143.510712643141	183.461065253363	237.692345964987	233.569288691449
ACTR10	22.8629329109962	24.8392683558152	25.6606696976805	17.2188922542097	26.4063351222877	31.242959339799	17.9395480961104	22.8217175588163	30.8212008605798	22.112954555393	26.8129843193622	28.3161322237898	25.0046536633565	31.6985720718151	22.6559638192651	24.3840238305479	28.2334211752343	25.9227206356904	32.6006855541395	21.2969458806391	19.5332825347369	30.1432875720915	27.5134954197604	29.4216430566816	22.6290065530596	20.7172051867344	25.2174038016669	26.1538019062158	24.9949677259596	29.279525678008	27.0182425333124	25.5996706512432	26.4674616984037	23.3359569968159	35.3326405750506	29.4720620791327	27.7142679429023	26.1127878498298	24.5178027776706	25.3095602599135	30.7510932691408	28.8261871465866	24.6039446214257	31.1344456869244	29.1102823161227	24.2507938767256	27.2292904147929	28.5075143775161	27.8973718389868
ACTR1A	51.1157399906706	35.3063956696144	53.1999083945057	39.6274449005533	39.3275847662328	40.1970031091447	36.3728682777247	41.2428621074918	35.2010090123516	41.1027097635407	38.7215301600822	35.1996358903045	40.347181678682	41.6963785410943	42.5336511320604	36.4253728950617	38.6005447497157	43.6321739147529	44.6294778747339	34.5800598312387	40.2588502452091	53.7799794709702	53.1294462169743	33.3597648839271	42.4261511964917	37.5844059519536	36.7221972472418	43.2430144044196	43.6754153815737	43.3548786298575	49.3388384861628	47.0107084184468	42.1108473452023	56.1567343625707	51.8552552503713	44.2025229051529	44.7867706312073	49.1689501009432	44.8390190696307	44.8351111214784	44.4773333972173	48.6902648844607	46.7282376724235	51.3896218029384	54.7040815478602	48.5589224876145	49.5157956001672	49.1233038005027	45.072570202922
ACTR1B	32.2123788156315	32.0946955117732	36.7099227112111	29.9175208011128	31.9450963650422	32.4250229946733	29.804050152063	21.7257024458852	26.1574064966261	27.4644840960011	31.2995714976023	32.3597118544312	24.6760825709012	30.949417391757	29.9042656421149	31.4606360971439	25.9780075709784	39.0483858559956	33.1663692627533	29.3741765734675	29.9936846386342	22.311749307883	29.5714333132168	32.5376787014003	35.1497053762403	25.4385034754321	26.5689507612906	35.1274254435573	29.2003849522545	27.3417909493061	27.5729157624686	32.7437241951777	31.0803009504462	31.7294292744894	30.1779951777662	26.2978462347771	31.9004559395443	29.5805333480551	30.4866759680391	30.1111622102701	27.7697067630407	29.0776317508	31.8600576595578	29.8047145585657	34.7647832980672	28.1711347305333	29.4449373547182	32.6258628873666	26.5482544707051
ACTR2	40.0451837304513	36.8639588237056	35.5628905665234	28.9768665327374	38.2935180789304	31.6728708958784	53.8970050640945	35.1856054098491	55.4571749325407	60.5745566220058	35.336532515147	46.5926993905593	50.0697995870522	38.2242057536763	42.8497683514741	34.9560024558032	36.3081871865834	28.606472123301	33.4541631431835	47.323369146361	53.2341681359642	42.8502301256711	46.7465585343753	53.5755375316753	37.598028243991	43.0391456852264	33.3899796610931	39.1568186028274	41.7146547356232	48.0452879235651	47.8380130831535	37.7601679048187	33.2053110282779	28.9940919094808	50.5124373879828	51.8368526799597	44.467448437594	39.7163794237783	44.6205998213993	44.1630655626435	58.0288167853023	52.3881063909514	33.5638751158435	45.3093129923329	37.8657012564162	52.9325496067854	36.642727906088	29.5168946948934	54.5480535795043
ACTR3	24.3550287498259	21.7293277692972	29.4377330237444	21.2775640806177	20.8849199364731	17.5741041915543	27.2973963761439	25.9940185048908	39.3481744179762	41.5463495528158	24.6627854061156	25.6178699113271	22.1741223935951	26.4358505316834	26.2774412117062	21.0466464170785	21.4834534998854	19.5678536177156	22.1073416897885	25.7735312503077	35.7749538742018	29.0410651064801	29.9138702314939	37.1215275353662	24.3934339386494	24.6643291237708	22.7008012053648	20.2224309196143	23.759623050238	24.1769666355133	22.4259101407359	22.6455614629717	23.1997414031025	18.3000225458605	29.7748831992057	30.8046665596126	31.5259810023006	23.5402111385522	26.2777318339795	26.9280378297292	31.712283422435	30.6695363313541	21.6584740126357	22.6160517478477	24.2159005679391	30.500710469564	28.4833164267111	20.7265281889373	35.6386339060415
ACTR3B	3.2097568452665	5.75882790581771	2.22326912984513	3.40577516278462	3.00255052691622	3.94510672572458	2.85788479009646	2.81197727292142	4.4941761123193	2.60501016148768	4.58817054141252	3.2360643743264	2.63814849616402	3.93508023906025	3.17963315703759	5.14293995596703	3.67118487473351	3.49789195217029	5.66060219836934	4.07893428964249	4.39965314846159	8.13480687796324	2.80179269280484	4.3371027999688	3.19059707184943	2.40817789054398	3.36439454628298	2.78686424683425	2.75769092768561	3.86498157377976	3.19787505863629	2.74259361704813	3.43097848203064	2.60747918418889	2.67899540287263	3.13673516778026	2.89218478253536	3.02152917582805	2.46947594015971	2.79652234212485	2.6155906290311	2.60692755025947	3.52692002075437	3.11862231949888	3.3044364271834	2.77677412078112	3.89150049454666	3.21369544332105	3.00835382722172
ACTR3C	11.8425170292037	3.63559511214261	3.475494371743	9.96121893531269	4.48673125183154	7.43559455620258	7.01788235081837	5.72068458652812	3.48506383147462	7.048753193413	3.06481534651215	5.56208681537783	5.32494191056705	8.92368010229457	6.07410196698389	7.55250250068278	8.68852931200286	5.26499293865211	6.90150436671316	8.55357184966015	6.53582838752414	8.5854692239509	3.21430199087109	5.33155774831249	8.03101982510045	5.74620115054178	9.39215968737866	6.47224466774307	6.34147656295817	5.55971814204611	4.61559270924029	3.47975942240245	4.88657651689043	2.59567876112123	3.2187039701061	3.44285304654232	3.1247517267831	2.35331111707868	4.33127683454525	3.05735706422485	3.35838784769293	2.91105029450672	3.36456743879371	3.09561039708689	2.40440939902099	4.05771949749054	2.29072207121839	4.01103937046908	3.69532789667573
ACTR5	4.11459927322731	3.05944713563945	4.69737603748653	5.09472658441009	5.20206910737354	4.48147695485274	4.93651051235189	4.34712513238733	4.8782171755642	5.57142138095602	5.10941079122289	3.96244238043078	3.87117680562795	5.44039648784996	4.46532791159341	4.68267409522644	4.67357548143252	3.12780640927173	5.06934062060585	3.79507175658571	4.33243176571878	3.72411938889622	4.06054236164975	4.53834340749516	3.80062134720031	5.06003571928335	5.17303693361125	4.30833415798012	4.04772122093547	5.26265103646774	4.1652304397683	4.09986643928349	4.34399955078464	4.66812250491039	3.06178497411862	4.21962927841818	4.57104016088753	3.79196394715421	3.72493771061657	4.59831788343867	2.88249263711188	3.52689825575958	4.25956091855754	4.43718184293618	4.48038369111474	3.95866945920013	3.65700853819487	4.34593122621994	3.27534662270373
ACTR6	5.08747334781642	6.21035187095119	4.25100937640008	2.76983606224629	4.67541392253684	5.09055408522276	5.09694982244642	3.68837653188326	6.50300502675347	5.17164274497687	5.03528092659758	5.68980533846085	4.40286293762165	5.40096582679255	4.95524909766883	5.10958729982857	4.56481219872013	4.25541983615368	3.73456703797721	3.46049823711644	6.13288966198482	4.86561094524371	4.86899089183489	4.68510050032735	3.64977291846075	3.94300068765427	4.49970493232674	4.69086149657459	4.82660103175631	5.0245266933859	4.63114761054699	5.52742604478253	5.27822667981444	3.69580085310923	5.31173225118655	6.58611901572947	4.45678917652524	4.74030582903759	4.88034619364424	4.45387064052451	5.40397629675845	5.50821992639204	5.94579019966387	6.73573290308403	5.77137042530616	5.83655671291223	5.08306024677871	4.28525731755752	5.0659920335758
ACTR8	5.38170949507777	7.06518898975633	4.87666374392815	5.43025115400657	4.5955530653992	5.20774940932356	6.06713967388216	3.73453349839151	4.04109175605254	6.12055705085212	3.42800562039438	5.5998175318295	5.37021489687484	4.97448548625167	5.15956439067848	4.15424241395469	4.72015887947367	4.53567300207345	4.09766738557287	4.66573928296455	4.27568945885806	4.66451055147179	4.78888766930389	5.05199251467882	5.87603642370613	4.38900258498356	3.8743176379254	5.21855741756067	5.61212667202128	4.54835724442783	6.12175606491039	5.32759925955271	3.96486015869605	4.91075428102696	3.78330910609662	4.88461216896355	4.72525542508898	4.69168456092484	4.22305405927592	5.27400018139382	4.1799562343188	5.60851529335424	4.09812660087359	4.67657417510657	4.56131391719407	5.51883541200099	5.10496019895768	4.3032477629097	5.07119076530432
ACVR1	11.3263331523996	24.0294580363349	9.34664324350196	11.4007141908193	17.0949590207808	15.5407576688578	11.2469015699004	12.1754890555135	15.7826636695854	17.1630908302901	21.6086557775138	17.9658136369044	13.2043431914585	18.6523904161999	10.4809190149598	14.4752738819408	15.1412949024142	11.5343227454093	13.8277163423876	14.5682914804488	9.92157762480717	21.3217075578821	12.4821035166645	9.05903406215812	12.5887808647867	11.5247593385291	12.1199529025826	12.885084141782	11.8859532835631	10.9346566377799	11.4163947807741	11.9407622809884	13.6788856245681	13.1199585127488	15.1771610764955	12.3594014542225	13.9158715701901	13.7338670007064	14.0252805367152	15.1446945581278	16.163636417894	13.5457560233487	13.0251789675176	11.7211488514791	12.7109476889937	11.6569259487018	11.3646658632778	11.168444709362	14.8360626582397
ACVR1B	12.6330902904553	16.5109548013119	9.70470074376119	21.7870501902588	15.0330537997446	14.6471907869068	14.7881920502876	24.4329329005504	9.77014607077773	11.6202070005338	15.2449795617167	9.05475039575064	18.8602543711989	9.30937970924442	10.7547386952574	12.5278564969235	24.2473403240981	19.062314552732	9.26456151262242	11.6036938843142	10.7095125730415	5.11029595500581	10.9558183046005	11.9260065331109	7.18460173669741	11.2250623324179	24.610740250129	24.1626817407216	13.9849497297232	7.13046256060002	9.43218822923271	10.9527357381261	10.4399018055657	14.1724368898934	9.90513392397548	9.72630374010719	8.37726959983012	9.03190175191647	10.8664511288715	9.01353453876045	7.73645547586435	8.69221023048466	10.8343591609422	7.27216747550092	7.4805461552921	7.17634100021408	11.5397187665375	9.72348218191968	17.2163444944555
ACVR2A	2.33538606474168	3.82724383520253	1.92884632515991	2.55632831963419	2.63263244095758	3.2607599720132	3.27856060209352	2.82112548649688	2.6440352066919	2.25579330056325	2.46554348131476	3.31053687741698	3.77203245926449	3.32672826759834	2.53379466535631	2.79674807174963	2.97589568536777	2.4777394923973	2.23364869213198	2.90013293293284	2.91259117743119	7.20163001930456	2.61489209346069	2.49937378147037	2.27558261617345	3.4128851959352	2.9319240398749	2.33140586073944	2.65753429117427	2.65036896223294	2.4227772848742	2.77316437633141	2.83627291015746	2.34812804322617	2.86832630809867	2.93864623099363	3.38974887824207	2.85450764933148	2.98214767877663	2.66167223274843	3.1688344725457	2.65807624912962	3.03120369896386	3.22473528827114	2.92140917357863	3.02665652938768	3.02936271670675	2.57671844986789	2.69852592528641
ACVR2B	1.07965450843775	0.882390700350486	0.649071379522001	0.862296504945444	1.33424654657092	1.16439655808127	1.07023378402958	0.862724522449916	1.22833410458926	0.838378941704354	0.762692367189727	1.76244094754204	1.19528453640779	1.01790772242067	0.883634292739228	0.692843953558702	1.44684957058398	1.1920919482274	0.63820327387828	0.927935574715679	0.967154778673667	1.10537309460149	0.689852075877313	0.706618091684015	0.90838188401536	0.946972943851712	0.871090408058925	1.11824380849453	1.36130046836873	0.915030844739305	1.30619579946979	1.01741063675841	0.991256605718481	0.657075752328522	0.792465947067186	0.733302279538094	1.161535402748	0.986755113245587	1.49933766812361	0.923152876880334	0.987113581036352	1.28563233180815	1.03933985548951	1.2319316258555	1.01796504293261	1.46951573206078	1.19773770892161	0.810974662279369	0.683513553452377
ACVRL1	21.5535415111772	4.58333771672782	48.9947329037292	29.7689704172163	46.5493654504203	11.1729318795289	13.9980244922684	28.9116151618452	9.17551048968766	19.417591166303	8.80897076879736	12.7687704942851	10.4130006118373	11.3284082169231	25.241106205036	11.3765538998377	8.82476993143443	47.6690787489821	7.94119338342035	19.9162356252201	17.0202483229956	7.71997677086639	60.1265683483904	10.0448455426334	8.40235867514666	10.4015626818433	7.95352418891601	14.3805491668205	33.5594450989168	29.7611310540267	56.1898850056672	34.0252139112614	24.6949486144363	54.3969069415913	31.4155390074349	38.7186908317439	42.4115313255312	77.4466933166372	75.25609300074	33.3858411567757	25.2729317457462	50.4339873750264	76.8459346345545	61.3177693569793	53.2344433496822	30.4654691167482	63.3228546525254	43.8815046107903	83.5030883552436
ACY1	14.2357755630557	18.2802668841981	13.9078594319547	11.507566613297	9.85052395048018	16.7605809230075	11.3242251362655	9.26376047633669	10.9098341366702	11.3205010884305	13.4831304322262	12.1582464260682	12.4319970488233	16.6995699159753	12.5183527545288	14.5448504634402	15.285146919339	18.0840797947603	14.8737493470585	14.3743437090072	11.7446397666209	19.7459154354116	12.2955359937963	10.0026798035165	19.8193849128323	11.2308569136319	15.41411852631	16.1354333123112	12.9589111675987	20.5728933898489	11.8465248177829	13.1185868833332	11.8901875024597	16.6948812427658	8.85079358594677	8.63377658275396	9.15096064767629	9.52969365695627	8.33629657107933	9.22274893034529	7.49072934409052	9.37841726524045	10.8067252512342	11.1052914696305	11.6943418603391	10.2593674170216	9.84975895289778	12.8503387769358	8.8913610297649
ACY3	1.64947049750106	4.17473268979402	0.675646301079261	0.679769952321598	0.724080274985622	1.31745285957762	2.89575173529196	0.666345876376592	3.07531587192136	4.84461919387428	1.28972804198777	1.93565935640218	0.312026406040502	1.61567944725186	1.1219631149934	1.53695279761858	0.90299554801758	0.406341977233427	1.56352628814135	1.90571223082364	3.81134207543877	0.249239305042278	0.417794834626307	4.29738841290153	1.46056374593871	1.50814161420227	1.79259789186752	0.620030758617808	0.875811773044077	1.34931408913616	0.524065106611321	0.907091424775811	0.641600137002898	0.419766341483117	0.271373773368716	0.316207171152449	0.272359136994906	0.501945114687832	0.297187465115073	0.464003798983617	0.17634293690187	0.175371987385228	0.21578306849766	0.198935408134922	0.215029526279616	0.594420286430014	0.110917133945291	0.449749885825701	0.194925903893939
ACYP1	2.44078569349809	2.31851241075539	3.83933923976666	1.52480198732679	4.04327792729792	2.40690188994677	3.26612062028037	3.90039784872587	3.28691089145463	3.08448583533819	3.20064331739754	4.49160348736754	7.16879013415035	2.71149153391564	3.60600344674836	4.17758778234027	5.24482918057489	3.31265528295752	3.46080326056364	3.3962254986039	6.37615509386164	2.14644475289122	2.61611919927872	4.57121551839734	4.93337036195776	2.33187963115454	4.29831174710392	2.92821986601767	5.16292543729353	2.74333856123157	2.56264397687612	4.70965979851958	4.96336567971168	3.98971778698723	3.28220523026032	3.44427931575596	2.8900699092641	3.36709603162589	3.49072678470948	3.44886239565956	2.4862358911557	3.07191641828706	6.13069150136794	3.74954872408154	4.10678593894146	2.6066199401267	5.74775031707058	4.43236048999938	3.4123362946394
ACYP2	6.61535629134451	8.55198934110441	6.44976872260304	5.05120208302243	6.52715774534988	6.44818803715484	7.74250449626916	4.90884475979701	5.95084218436849	7.13851080511524	4.13231884674708	4.36659178769496	5.905000368142	8.52467593932255	6.42151351047516	7.20364953922152	5.90591679873816	6.38219796127845	7.87463915103864	7.13754201704779	8.35920872934872	8.05207790344128	6.05996272271425	6.70501906803916	6.14011947009118	9.2003832616392	4.63378391398086	6.27542599652826	6.58718226791604	6.12485643148598	6.19609407865635	6.20496383584699	6.75544053034653	6.40185033719711	5.76381053894656	5.88609949028511	6.09304279402017	5.8560016694214	5.5828876898258	6.11802284670628	9.04918414774796	5.68194554873925	5.7428402204117	6.54914644733201	6.69828726300691	6.87761030233032	6.66298095237254	6.49605505861783	6.83339290599116
ADA	5.0592249050934	1.86812306709491	11.608484428877	6.3161674545387	3.65998856746346	2.01565460005399	8.17570221458628	6.12156394424638	9.45970579312124	15.2815368528617	5.85544825316294	2.43914820260588	2.08089584948331	3.45936777659109	4.11472329140528	3.85542226544414	2.46592852088114	2.82557797272985	2.89172474395183	3.5053624508382	11.6118767407644	2.57546358201065	5.956124202936	10.3247771561318	5.69250109033104	5.37918515260591	5.77879148638901	3.27522975340627	2.5833442371553	3.86961539412026	2.24467087304497	3.96959678777579	2.49302540420273	6.5609026052919	4.20766789850733	8.05997143165328	3.45801093702388	4.45311692799747	4.06205160352506	4.21954372107972	4.37260271441206	5.57820914338621	5.65797942214562	2.92990375320588	3.76406072982211	4.24496453982646	3.51242586160984	3.79343541487686	7.21525436974595
ADA2	45.3318849078876	37.3639850481987	81.9906799098893	17.0282432920046	22.5627370915086	16.0974186331598	19.6478667729133	18.6622559256895	54.8784962684037	87.0096281175672	35.5733913568159	34.9557344355981	22.8478385201178	13.111968091469	50.7703579114475	23.6310728834039	22.7446848830909	17.5331039415384	68.183065845706	45.9764358381043	42.2778370004458	33.5812432269906	36.6659048912679	39.4177572516235	30.5243958899475	25.5754299419005	22.8241610979313	33.0538551614035	28.9951780884628	27.3239507245908	36.4236111504801	32.9317883540264	36.3380035447065	64.0442956369171	40.2960227439178	57.9478943003853	40.5949703008178	22.1446541161154	22.5348550773269	40.0324560157907	42.7721172669808	24.8943402191061	17.6352405921983	30.8911712148241	31.6925449124023	45.9482562517882	34.6408800293608	31.6560243510935	27.5992519728275
ADAL	2.15908262022125	2.77922548180011	1.63469204838713	1.50087528968711	2.7551711944013	2.22032282682826	2.19939494102412	2.20827225293003	2.6952229828425	1.50697990363122	1.13323730248604	2.38592390979624	1.92798781252405	1.19833183759852	1.58397235222658	1.67440265862012	1.96482616721672	1.35550274230631	2.07828073680689	2.22752478906917	2.85978568659737	4.21538869439566	1.58447498535143	2.39741785404206	3.20728686838688	4.33219970346375	2.01827479091176	2.9228199879132	2.2554504924867	1.55055012499763	2.07074408303216	1.89506182376365	2.24138095402078	1.32952716724718	1.90623659843214	1.05972125501833	1.08751113123323	1.37008876433224	1.21154371114795	1.40655678674659	1.36565307536696	2.25527166818005	1.48372943659224	1.61154576314395	1.92783368919438	2.13379724587368	1.91739987192266	2.50286556566119	1.84531577949259
ADAM10	14.3929414982139	11.0052323738614	11.3895134125961	12.469483901854	15.4987031171546	12.3979771919243	15.6324422819899	15.2475839842262	23.2641813959125	18.9103112315774	13.9630969957205	19.2114546132738	20.0156517280758	12.964068376184	15.2242622813957	13.3699299868418	13.7946270237867	13.5862295237004	8.53854670186104	13.8589507019477	13.3907244414217	19.2055750353261	14.9719496938424	14.4794342832552	11.6401935006544	15.0062849259221	15.4271436045046	18.4047349005449	19.9182088295263	17.6793858993164	18.7723423683983	14.9245733981169	14.5709210936516	12.6828145180724	20.0767790298329	16.620690749739	17.9462545087812	16.9252659182384	18.9088128500134	16.2998933759762	23.8393357951528	22.8350786251213	16.7014702505008	18.341555691641	15.5182989699839	20.4684765038817	16.3825913218125	12.3041147295342	21.0279384033907
ADAM12	1.10309240792566	0.278944493892066	0.77729239348561	1.15860384549173	0.467486478973629	0.736476338104539	1.37373658792377	0.993593689657122	12.7219961400686	8.38231115245497	4.60199112009207	0.473739612372689	0.4365402733392	0.941922391140884	1.13136961160835	1.09937314681209	0.470525842788108	0.405339094395042	0.468690025243805	0.610008810808078	2.05131287904573	0.582926116910829	0.562220844682455	1.31318417330555	0.657161429905991	1.3280290225876	0.620375990311296	0.494858034998915	0.580211735355745	0.501788595443087	0.344481578873231	0.517839497496335	0.413304991409968	0.700640701216345	0.514279405823635	0.783025013300599	1.00284465558411	0.470839859234597	0.288444016776422	0.415582629773622	0.623548610792017	0.431749401783207	0.234732161149996	0.267534386068524	0.465545545234677	2.28633499806805	0.4601057926596	0.453251177087692	0.264146009371618
ADAM15	53.0897347595696	51.3223058530796	51.062058004832	40.0128293160235	46.4020303500653	36.9288639184586	32.8712238155895	35.7608723499313	43.2279735365651	33.3632870962125	98.8622686017159	42.7733851881675	55.9042420087901	27.2607201491718	44.1929245324178	57.0424773642305	44.9517380591845	45.7635861722924	88.6924728794818	48.5497538903404	40.2642480967989	58.092592019608	56.4584517262394	30.848235603926	49.49797968869	54.7251111210506	33.7219260722004	42.5307089797209	39.698588584815	51.9402479063799	45.5086462580306	54.6827705807578	56.8386139873369	63.4268496049038	35.4305926821114	49.0110890381143	65.4202898753673	83.4583336257758	42.5103976724501	43.7550268531744	49.6714133542514	50.580220359777	36.1880418146535	50.0693553744042	56.8625413290328	45.9862327157421	44.9335675282954	51.9142089658826	34.8237167267293
ADAM17	10.141966913869	7.04694708681724	11.9383548688753	14.0462398532748	9.57039439065122	8.86362438133319	12.1301232477242	16.6106016534067	13.8672404586232	13.5086599178267	10.1127231098593	9.31793472518539	13.2201537963162	16.6975735605529	11.6707889157468	11.1898020349373	14.7586195189799	9.49452509644506	7.62035132648934	10.010907770195	11.6239377964002	9.74646352383328	12.7463552927989	9.19578303562252	7.90465414250385	9.06040533508619	10.3744739114112	11.8784412901645	13.0684516719651	12.7393894732266	12.1446799334841	14.5574466906537	11.844747427964	13.3771423546872	17.5648185303273	14.2690265594104	13.1948720709772	13.9026238359394	13.0746334730491	12.1840064896396	19.4112974562494	12.5250278726529	12.6184092542144	14.888474841443	13.7166212209076	15.1662916517909	12.8250716684355	10.4293777148912	18.2165676550487
ADAM19	6.21604574975507	3.20250281877659	14.5663878268113	11.8327912338085	4.66926578091529	2.54659422087397	12.9016595063977	11.2616882760223	9.20267642241361	20.7832185411713	5.82012456677448	4.56909435331449	4.24364632657158	7.05904255081716	4.45487122325027	5.76913324047778	4.82827809149859	3.55250480566403	4.23160084068835	5.41383657387291	20.9787607226804	5.66418232218543	6.22927035545375	21.3257562492547	8.83974029570962	10.9775046581611	8.28253992204408	3.7416164127288	2.47634858494639	8.11296645746936	2.99165888471957	3.48909835337543	3.7807720752308	6.39190647912421	6.09420608459019	12.8335595906576	5.88516202153176	6.23274677154243	5.4819864273081	6.55480298898551	5.36020375016288	4.34278286739925	6.22956433958641	3.19155281269828	4.13636339294034	5.53469350349894	4.6110576235693	4.09232062650806	7.54249125260923
ADAM28	4.61333952522849	23.3714027858205	2.15204770328567	5.92732121698188	2.40627610710871	2.7834869648576	7.06826490807722	2.51243800871677	7.17066006481431	11.95477857305	8.37380386472621	5.37206478577238	2.11108970412498	2.11779910865005	2.33391103617691	3.50765630300976	1.42541926592845	1.76843947409455	4.10893406883939	2.66135933760503	7.73843120248446	1.9182197830269	1.21020547489568	19.5965630144371	5.7729524481467	6.13875416959113	4.25582811615514	2.98609921791216	4.29880292405589	3.09068298314018	0.741844872799244	1.1348263757019	1.74799946391928	1.14395873199258	1.03335700100533	2.22181210557338	0.875844813143247	1.34659183622798	2.10447716497855	1.44387839784618	1.91651944800987	1.18938848577578	1.222571832974	0.99077839458561	0.903761737526968	1.73300273120654	0.62425229617518	1.34043622195308	1.90828279564331
ADAM33	6.77098672361174	1.04027018062717	13.595413709765	8.85057144732074	9.83510076437565	6.4162066756443	2.92416615304447	10.1848165215957	2.25781321798584	1.73540735875509	4.46420374389652	3.65091137373027	3.97747169700505	1.1725989981744	2.24469959862826	4.81922055192905	8.0633043771734	5.17228013568097	4.73483508560862	7.67885880302863	2.66720265567911	0.81619442185307	14.9477982741872	9.00266773077183	3.89812018141895	3.18629880382883	4.62222122887094	4.23978332299429	5.8340383113474	4.34631174321266	6.70671598600639	5.66660181021909	6.55937433533591	27.5011215609516	9.81198457227626	24.2363138058405	6.60658642801281	17.9362822477845	17.4303415717507	20.6533708105063	6.66559382751483	13.6556119548742	13.4924290502755	12.6161615155607	11.8868304448773	14.1526065876765	20.149736626453	25.1358357407663	10.8899621924025
ADAM8	23.0843675456436	10.2058476693223	25.8400810361684	36.7423058089427	20.7489906798451	4.18080077901257	9.28007384140076	25.968556816491	26.5850918101424	27.4768545213647	41.1540638591192	18.8940488479865	33.2363477773381	9.04087041748204	12.4006452077308	14.9523327427294	10.0312800466013	33.7644334663058	33.4685495584213	15.9130395412321	33.1517879038867	44.9895014480291	16.0758742675417	24.4327351603602	27.1381164045411	42.6112607118954	19.1850021367663	12.7828211913924	7.93012218755775	16.4353293216021	4.34304073715411	10.5212677889824	7.9499762668008	7.29343080839874	10.3793243513084	12.7799752018252	5.25682630458863	6.15018529110052	9.32926682966571	12.0741816853002	5.61905086570635	11.0023698483341	6.96345671113411	4.9502626992788	7.53082280616966	7.46480588618363	6.72067507518768	9.25069918336666	15.717299597658
ADAM9	21.8009950054033	35.2377136557561	16.6112148521502	16.0955624500725	26.145481067661	17.5018728420164	17.1618495723479	22.8958544389722	30.2441893967206	24.9896341712396	25.4487710409949	37.5461072410238	21.0085202404112	24.3090664522644	16.4863676029208	22.6289232006484	23.067127826572	23.1126637860543	18.0173155379262	20.1016130559648	9.07469274474666	52.4269125053634	26.1841025591576	11.1511903228282	16.1021801999756	20.6641672677495	19.930718454935	22.7777538502449	28.4482952121814	23.9392630893468	22.7713858225485	21.0396344259671	24.1465551645732	22.9089828137102	29.3423524789392	27.4941125587171	28.6323966689378	25.5684979980238	37.561640876503	30.8320157377861	32.2608073916062	36.1959526420823	26.1019242875778	25.0718271720341	24.537428525903	25.4330982862776	26.5938427967456	22.6400178551501	36.854655764475
ADAMDEC1	0.451132748482016	0.408559831582484	6.29957189022377	0.443760415804217	0.408337292053146	0.0925051469227595	2.80682442671784	1.34369430555705	13.0461297002193	34.7898311960409	17.0918912013613	0.00782247532691561	0.0884149854246592	0.863804003699912	0.499424030696737	0.133157890847707	0.296487332111357	0.189226514193571	2.06221112244408	0.60402008336164	5.98608089498041	2.24541735312342	0.275152015375266	6.24237076560352	1.34074410653695	1.83584479841578	1.31013252576022	0.25213450221985	0.240242419935201	1.4972218149065	0.315198408505956	0.177843747908536	0.0146363104189753	0.201711163528254	0.12973852518384	2.14743429033383	0.260707498897389	0.0457225148212378	0.895038690879034	1.5417801321017	0.0248146305177673	0.105061646941738	0.264276360051859	0.117003238045269	0.1044241604072	0.384541227105813	0.215158847776681	0.0509199962288614	0.444740194536297
ADAMTS1	9.89741875078287	3.72332777307602	37.5477536383648	47.9801232383166	17.7515855956499	6.89959132472782	9.41483821959602	82.1394886587843	5.05278433397495	21.8851530646716	4.64010924422124	14.4885069816273	30.4018988438739	13.5742067230005	6.14805353968996	25.6860026552176	20.1770737995352	6.15158489275823	17.3545276618688	16.1209890882252	5.66535779207284	35.8819341618878	31.7061590330743	4.0347408718837	2.69497998743915	10.4574323381755	26.7325714633584	7.00305696401734	13.6551445774704	31.912350667409	11.7384548988015	22.7282256634137	16.781462531668	121.953387169203	123.926580828012	151.422951856852	27.8404709306912	142.017453427466	31.2102842614243	105.553187720491	158.963998040375	6.1579015527495	60.0985223678103	25.6404769671472	56.1078314228824	20.0573789388911	35.0042027396228	36.3731367783822	69.2004636481714
ADAMTS10	9.62510943277967	4.54727986902808	8.56417155258451	16.8447732483977	9.65149195897834	8.87521279737947	7.66251098362462	13.1503765493215	10.0752540851409	9.10500763915987	9.56350314532404	11.8945973060795	5.93551825815228	6.16848305755615	6.5790912697468	10.379617186531	5.37235434562912	8.20911794551706	11.6073569988545	10.0732963609031	13.1963303867062	2.88774437482506	11.8148889672674	10.6242521246866	8.73392739669706	16.5968923002176	6.43159335639688	4.01425920582456	5.06334653999412	6.73713497238561	9.51528453115064	11.8737590591127	8.27096530145794	13.5925869070982	7.24838039171064	7.73017174645779	8.92694905675222	12.5557848156526	10.3342522038147	10.2241618234455	8.14559072952824	8.52818591648382	10.1039937203275	11.6459600890156	11.1722742544051	6.8907015850583	12.210405327574	7.64047958241035	11.8167021328129
ADAMTS12	1.1990790731091	0.94173402088238	1.65699807516954	2.72045711214087	1.47799853375872	3.40411632893248	1.4964730464626	3.38011968692075	7.84149254451838	5.43327619148126	3.30865403448051	2.74085053115328	1.45360866171262	1.37886847183351	1.78835022752138	3.6247561150624	1.2705160994071	2.40726681318071	1.4010368996908	1.93233310076651	2.62810782988065	2.45340400362653	2.14297893702069	1.09576164052581	0.856774001669424	1.54662766833744	2.91261242202752	2.50136457266885	2.50907638082273	1.41264611859262	1.23929945490481	3.86223647066455	2.01201680799461	2.49128146781372	3.89143823383563	2.66034061514453	2.73685894695427	3.77882621255144	3.13243250633921	2.02134911979551	3.86397271856638	1.23955087540166	3.85735717494186	1.59285941788818	2.32656956795381	1.32567747020765	1.87042597064307	3.90937125172115	3.72063073346285
ADAMTS13	1.38938701266831	2.94917377852997	1.40733272729578	3.03038611938599	2.98356215102975	1.57066241666386	1.13261847166262	2.93541775682002	1.94861496005888	1.02762722879526	2.36105970854081	1.73463951157719	2.82145575178563	1.04876148255705	1.13536650334038	2.43141367840284	1.88027131606672	3.22010065628579	2.80310409099983	2.54376758930298	2.08536861809206	2.5722265761272	1.94120731087068	1.72240071329416	1.54627933332979	1.72759515271172	1.34783058236678	1.00954859058344	1.09361750259848	3.15580773139872	2.28823973567968	1.45589435949026	1.51562523292962	1.23612277472797	1.49661610510429	1.38792317769303	1.41367371259619	2.38229598209905	2.09977754501245	1.39710214313118	1.11345041189187	1.20224040061297	2.3683926398939	2.80034935942017	1.40792271567461	1.19800691257336	2.28080651972053	1.38287386858342	4.2038217454755
ADAMTS14	1.38642673376559	0.47697162864691	1.15639389223082	4.15997140419933	1.41805414196341	0.480514707568581	1.33407011885963	2.04713881438831	3.64514269266698	6.45354120044581	5.69139576277793	0.237559350420582	1.46199139119749	0.593091452292417	0.653967962277894	0.502690818458763	1.18911215475743	0.207245689948858	0.821401698763589	1.40804696214238	1.81649702081838	0.744731503485737	0.479668620158359	1.71484713074915	0.774793099555392	3.1017855198944	1.45371433691691	0.794459856568223	1.01071171161328	0.837809201454973	0.553474089220393	0.807293028664592	0.661589310668347	1.71230696288448	0.315606329674352	0.534562284943842	0.894685577292458	0.659769240874357	0.449755812466827	0.678791711585848	0.420544464867709	0.789460812110339	0.314403256070613	0.241895311766011	0.309876867251655	0.315453407337936	0.402397402085516	0.523581499601365	0.701791174701098
ADAMTS15	2.07667258718386	0.471335108580789	4.76883433158717	2.9719055856564	1.09109237917915	2.22231218630281	1.49234730973492	3.12306339229113	1.8920490337702	1.99661156569488	1.69531255151451	0.757077926215976	1.47099660068324	1.13541300138116	1.16572468631632	1.42630723320328	1.47102519977629	0.743121453324964	3.76540264754229	3.75829807070479	0.750342503288341	0.847506787457503	5.78987117360806	1.48029259861243	0.90180797522571	0.915310342385341	1.7890749889091	2.22297986991008	2.95434155674157	0.87893918101192	1.42907998948405	2.57433820294577	3.59621478628751	11.610422835876	6.63932402676608	6.18790890517533	8.85366651012037	11.3608267296087	3.16366904315446	12.9785777607075	3.47342363640039	2.01632147037756	8.05324281512513	2.91818950545775	5.79192697763612	5.51812281500826	4.93558227275898	11.4353260158792	2.77011113441579
ADAMTS17	1.19498524779611	1.55956322767394	0.922233187848279	2.56657480035485	1.50268865250407	1.93910309219101	1.33243797131454	2.55358538436021	0.69746668113495	0.468506171002516	0.846377691962516	1.36144913748729	0.825319854548164	1.5321208477099	1.66013841576921	1.6363184103029	1.14943935547075	3.41565004663103	1.78012832467725	1.99283455873035	1.45028016630434	0.967262635728573	1.84188531046472	1.86997654951686	1.08363437542448	2.42162948641877	1.63984713814813	1.54816100238726	1.60666158355004	2.16349388933394	1.56200038813791	2.69459121112543	2.07414546220159	1.5224297880215	1.84484222332727	1.29853364053076	2.50415268895272	2.94899408934845	5.09082294514732	1.72098847333459	3.02068867921735	0.994165142204204	2.07032803215965	1.30503734397911	1.53989580797246	1.04898946779257	2.20288471567952	1.37181269704182	3.29355984926552
ADAMTS2	3.88304957353436	1.0139336005112	4.77143141961705	5.68772041919619	4.11931747324016	4.08562699851112	1.42398904822526	7.63366048540848	14.7438013141058	11.2457769170955	6.44398160171182	3.24037732966763	3.26310108075738	3.19340895697214	2.54592414775751	2.57369839872647	1.84553224104144	4.4701835339902	5.25813198350916	6.81488473861164	4.89970069534198	3.22028091330844	8.43570240399951	2.79498192404807	3.43622154796397	3.00971157064635	2.57374727744	2.6138488371724	4.27128568462474	3.48078809775552	3.99777544697275	7.19508848444851	5.9451372966429	10.4830654687622	7.63777317913889	8.82049526114497	8.90077254173076	9.09711750555162	7.81688417847688	7.93925136141143	8.6380890474678	7.47594668412542	9.52676959230136	5.67170964017934	10.3381219605725	5.22535505717816	6.97284172553352	7.90181827509638	8.72045392193633
ADAMTS4	2.83092728100663	0.864103250534736	31.4133473962242	35.6129201868344	1.8932363201404	0.752841588357728	1.00187865722936	64.6551888781996	4.27791495464966	15.2788623788963	1.21754355880033	1.58457121736612	4.91039143954792	4.09240533546759	1.52814802327198	3.45317427314903	4.42828138984772	0.752728769110802	3.38232417354026	0.627469944554503	3.93972167215988	12.7202361671866	28.8994834472863	1.81017159804127	0.859209084344144	4.82579606556426	2.97105668055385	0.631015055814444	0.483541456085941	16.330406382064	0.171545609896874	0.685071260073299	0.980539949957331	29.9576288824213	92.4949870516363	63.0284637147335	4.89981681708549	77.4718461415946	4.97066511527239	18.375585914499	72.8652152430667	0.264248574493591	4.85285957152689	1.75220799877097	3.45488914516587	3.04902477027684	15.1784892497165	4.98625741272312	57.4852000325731
ADAMTS7	6.72682928211914	3.44193257193277	11.6961752648748	8.02414003106752	14.0093445525401	3.56313266635823	4.58882917808276	9.21302025932107	4.35541504241573	3.6325985829728	3.85454232211662	5.21512905942297	4.5258351536398	2.72946587605819	5.01871353034149	4.57828263287466	2.29048451833081	10.5840020873397	4.65499435375919	6.02785173584153	4.54291365680845	2.55908675222233	25.3765594526179	3.46771280282609	2.79149763297768	4.02612689091941	2.96225240215209	2.8081510680182	6.56681856025142	8.19028016806091	12.8318488484969	11.5865738396162	10.9430854964624	17.2286834453803	16.2822499981545	15.9152440729762	13.3738831089323	19.1450050891021	24.0132253138152	17.295616690116	25.2446027771301	26.9701249935437	23.4521805356665	20.9232852229258	24.7524599752194	6.89403558145924	14.1519081482446	25.9808685667996	24.1356737648042
ADAMTS8	6.18696091582072	2.19864693933895	20.0506222778101	12.0233781411037	11.457678921757	3.78347494434773	3.09744737995275	7.23892454570661	0.689050321849771	1.40533218921719	3.41860118069023	5.33714598408393	10.1146786586651	6.31468488468857	4.16088719836635	7.07093764448757	7.89991911332797	10.7949213141787	8.96969029839657	8.23840354098528	4.23182743822892	3.98783706264331	36.4949419185872	5.84854595409702	4.08983284175127	6.23976772596246	4.0790074295739	3.37166053641256	6.67663732546255	16.44121413392	11.1487546198053	9.01928492178115	13.4149174133729	17.5681288618196	38.4644109335478	26.509319592479	15.2715957830342	22.7510176185792	34.6438467029497	16.9736231087456	33.1168244938162	37.5539720416369	19.9907533127948	21.5994004634809	24.6192026045319	5.72008393170378	15.3611068851242	36.9229236032201	55.8129710875624
ADAMTS9	4.85946694746408	0.508264555691855	5.43583433657528	7.98983129723756	1.67401444349067	3.00630323336272	2.73790534308901	18.8324895280113	2.12619177987829	4.96238728407562	2.34106791934335	3.0072862561781	2.8636121079188	5.8330243315578	2.33808268422592	3.77880199410516	9.37169696353445	3.79005473859806	1.23236536770697	4.09451577244459	3.88068612450183	1.00523870494815	3.82576773678533	2.38097395956331	2.57476651802221	2.20309179514896	1.96813350441138	5.6017687961794	2.4593876534189	3.51188469043139	3.97331594021463	3.77079426402735	2.83348764239646	4.50073481030239	10.8077587658155	5.65955781493612	7.29636002992066	13.11609253865	3.98305029041658	4.94335684885416	9.60745518531223	5.63599297999735	2.65654720304912	3.13154315232336	2.91692079669781	4.00524951800513	2.70520506412187	6.41321187970172	6.65478366186367
ADAMTSL1	1.44443242095265	0.129143698609791	0.311844644110204	2.31065067254191	0.453547770119044	1.53837251147772	1.22333623821586	1.20506486958131	0.276885406966965	0.408790288714019	0.414462494428982	0.751694169557579	0.441862139442839	0.667823582759761	1.60478027113294	2.70373460062584	1.57185806610977	0.5466224998962	0.908716167294054	3.06162946912622	1.74644511827865	0.24793677801256	0.847033007233622	0.896061640670227	1.09163607015689	1.30791712459524	0.68851371063865	0.986137620271946	0.479607219646188	1.41621603721885	2.08800147884494	3.13472887728794	1.6975223140694	2.22109696979111	0.712223938054003	2.01771641068284	2.27157469600024	4.76441715545108	0.632785469353021	1.29927821608388	2.04710176203808	0.589960407494012	0.472471707742625	0.777372792630091	0.590033720025039	1.24996119225295	0.881257498518406	0.853428242671069	0.946754762317169
ADAMTSL2	11.0849507823749	10.79674179416	18.1224894745991	31.7884638532363	13.8333189951771	40.5327669411434	14.9494350443424	26.5047814285846	10.7440491685315	11.5889762755291	15.1489512209823	17.3255980798281	17.8454139786635	14.2161201573273	17.583344269395	17.975351677354	16.3067851712002	9.23998228122823	32.8530976021486	39.1197110997558	11.9447905443556	11.2276092990778	15.6330535614038	13.0748210414221	16.1833028334672	13.3113365863181	27.3522869199302	23.7320565496301	19.9384642944528	13.6762383504962	16.659164669782	28.6272195075394	17.933897553115	28.2624334273619	9.27034458945805	10.4573626160202	10.955327685191	23.3864998716038	10.8663225737175	21.5971839899775	11.2911835392329	14.3727527250265	12.6536192560442	14.8129596333399	18.3185043038158	3.56728029824582	14.7315886800967	19.3666171774656	10.6132874721553
ADAMTSL3	1.89689384031957	0.816899818234231	2.67742310198587	3.17195776201767	4.63275917419508	1.90373283530873	2.34388047599041	4.50752142067219	1.55012063453724	0.94758414388769	0.332038937232441	4.11748624106283	1.74304499419828	3.17668194027269	1.74721303507165	2.21144017265926	1.31084805339679	3.65698291721623	1.37948655522191	2.62648398142396	1.81190246756334	1.24262655960265	4.91014399127869	1.28288047578309	1.13164849817018	1.74900396472784	0.96015336008814	1.08635368788688	2.45541757653434	2.48801020937766	3.83993454617643	3.46282398062085	2.90792009616557	3.16320094091827	6.28624163258861	7.23377927105401	6.39828823430596	7.83737053955839	8.087755680195	5.06146531121285	8.86648918362264	5.71744396514548	6.17507229849192	5.68816347635008	4.74624720896379	3.05151151273007	4.83897543557997	3.84400309367967	7.42128285826754
ADAMTSL4	45.0988021013147	3.29751558033293	49.6898812607687	20.6529113363818	28.5861701698059	18.1509047670373	10.5728281597388	19.1313129557151	9.06728490103421	20.2553444185753	7.04032579477835	17.041273441129	33.8865216173003	7.86222286950575	73.8014825764552	10.8274556875909	21.0035176052314	22.8353536905887	25.6690360576361	48.3094893925444	11.7731328310027	15.7910042922638	58.7894623980626	15.9099417971785	20.9395689645733	12.6471606137344	15.8960668406006	44.1963158452568	37.2543947101105	21.8354889921797	51.9312000097872	45.460085114129	36.3190993873374	57.9438378965157	64.9859714641509	39.657658651521	47.4647570139251	35.4277488169415	27.8047138108304	39.2164424712494	52.5535500871507	45.7708202698594	23.2053853228239	45.7585967519309	46.1911344630847	57.1788986097478	43.6008049498153	57.1821456999718	29.3711858441617
ADAMTSL5	2.54990218776476	4.87462664415772	1.2822790163953	1.79952594755888	2.63069624868631	0.646023951522725	1.32979679327003	0.542672317446059	1.01415045566647	1.66705313295666	0.300764107730146	1.24174024973104	1.34026540448871	1.66934345553491	0.635342957156625	1.1781067882024	3.63036785063553	2.99033669687491	1.02141823175299	1.11171480060793	2.49595945169382	2.97381763081806	2.05043268591292	2.50192519011991	2.31528592447968	0.586331623128877	1.93982213275265	2.04126873899777	1.66291306913816	0.920239941234063	0.884256632540279	2.71436421720035	2.98953658582755	3.01777070818069	2.86996765954092	3.28046248105121	1.35473694639825	2.17419418470077	2.94580533819442	2.09578770552883	1.31514658314872	1.50036229818036	1.02660740897307	1.22885791160369	2.5092121420855	1.257918929588	1.29756301161981	1.91225700984856	1.52351789014809
ADAP1	16.4066501821903	9.50862845406425	14.276626556399	9.37572988608742	8.75959774179097	8.60230159844573	7.61078937474496	6.68807780102786	8.69029729981537	8.60505937251387	14.943361457332	8.12845709369234	10.7693263924788	6.59764716881778	12.7125941925494	9.10415566736438	6.11136684038215	13.4828556631492	11.0373704347432	12.6421005703714	9.31491697453096	11.4605646289895	10.1903125320208	8.46273900221117	8.83494496314108	14.2995323344195	11.890747361115	11.3082763265233	11.1005911937351	13.7840063398499	10.8747259240333	10.1457491283329	10.8228849214205	13.1828309970119	10.118786992107	9.52115141349418	10.3322856924836	6.21372941598138	10.4036980989725	11.5227966917958	7.19316290081431	7.90436838888082	8.30738387536974	9.82684814876429	11.6814972636027	11.2663215710432	9.24015813875531	12.2135927067438	10.8493222773619
ADAP2	6.15784031550525	1.9380934336072	9.05333436827397	6.34174602107543	7.49621291809788	4.05712689040489	4.02152820540549	3.69769638991837	11.8722457201554	11.4342182543321	10.172988109027	3.1845242520565	4.26405198079235	3.81904051565656	8.49052832171399	5.69285607093644	4.99979607759911	4.19005277115387	9.36138005846449	8.83818732709544	6.00308280996701	10.0170691415924	9.01213690804647	6.15178906303038	5.99368841863626	4.56585644761043	4.07328494923742	3.85565666106135	4.96907057240712	5.32044336957599	4.52143677731767	5.73600072004915	4.11134938320474	10.1087278382067	5.91197798045285	9.33869198769879	11.545603482703	6.20204016847797	6.26072962068355	7.02372653274524	8.06064188635681	7.20892887857646	3.45805912854892	4.14564790345244	4.70281854485735	17.0865430640985	5.93405465096996	4.98502057714547	5.38817138652009
ADAR	34.1116686082812	31.5309589801262	37.8070175030779	43.1448828073526	36.0202033151098	32.1748742830243	39.3121915553315	44.8130620123685	71.2455641302075	49.4907683275964	51.7865527908134	33.6865542041862	52.7321541304975	34.9865805382484	41.8668691944083	32.5340410067831	32.2475971734269	33.4525798572781	37.5430411130934	34.1980237579926	40.9134317155776	54.5264657010685	51.2480788745331	53.5090511835223	39.9386561484094	46.2694745957914	33.5627654224183	34.8124965482759	33.603310604412	42.5689447618866	39.8221951592699	28.5398941583978	30.7637086886175	36.5632210857719	31.8789773873158	42.7958349119547	39.6961531437947	39.8967185173522	44.3441697257596	47.1564900067087	43.5954767741789	52.7276331893299	35.0527225396641	38.1113650570891	36.8074319234738	38.562269450511	36.9402501749516	35.2751982500632	52.378741498355
ADARB1	16.5902236395685	7.61700926184276	21.7504823101057	19.1349886466603	22.1974038168632	24.0882859943661	14.8138608363638	21.4374173513303	10.7099136964352	9.51211212336739	10.0670017556507	18.6506602190636	13.9858018789026	15.9351817843157	14.2040793632236	14.1122961830088	16.6173786547201	19.9025081847013	17.3222222408456	22.2347707435247	16.5620397165814	8.59561698560927	29.8317429485385	15.2363929023257	9.62472330066204	13.2673291712343	8.86144351567629	10.3983221444651	16.3608916990885	23.0309359140963	25.6854242083542	32.8904464253294	30.2084146866759	27.9647512223362	35.4694078303571	30.5723483949306	27.6689038046916	33.9865128319833	38.5307664507307	35.7844858228681	44.5004282584745	26.3756348663684	43.0811686832573	36.2512186181646	43.5636445368481	19.003537774195	37.9068002533134	35.2001949047142	34.0860038192296
ADAT1	9.20685731644022	6.86673418791177	6.55948692584993	11.9877782722554	10.8045276359694	7.13611481029644	8.84187735934503	6.42876081240657	10.2320028069066	8.03654378622612	8.96041705516505	6.43018625792342	10.2110257437276	8.30759952288885	9.22046943755691	6.97061518112116	8.51990087910572	6.90070619466249	9.06888149323457	8.72908482490839	9.20351714035354	10.8566040754577	7.26140657012961	9.96872373274207	8.55142388013492	11.4459629259728	8.99214748675497	7.07474220889443	7.60652961170267	7.24472581232051	7.36613994069336	7.77107440562469	7.07926051322001	7.69165827252048	5.33494772663449	6.00472454252362	5.69568385717426	5.27969376669242	6.14998874799629	6.60799054205477	5.84713419002889	7.11931174769178	5.57298299649249	5.56043321845242	5.99543430836876	6.23015515640802	4.78536788311136	5.72246252016437	6.14156734966794
ADAT2	2.92672640710242	2.3498945873811	2.27484236389151	5.72256644112641	2.81907634176906	3.65870427589687	4.76445646654673	4.09150597278526	3.04871754562745	2.90466011639342	2.87291877602161	4.1254426700429	4.57081060428289	4.34671004106164	4.25580073731205	4.068005919118	3.93755211017158	3.85844181319724	2.29640503893839	3.70768817975355	3.41461491569672	8.48768527905498	2.02803619138467	3.47608454621929	3.67543660211896	5.10947260853588	4.20663794062489	3.81946051614743	3.47844491466427	4.03852397256327	2.86979864050278	2.85239229733094	2.58540374430753	2.52802534250702	2.37399547822736	3.01843272697206	1.99345141700882	2.23940102159678	3.14324796285901	2.14403105936662	2.8050881418738	2.62848345115722	2.53427383813995	2.66996598371663	1.92911213393114	2.92726231122609	2.24283662556199	2.20877037533276	2.5520206399611
ADAT3	4.9629259093531	4.10667869455314	4.88920973756983	6.21183534731417	5.40882075081104	5.27213981789549	2.79192964599606	5.41792528734829	3.99130193916444	2.6846373929157	6.28051073563072	1.45674498555504	2.1780824420077	5.46367411223161	4.12876673499393	4.45437191559696	4.63027377485171	4.94752917271862	4.69569983322794	2.76565158475152	4.46942484422407	3.9251183028043	3.67647428464448	3.72550917379904	4.08025427309828	2.47338674959502	7.11811650923342	3.85525290245338	4.3774218195046	3.88293870846004	3.89908492492986	5.35813309810127	4.13560613352162	5.00169542322509	3.56397114968997	2.64749054973209	3.02741210974216	2.98909699762117	3.16897644979772	3.82613498365224	3.66983773993291	2.72367336899323	3.95202839402735	3.9058161753387	4.20211733479753	3.99896206018456	2.8723899966331	4.21116993099584	2.76126050625738
ADCK1	8.41596063689182	7.8853122496308	7.91077632572217	7.92694385601091	8.2455848939645	8.36815118687418	7.41964700702387	8.07349563182494	9.34966054039785	5.81930587812511	12.2951002771489	4.5573585952924	10.1292869606768	9.2809327152169	9.24933662146586	9.39721990179667	8.47654870883261	8.01339787603325	10.7067901244042	9.69450679250352	8.50394841716154	6.16075427013233	5.03446477318321	5.95380752406638	6.96969764860851	7.47375469543247	9.98782776894374	7.7575674152007	6.95284619446552	10.8918035014142	10.009917630523	8.8294379646476	6.80136081624592	10.0120536192941	5.77463169467786	4.81147933239467	6.59748896604925	5.05274140090431	4.36071231962071	5.20415602114079	5.29959212507329	3.67838212065527	5.04740293392137	7.84587611955528	6.11496675986744	5.60428480750349	6.46622556408308	7.00745065784616	3.52224686903969
ADCK2	10.6307998850526	10.2019897060352	12.4237676765547	6.10543669183464	7.57305813308265	9.95450646439493	9.22473825255459	8.24414442466336	13.3446237891647	10.2533586700713	17.4645781089551	9.5718117844384	6.66281014503616	6.51384133837857	10.1034216437565	9.83134696074733	8.84967265685147	9.62123393314757	11.3582388223203	10.5714982414263	10.5078462653629	13.7493944116731	9.84000624397791	8.92382728557125	9.00095413458693	5.40973222706674	9.29478357210072	9.56046180571931	9.38863887036394	9.05764124199762	9.2084231389246	9.44742513620883	9.33336101874976	12.6189135037276	11.1125671572318	10.7245078871521	10.7468471673093	10.1969752115059	8.59569144855831	10.1927871748549	10.7856074547023	8.52857458150622	9.26025377380114	10.2607281712071	11.6321627525029	11.0570719263969	9.92553767621637	9.98454712763991	7.31573967950392
ADCK5	6.15982903478557	4.5049477316123	6.29605540888274	8.89319727127831	6.49857943428916	5.60105216036945	6.37363795754513	5.2912837848191	5.1577957593889	5.42046639354655	14.5079671332491	3.73533342150082	5.98191405184863	4.89136046040262	6.86854623438534	6.62682165193699	4.04877060362072	7.61866588837085	7.26615633817703	6.42722258773513	7.38256167573816	9.11136609302264	4.45860840981384	6.36215216540793	7.24771562838998	6.19942951720909	6.49740719713533	5.72910715827972	4.93355733037253	12.3398927314984	6.86928034712067	5.78566295426153	4.60769152523629	4.52650247438322	3.14401605027617	4.13809331572346	4.33904791541691	4.6816229540545	3.83953591454265	4.80757175318269	2.74426298851096	3.71267270714117	5.34023280649934	4.66621483546084	5.15508636636738	3.93678967520813	3.41490433375917	5.81477698012431	3.27908822007211
ADCY3	12.2769374141068	5.00362923983441	14.6389393793408	11.9605738590654	12.4321878254705	10.1257647738077	9.73623122229989	11.5600278532975	7.18195314256386	10.9021048483881	9.85348431672133	9.93189858231209	6.27921320843581	5.39015182970865	22.5672333397722	6.85747287045411	8.79693434812306	8.20567637714925	11.2170712020968	12.0555836260711	9.44962385115049	4.18552623215828	25.0978308365376	11.7818972112685	10.3791889155589	8.68926614853736	8.097881989261	8.92339383574103	10.3715924711506	9.99647520008114	16.6346647408886	14.5379483815801	12.2437195551608	21.3835018436699	15.7164814372166	16.1764794738405	16.5011579300944	25.4429614054748	14.6352710592778	16.1167950975813	12.3105712709641	17.8353136367594	12.7650328995362	15.4568826829461	13.6434294243148	14.1402782071081	18.4035686920607	11.7286114286945	18.8658603639821
ADCY4	13.8422553191247	3.3925095889956	13.5539938158001	14.374719888955	12.4746106398263	9.07692425783348	13.1168244779403	9.56091641587168	5.11081793281423	5.6489678770695	3.9062718107715	6.48360814209601	5.34405762869607	6.75179482168837	14.3258713961399	15.8463608606654	8.07155788285646	10.8125465894547	5.95029720031366	14.1352708284508	15.2888705435408	2.210981726478	21.3554003245232	8.51999634906742	6.38415926548764	7.67450905115855	5.89158738114544	6.2246776265182	7.00977602783549	9.07323113305477	13.6168565720816	20.1893486657678	15.2881618417724	16.923778948581	10.3043821484231	18.1243525097342	13.4456703778629	30.6524048730242	16.5789202265776	12.6808188974772	17.4057349066279	16.1580107105196	24.3385738010611	15.5685484057013	19.5976282387515	12.6084878984812	23.3476748077813	16.5840838008265	16.2568142876992
ADCY5	2.3079933018357	0.687684714946681	1.8344722871994	2.03364269685308	3.35678290510193	1.67053897315422	2.87976254449463	2.06962290265014	0.984536767619862	1.35733980348378	1.23592431282299	1.85439394655995	1.42576190556733	1.10853352047388	1.40846302040262	1.37693117308693	2.95925147256873	1.30909681725142	1.95879541642825	2.04772939924717	2.20515941439656	0.776283829669722	2.92293572051067	3.83207371990176	2.01378927277021	1.59710454338113	1.82795078366511	1.17859426607227	1.37252805682093	1.70242968744969	2.05972484475823	1.54588682623618	1.91411706371266	4.20587883100793	2.04822083447371	2.96994756400584	2.21363280980647	2.12217895280038	1.86993688231379	2.64736511406725	1.57034340961758	2.29270411080995	3.00327985090707	3.53768069010555	1.96497471231763	1.03797438104913	3.26131627991843	2.55043293014707	2.09555658489852
ADCY6	10.4857467865211	22.4481423394371	8.08805942231806	12.958358575461	12.9711305925325	11.4715419238329	11.4642386701037	12.092222551968	9.43859428089119	4.29051159659927	13.4252457983107	19.5010974435148	8.42879616385502	7.63929079983761	11.7714216169346	11.4883864833856	7.18588977196297	19.5120640568785	7.33892782976212	12.3907314056419	7.60002803448001	12.1703483710924	11.8130334549951	6.16119050965442	12.8688538554823	9.53784009106022	11.404336209024	12.1576390030804	12.3517092969532	7.17681578743494	13.173009287034	10.9738425316517	10.751764489925	12.349830029604	8.95377208874735	11.6157039654599	13.3181991195648	13.2920680222993	13.4543699010678	11.7911798522306	11.846881702994	13.5297752949512	10.8043097929505	11.7417174501227	12.5970470334193	12.2358475357603	12.8329027300442	9.69355717374676	11.5991364059329
ADCY7	16.2450755238544	8.48434094450165	15.2266984865105	17.6147418841972	11.3720137265545	10.7298908124546	18.6383304432003	10.1935044608503	10.7142782281322	15.4649862143805	8.72716465246478	19.2843250023517	17.8139168442433	15.2235929129489	18.1120240284528	17.0781412418967	11.0633088878171	13.5276067264693	11.6152754245184	16.6481076631711	20.2575216559927	11.2499228804223	17.2118819805969	17.2911661855994	18.4111128256611	17.4382814297179	17.1441707779692	14.0373402156911	12.5668493808169	12.7045485228451	13.7995891956231	10.9523644377014	10.4883624301548	13.4093976187615	14.1618585475961	16.9047078154557	12.7798635511993	9.90050258111336	17.0268331899364	16.069415587435	17.701245058729	15.975007180242	9.06499887409565	10.2174318340704	14.0657052536337	18.0992836369567	11.0126650973349	12.192909915654	14.2159549462174
ADCY9	10.6508671191315	7.07153584574304	8.23659203916124	19.2179285184616	18.4295446449163	11.7431075282959	8.89374891348808	15.9879270736557	3.90384085511907	4.20049731932242	21.2933562021703	13.5660811273778	18.966962705379	10.2102545469475	11.3075134133369	9.18114144266198	10.6559067525506	16.0652740755543	13.8693079884204	8.83299785791823	6.32788157641512	14.2942494193321	16.9731179119734	6.20430680660594	8.31703807279254	17.9040480153397	15.0120962246556	13.962563537905	12.7948578872039	12.8087655999894	10.3468099348109	9.36635992821498	11.0187172780652	15.7631898125079	16.0469579066933	12.0311275051434	13.7080822089204	12.5646393592114	20.2919439394893	14.0262534376096	17.975383078133	14.6756804143233	14.5339900295949	12.6957693976699	13.7900495822068	12.3625656373963	13.794055080333	12.9221011820261	15.3505854639426
ADD1	77.6505681687868	71.2042657855989	99.2736009037953	70.6609056690906	75.1320131235022	74.712312549649	65.6876733377706	89.0872059985519	58.2313306850112	59.0218095776797	58.6373210797006	87.494029974421	52.2638361652857	70.0475027026029	71.7079989811247	71.3293971695361	68.0248295726998	94.8036108726131	101.388678712182	86.4918016732757	73.9447539686527	54.7179380915803	105.94636522348	73.7703488449128	81.1900118193434	56.8243068126787	70.2778206849694	77.5940522678432	89.3034323555508	63.288347610387	91.4913076826818	98.3321332193921	94.428837577052	125.199750908199	86.2223112746603	90.6511603771836	97.2831565799823	103.604660757838	100.539774432067	103.115604336062	93.1034591474224	100.751961074882	106.66809182517	105.915049346075	121.935989573619	86.2253421690903	98.3118726352343	110.322163284716	99.8321693388327
ADD2	0.655825847751424	0.6374783818446	0.855157862361292	1.43791320097527	1.01180815285674	0.995393834805231	1.03873718955848	1.79041056693748	0.474080621236873	0.858280949923766	0.405525867982034	2.3062838609119	0.423425241192759	1.06712373531236	1.18904656024245	1.54843268208198	0.713357904333835	1.62485829351302	0.949284922061153	1.83574430973795	1.27447551021876	0.702657683335664	1.52424021300076	1.75374970557919	1.38345702473502	1.00120839962977	0.84224532530732	0.625573515595782	0.782743000755029	1.41703965878369	1.68106508442343	1.63647148915364	1.11027269902443	1.34878318448127	1.24277066564047	1.60812461687116	5.03847597219011	1.98733642738397	1.90560286021231	1.57598673157466	4.15610593003315	1.22378180942109	1.2363996879404	1.58263099015465	1.22876563118743	1.36834009929282	1.23196150404593	1.05134264271723	2.18806986254827
ADD3	19.3795536089041	34.4339736520506	14.6866334565807	17.8324673663574	23.3111398078408	16.8604751801372	27.0491418428445	20.7892022529393	16.4518943313264	17.8000420506688	15.7327071124965	40.7326490713912	14.1772769174158	20.549861078821	15.1227261599361	25.4539368137243	16.7498421612927	27.6540377552961	12.2458335067635	18.3643530083355	29.3341504178712	18.2294685877902	20.007745578775	30.9697913922442	19.5578660882312	22.6105984990292	12.9996970286723	12.8737918490959	16.5010213614548	17.4359100595206	19.5987435589155	21.4397770118353	22.2327515747231	18.6279724989174	24.9132841579061	30.996012605512	29.9022380379102	25.3450374150598	32.941100999801	24.5477248233505	27.8060111315616	27.6420296248503	29.3893854611987	26.5389860440113	22.9297700104544	32.4708209513578	24.656662249734	16.125353205142	27.9569752229898
ADGRA2	12.2355071727948	5.30531465380015	12.2685691330816	20.4907659681958	16.3723204445443	17.0217554104038	11.1867386213567	21.028627039754	15.3874905364808	15.8651009517381	10.371830792583	11.6292483334819	6.64103965745012	8.10486789193451	10.7927854775089	12.2903595349276	9.98397129073807	12.7680653489758	11.01155145857	20.9558461832964	14.409471014302	6.52545236290003	23.2317557724452	14.2391775917843	10.2668207938998	10.9008019068039	8.8992966157841	8.6438452363216	10.0122560008513	12.1056102166745	17.7932778310986	16.6926778967543	12.1202314113118	32.6471673665845	14.9779374425788	23.5371361335781	22.5804389748726	35.6287425624643	19.5838397939975	22.3378298307716	20.5581797308898	15.6742646378956	21.7381548936596	21.388209003317	18.7230414651224	17.3039845997158	22.6157173482211	15.8586346135379	23.3118052402137
ADGRA3	4.35724778897184	12.2908679500486	3.56919769052683	6.08474201314632	7.1437338018065	7.24695036753873	5.03577883303306	7.17797840344159	6.61465409607851	4.1919483161155	8.73116940530592	9.5418874526652	7.12444561172623	6.70873443932938	5.09942987070961	7.01487514249308	7.91304371824434	6.54607635115745	7.40951753252102	7.46960600810451	5.66312071421589	14.3351597414969	4.85068078850159	3.9952393200224	4.22401044782023	4.29412053659549	7.09316547255008	5.56295142201004	6.02102629725296	4.93055579586071	5.2079635234812	5.13678658759138	5.52253443451427	6.29683092658073	6.43985873391805	6.47228008600052	12.6240107260656	7.92715656545924	7.50334446669826	7.1363281979688	10.3350237521122	4.85739940139644	6.33773121866001	6.24499095748879	5.69861465330284	4.9869136826092	9.62631672013397	5.52844553579429	6.16320237067039
ADGRB1	1.30236159154452	0.749915783842978	1.10967461683803	2.42073689380833	1.38081079349884	0.897173932327401	1.46918257463112	1.24378609869352	0.882535092245851	0.568634078644147	1.29209228433393	0.989540147299046	1.20307491094695	0.620513557076415	0.884262141298114	1.09066443603134	1.10119983012833	0.947073413959829	1.22561011636132	1.26886132352211	1.12959699345299	0.419627962260351	1.33855604894882	1.53942606638626	1.16203140519493	1.2143176394881	0.831123012888194	0.873593590484552	0.614240212872054	0.749109797152386	0.869177857857035	1.37686141597764	0.841773713569226	0.945738213763519	0.730663991210458	0.842804392636483	0.864264582548369	1.48341478303737	0.753267558152121	0.912999140551985	1.06784823244723	2.23024160778624	0.58211686346956	0.876656354648306	0.844303170040934	0.513983655024385	1.27660226638314	1.11678986994137	0.881155714510221
ADGRB3	1.27312211731782	0.638628871404042	1.13202221951541	2.03470901693925	1.32875474420249	1.52800058630565	1.30046506484042	1.85669050568448	0.745574407998528	0.209068216742371	0.643078471314553	1.47332362696027	2.16744907479826	1.41504282293946	1.45337893628086	0.911104211154165	0.75535702935276	1.24733617080173	1.10500096375852	1.14921112632809	1.17709388590904	0.571766008567034	1.04342418869387	0.940758416115735	0.798707391252917	0.740519535178388	0.894861983447834	0.890843441720614	1.85411370449337	1.54140679223735	2.24199047683487	1.63637665961211	1.64754504502365	1.00494127017723	2.05232572017185	1.32945806415494	1.11926567824097	1.48107636887399	1.89518774420027	1.35260584153746	1.63585381343056	1.49216879640575	2.1218128334121	1.9497398638354	1.4221387128608	0.552749416375691	1.33088349885339	1.83554462659466	1.50378281231888
ADGRD1	13.5844135314501	12.0666389963172	15.1046721321847	20.1460152854876	16.0524247757986	12.3458973592275	11.3858593930934	24.1119460129374	10.3300483521143	2.74218598611424	8.44879761197759	19.2767017422865	19.6213202915501	21.847595728355	10.6316762052424	9.93120343611052	26.4148626368019	25.4043629358481	12.9970600665127	14.0660861352927	6.96195493890582	15.1656919999445	21.187359173889	7.60429053356574	17.1668857053027	13.668879782577	22.4476972548993	33.5522343054005	20.9626115934129	12.8721418031771	18.8278672645618	14.8243771360635	20.6112205459873	21.7498361739619	17.7551114107845	16.7968039446118	25.3180455445656	14.4649231843041	23.9013918521409	24.3512644066513	15.9684357536127	27.3977048409228	16.8366261076589	22.3774543767562	25.7943042716314	20.8523576518733	25.5753907949136	22.3628683721743	16.109133491696
ADGRE1	1.79401420766713	0.115429475816286	1.58142744871776	0.510469000225127	3.35125122686808	1.02838356093993	0.273413612308207	0.740984350053634	0.585717894242695	0.817871094624736	0.810850821600003	0.500800894794542	1.93220666417726	0.951119919728113	15.6128939796699	0.114961098142387	0.516570295956474	1.45588611640534	1.0142072326461	2.79766249943466	0.775786632054951	0.776935276901635	8.05782459740639	1.6372767774513	1.525929697758	0.573001436343025	0.678085810179067	1.9666667546355	2.3752140883507	1.4377456775503	8.93108269146449	1.04653299457696	0.650569555586015	6.10302718089166	2.82151904140419	1.78470531899532	3.26306388291752	1.02070274578784	3.03069796083097	2.57784805187234	6.91755327144096	7.03311899683183	1.11422564827466	1.67240778212382	0.725888421064372	4.36197163892001	1.91105363616787	1.46010175743609	3.24018143917277
ADGRE2	2.63426859347784	0.588312599212849	4.11311050815028	3.79040078257884	1.58602236282131	2.25942981421473	1.20690556210336	2.57795156160103	6.49196732351132	7.37187938055236	2.8862508574039	1.64403998296971	1.19696222617312	1.75436448481566	2.26426717581807	1.57479982610553	1.91429039776084	1.67546383454619	1.368431885887	1.86572919152218	1.09292335800544	1.38373502762256	4.77568977605149	1.26605874346526	1.16224639706457	1.68318676706889	1.36146349841587	2.06392571214906	1.9861125198173	1.9173267117729	2.27260495065494	1.35585774033596	1.19670942310353	2.76757003318869	4.50589412674507	2.87944697414176	2.01398008746644	3.18306756728978	3.08190091441146	2.27479822411926	3.4097861647311	2.81780196984291	1.51113645028617	1.57420322738608	1.79445011930874	1.77330592341697	2.25399310784235	2.07448128041047	5.188011848299
ADGRE5	61.9818211215435	23.658227997064	107.308195667828	72.5344615709884	64.4221762819427	29.7292312534496	49.2482166416986	100.396093721799	31.1948930958912	68.6985634181564	32.011664240155	44.7234614330295	64.1721256602473	98.2351512363721	58.7678165065757	37.9440127113036	90.480416250746	56.6013931689762	38.1199072471581	41.5692899156507	52.523233832696	30.7795671104586	116.470051052718	47.760679633122	57.4027818217597	47.9182755955163	85.2338471397597	130.649876092692	91.8453574905242	59.5385241447863	42.5629991343254	75.2254008506631	55.4191220549337	112.45992906296	86.608106788934	76.1080865548025	76.2387100906056	46.9927248146241	70.8009121775257	69.3626398389002	83.3893312429396	78.6036077186705	80.6924030968059	60.4806145256147	87.3266063365555	83.7634281747991	64.1946496757594	85.9671847401989	96.9890106771857
ADGRF1	1.58028056689266	0.632431182418506	1.17700697988314	6.18165176885049	1.38959325929437	0.597761491199974	1.1520072995039	0.335061363942892	1.05884185655815	0.318067064256424	54.9253904172574	0.367052875440086	15.1542872606507	3.89604296438455	2.11325405145629	0.866140881644532	0.445750602341291	0.320336836808597	1.79051572668088	0.975792322097193	2.11648193221103	5.23339985596593	0.99178434978678	2.66445873549296	0.271900107132059	8.15839415553921	1.67746944182671	0.287664180383545	0.38709387237144	4.72516090227604	0.14175913789369	0.237445420671055	0.766712330280789	1.19607248353021	1.00640502522778	0.673852708456178	0.478815389363448	0.125018825245907	0.964538650913072	0.739760085997655	0.349721020680651	1.22654408400468	0.493043962527113	0.478101592043939	0.402609587793263	0.733103711819162	0.608347999142536	0.400801108060815	1.18941630500268
ADGRF5	98.8982763687399	78.4751038703938	36.8277338168238	71.9239300299329	117.968988969019	116.909731607375	79.2293393121575	143.515145438517	11.2619801365476	16.8774648350936	191.162086954157	130.782109390738	115.414804584948	90.5174684614618	83.0707982950938	85.3292578877425	115.104399766409	105.996317748781	37.1931053389422	91.2317547765003	43.5235235849571	99.8331199758679	61.7937034144725	28.8639949417639	54.6050273468507	118.779139688015	111.269506918035	121.39118222955	113.806881548511	105.112670139604	90.7542834067124	78.1148941479932	85.3013455961951	63.1421214690732	71.0066519622	54.3409862217323	55.1964631734442	66.3975847774577	105.774837306777	75.4579963259738	80.8206492390547	87.9978011164148	88.8351158525545	83.6875543776783	88.6285380312549	70.186795563717	66.359620915094	51.5285444326803	104.516037032178
ADGRG1	25.473308354985	60.7853669335693	19.9606934239416	34.0293583886887	21.9834815088929	29.9631384753092	15.2400949341255	40.0001701583083	30.7632776298987	26.2669885445078	52.6807331192753	36.2313748912231	26.4888451904155	14.8558540531528	20.7197456792806	20.8373737388195	25.991455878919	18.3142186302387	35.7963735392327	26.3687673072934	17.3602554884835	37.335631761606	16.4967170601921	16.1130382792606	17.7468518161714	34.2863859650697	26.5480741633495	22.6851034457573	22.1704303589127	20.2116615285691	16.5960916515295	19.6114901034215	19.6734217519232	30.7610633260327	16.8971421798186	13.682187474515	9.98728348414931	18.1019435116329	15.0169387002413	21.7094885423676	19.1685699439706	31.301843994528	15.9488547517568	14.173042897926	18.9260325216381	9.57192281040633	17.7870064965249	24.2332729410092	23.5611629236476
ADGRG2	1.09211738537874	0.753790628974264	0.888416820152018	1.58131383132073	0.670569537088958	0.226517710409152	2.77407634166672	2.36377548005987	3.21146347812584	0.79822414212179	0.583230084797877	1.52176348579363	1.24448552539342	0.979677153495154	0.734100036033453	2.25465300193465	0.428004781048802	0.776316517099744	0.911619394721242	0.952123976232069	3.691084358093	1.29876716771843	1.33354702932175	2.72629840209585	1.34875226434014	2.344344469551	0.52578492869787	0.467989901856789	0.630226993859914	1.72299305399843	0.796250101140075	1.71613210898051	0.930519878196534	0.541046010152194	1.18420883833588	0.683352834363647	1.12139593161552	1.33395340359282	1.02607559703882	1.09609980750907	1.35089024847787	0.590191324089191	0.98933412087342	0.78850437271278	0.855526223768083	0.474030632887622	0.626375980544339	0.801645702736234	2.36040521490791
ADGRG5	3.03443982932722	1.42526734894871	2.97425572662173	3.9807138872458	0.816181514605474	1.08124250170458	5.57646727277583	1.04278488086475	3.53166363032096	16.563486219075	3.71402835343344	1.09680365330704	0.490252947071601	1.700303996027	2.4949464291594	1.4136769551451	0.731693326006003	1.31516807044384	2.40177635356481	2.03946733135423	8.69043154717729	1.53856090804014	2.54628047888003	12.3388605818693	5.57142657913415	4.02171843175148	2.46289486219212	1.46593292672365	0.838262533588872	1.66158661778917	1.41927830187505	1.16563168134595	1.17497043435526	1.65681004838924	0.927044810516217	1.23908269846557	0.909914250089501	0.656570863247793	1.92727367496823	2.05433012560027	0.687670827181095	1.8682695922291	1.76246634215767	1.01167843233554	1.20109103579358	2.12416691893248	1.39680376018741	1.8090655746837	2.24676151336494
ADGRG6	7.14392857262244	5.67491471667911	4.96812891814673	8.67258377219508	9.03779541844502	4.85033819597902	9.16395927733103	15.2363122551915	4.12244630400522	1.43548792006295	6.60784865677783	11.8800793946592	7.97798105599678	8.32638204881831	6.17026004315678	10.5048936213955	7.30439662890484	7.41895508143216	2.68043887565995	6.66530656440235	4.10602362353167	3.13625875980828	6.02409843145831	2.32329658612779	2.92492350171331	2.54112810334346	6.52337973038715	7.02253700808194	9.65671167510599	9.1295009727653	13.8426646906926	10.8572636374625	6.86378940006367	5.75261225442375	9.49591002279955	7.13431228594469	14.1220615829313	13.3017731973541	11.9481271329426	8.05574492223482	11.713985934902	8.84710867141567	11.327199033701	11.8772537273241	7.77158858893256	9.83483469433811	13.6780831224564	5.54587153458845	11.7950518902109
ADGRL1	7.76664896108659	10.5703923780627	7.16023713708711	8.08551088818048	10.0361037437978	7.18802558108542	7.03495945736262	10.3909333711337	3.2162638226948	3.61219362009016	8.55667402610868	7.64613101003608	7.38462043712296	7.35191055446125	6.60365163095559	9.12937710677437	7.80721875193288	10.8870448211563	5.7041378869241	6.14940523330894	7.15215608501344	10.208359015677	9.43443446548554	6.51406487843789	11.3159310766626	7.44033293898674	10.4265476888581	10.2916387421915	10.3388409358496	5.18191897216057	7.96856329651086	7.4319608051955	8.56174141940984	10.7034909797144	7.50950940370155	6.83779607065606	7.64823721146539	7.62477018377555	9.39780296166667	7.82566011784729	6.29776804872894	7.86864477242186	9.61210894248108	8.44602612574416	9.38092521714719	7.09250394318213	10.7724252038943	8.86514046718315	6.73889905468789
ADGRL2	11.7175824403773	3.75793424438545	18.5340250161939	19.1277730482791	24.9739866496297	10.6467097029234	17.8594897351998	29.3656067544709	7.14623360822622	5.54796127952603	7.80352237548288	18.1932645900028	8.75797491944498	15.4920413560039	12.7205255848794	13.4286769356245	9.36168610413335	24.9668674746616	4.36939170888473	18.215720288764	14.08521838535	9.91823555649624	23.9082010848413	6.99615115467271	5.65289474706174	8.75931991510782	8.1399236370989	11.5820924582581	27.9552975124173	21.5524068734754	43.0988937928242	37.1542768598771	22.7185587228675	19.7254367796836	25.5465116121582	18.0814101294959	30.5651559651034	39.6927015666747	43.8373064122372	23.5383817372188	24.0739375515808	54.2140379329364	48.4729286774918	41.267797883874	35.0144971856156	19.0446917905217	30.8742124856664	20.4535140421821	40.3796248478806
ADGRL4	8.63604372388604	3.03701592354598	5.87677690739815	9.89136289131831	5.94229666817905	13.7725121758897	9.95795960549724	10.2352865894041	6.85912865686678	8.74607031592842	3.65014943706025	8.85181978932101	3.66174769535614	8.13971424338303	7.32429013638974	14.7599921086396	12.097740581767	4.77434367600468	3.92098341904803	10.8691845640221	8.5057492212899	3.82545585551864	7.91362334497493	6.70532097341293	4.9888530829657	5.4828933751227	5.30526622879056	5.43932715098166	5.95927749287798	7.83288211313616	6.15851873090213	11.9947367824122	14.8184917228714	8.9024244419	11.7392275318332	11.9868257655647	9.28141342652994	15.0724635261217	10.2447557810675	10.4907265032533	34.9381466007291	12.8211177204657	9.62641243890821	10.1180388638191	8.17946596677236	9.80305219079976	8.02981701461184	5.77689895397982	14.7808016676695
ADGRV1	1.44704424053674	4.15288326924277	0.33554397601165	1.06042875803288	1.17687532416003	1.52517557001694	1.98763353053227	1.237877318022	0.0152775165110273	0.618351269958634	0.116635618341686	2.37179354110855	1.67439731075736	1.88120404414895	1.41581285921711	2.11453746812491	1.8223070123221	1.77615886014862	2.71035547411003	1.41784892248812	0.731828533820692	1.57187069005927	0.645643261729698	0.522516177860654	1.88795258426953	2.85034961957594	2.43590508559227	2.4965926335688	2.53612597883732	1.05994070122056	0.889100228926968	1.01695514890619	1.33792377681842	0.591178657375745	0.730063724575989	0.623927399073372	0.527934131958078	0.599927296669868	1.33786930140653	0.872126712095474	1.07769088143038	0.769269072511626	0.751160957169914	0.571781266648123	1.04801603748015	1.15098739030635	0.706005160407667	0.851310077208167	0.547013164675106
ADH1B	82.320573884048	34.126148342787	182.905475005785	68.8613649432251	105.752301110984	120.512148469157	58.1492616712057	99.9887954429729	15.632671554847	8.24153518595991	29.5970126963123	125.727166021525	91.4469202965309	77.9486911186481	69.5273561451905	123.65313145715	97.9316791349978	75.1439900251237	110.505307162643	176.070105498497	50.6367811326696	26.2604402016578	252.968803251221	92.7864462775339	85.0765918401218	52.7815891644767	80.335686316559	78.7637212872794	146.770766016566	107.530152121097	167.033338218409	299.631483967557	289.929460197532	252.018370989576	251.841568869477	317.30353214283	265.656246832115	268.978025249967	223.438290619923	341.843865566515	188.510886154503	281.528851456446	337.520868121858	306.336253233748	441.556365329795	166.583391840663	348.174708418569	341.161966131618	266.991312771198
ADH1C	0.614095599503037	44.1956633580645	1.46521082541546	2.46894499499997	4.58544021685213	7.01345080764965	7.67073860611073	2.94989528633918	0.784683569082312	7.94709472217674	3.09936840182309	61.2685763998827	5.17226854682001	1.55489834982819	1.55797891453658	10.3639088337266	4.63163388814796	15.1201293820127	6.87729709906811	17.3244660295575	3.10261838601059	2.44986457006876	2.310528369752	8.5738647714401	2.45132149697205	2.91369392056887	1.16321888876895	1.93551042433404	1.35032418463454	6.60244721779196	1.42358605522509	1.74266764696783	5.65954661979407	5.06519395637518	1.71192835177363	2.95493097847818	2.95588062368832	3.89979113271187	1.15954186875541	3.47464752019705	1.79119433462231	1.35404695821384	3.69202195960699	2.89249039657802	1.85133775816203	1.98852769750104	5.69947197848728	2.84757740144966	2.51906597353296
ADH5	30.1088291754703	35.0938817066215	32.7115737701774	23.9871081844547	28.2209313478379	45.3515824127289	41.3700398988773	23.1675885383112	22.3106434612835	30.1799047233789	21.8578331984411	41.868414999744	29.2987402377328	38.598353951853	35.447144210866	34.8631463046186	32.1825201085472	40.2597697712676	45.6400458802962	32.7667917794595	26.8544217124181	40.0542711195112	36.1059972382243	27.531437126315	33.200842885764	25.3196917712381	31.449564892933	38.4551906987325	40.4330573243869	34.5168576697218	37.9086781640518	39.9976850172578	39.1894844476106	39.6935387857794	38.4858666165108	44.4772982869547	46.4090411128808	38.1386978196165	40.603953566655	39.3184176608241	41.2182339563588	36.3748581793657	40.8761116821052	41.6842497838781	45.2633820429384	39.0211039873245	44.2946276151837	38.4873919610516	39.411405124898
ADHFE1	12.0314958216348	12.9629857446223	7.39401302537572	14.1855229626282	9.34539513391224	9.95109257834748	11.8622184329441	6.82475087655599	2.53981686550413	4.31067466962955	5.49418985692648	16.0032128284804	12.7804903549617	11.6937537844032	13.1997216834845	14.7416254537538	11.7911824181465	12.2005344907637	9.56699607931197	8.68147696550927	5.17773055134433	12.2375930604669	8.5537944616852	9.50728476806832	12.2549399553247	9.36150326574534	9.37328808787252	8.94293581888416	8.50617696895725	6.98366763845022	7.68720327290799	16.6647726800794	19.3840530259892	7.12321878171389	12.2357060587059	11.351600448236	8.76002600095207	7.56116791892261	10.221923073927	10.3442436080592	6.95032153107198	9.65951902665764	10.124640439877	9.32281366639291	13.5264650846567	6.57305608131971	8.9752136435428	8.85707430475778	10.5779481902894
ADI1	100.402613102035	94.8417511264383	52.9475098587057	40.6147117943081	42.0194547269192	91.5083544359356	72.2158411334833	58.0279565656999	43.43671368372	57.8937590217943	44.6823090431519	107.693539000335	88.7011837913008	74.9264022964345	75.4141440968014	120.805248973497	80.6196763597406	104.586033328199	96.1828415343621	66.0076625652392	65.4805370946087	114.022923227837	57.1303504599544	50.4615044255556	79.0114938140638	57.5651703204827	66.7471311458866	72.8115063590869	68.8236521955812	82.068918525089	72.7557343922311	62.9801782472228	77.993868204352	57.9351256006811	72.704285220236	64.776559084944	80.9890320963278	68.4747822258007	59.5183285671821	57.8898945136472	65.2998567027224	46.5666439036232	59.7903206157097	62.7762508248094	65.2426349572657	74.801170715365	67.0261344383938	65.2282533097637	54.4699710255186
ADIPOR1	94.8232837244608	123.177376622319	76.0209607941581	56.0564953579467	90.7728229865602	78.9212683540265	64.6165718092992	69.1264004696264	92.6189337166421	77.4523953252335	102.396804754472	126.385892628798	96.7800596243437	77.9039450969995	87.3764418755989	86.966431558238	75.9175797484613	118.999155299678	102.468152329181	68.5410587479182	78.024887999843	175.044052763303	86.2991357733988	56.6051138297096	76.5451744580709	105.352878792306	111.491613319639	111.240020408592	94.3344635510294	78.3435591061601	70.9183494383179	74.1735353615927	85.7275787742217	87.1401426848217	95.700838701348	74.5739366862933	74.3859328354641	62.0856237779093	79.6857149916691	83.8735447296302	81.5228568379202	78.7546344055191	89.141101109252	69.9402288829543	90.5339956760726	79.3399217716976	74.4744850592759	85.6299194010313	89.2377873679692
ADIPOR2	14.8194833775303	17.293075961096	24.7627064405677	13.9433690849743	15.5285852112995	18.8119695732572	20.411929461269	23.9934429323181	22.195506038763	13.1268289430244	11.5691724948023	19.699575371767	12.0716704020892	22.6811608639113	16.6461325790702	14.2595201968347	18.8194716595521	15.9251183346603	14.2100904316767	18.1726519334671	13.1567532634068	15.2528896056858	20.2521930336257	11.9955836058503	14.7022418576283	12.5349046620145	18.2058213310629	28.3646409850012	28.9938682154203	16.8273377700751	32.4210980713945	30.1243473459229	30.2940785307138	23.0530485064271	21.8120251550715	18.6114830178186	17.0614481330015	24.4959119825985	18.5501958442109	28.5870083630857	19.5753022510562	23.2954048641193	38.4713008359749	28.337428079584	33.3575108168744	21.1448046647923	19.916974441925	30.4995805794726	26.6606726467181
ADIRF	110.134397427003	76.3733091548424	372.744919914135	77.547985756149	218.924523458235	57.9050224149207	69.0751433394075	129.677190080099	13.1935761484979	16.0186581698275	36.7326808809729	135.288439096645	67.0204866597323	95.1171813823575	91.5415925140439	142.877920928039	120.879806675358	289.958299505688	99.7890839671648	109.46512721547	50.3587026834414	22.1881396820058	292.022289089303	85.2108876413103	91.7109927384072	68.7385007292106	64.2595157346324	94.5669555185474	185.247314946777	182.011691558651	214.748096750342	257.518404783148	295.522968084054	311.659312749285	277.284782143385	238.351847205728	368.241775281074	266.032784010938	307.812885837283	363.026935423659	122.88866425948	393.604530122159	487.671265870536	398.483664356145	461.494047597852	231.169652535976	418.335025171963	608.912297620925	317.654374692607
ADK	15.6961951441852	20.7635880662988	12.8848503502478	18.2889057250355	15.2292543450717	20.3777935280626	20.8039665139488	26.6932549429039	12.3246379685115	15.2735234113984	13.3078340231186	22.3440801371405	19.6249557090159	32.6665355231359	18.3856168517944	21.8177124754174	31.108483889766	19.0070362724911	24.2390587532234	14.8046223089656	11.9896409781342	61.5273849471953	14.689287789045	17.926471927251	21.9985885765261	29.7820038894068	20.2145562054866	20.0711463104786	18.7368948580563	27.8755648287739	11.7748777420162	12.5373360465687	12.3096948986864	11.893986356786	10.9120478207227	8.57101040911154	11.7421307343046	9.89046050864589	12.5592051587486	12.0621752417627	8.93525885664068	14.4182936875297	9.55119713135848	10.4910986764974	9.97710295555596	8.74482700242165	10.8850021550451	11.3936518219784	13.388951818308
ADM	2.24142029473731	0.737077199243639	11.8740471330651	10.4015776380822	7.51878415702702	3.41182229690181	2.45459180263666	34.1629149775251	19.5398312582984	32.8514013237539	15.3050968536763	3.32772309841661	1.4986138446145	14.2924327710394	3.11945510939812	7.81783589300388	9.70837638372821	3.72703877572674	4.71645607240034	4.28972692941351	2.53904717822245	2.58134797459203	11.6643980030906	1.8324738129568	1.77565651294124	3.72857032427537	4.14737342953249	1.86805305812561	2.90746077666749	5.63947260131291	5.61512153838444	5.76509111736097	5.94785676196326	21.7010640560492	17.7402948517405	6.64316546181903	7.2694038783598	13.7860005716826	16.0131184708103	16.5932932388079	8.40648348104259	13.072262514564	14.8341686765251	11.4021956219674	10.2902891929761	5.55593590630996	9.16514615681826	19.233449703406	26.1655085300767
ADM2	2.59679161189833	5.40863231836018	0.818884816759205	5.4981108089255	1.3959701364503	4.35954280846762	4.21965050058812	1.58765080575629	1.74904614186408	3.68452955954521	2.94324225923998	1.42439367586846	2.30278645965128	3.36830151378731	3.95111091371638	0.778580417677039	0.459494572418924	0.771369466019659	6.2708395852189	1.38332227294315	3.14674786289155	6.86724574317068	0.710688246132964	4.6415979904344	3.30743186289687	3.89136659575451	1.99425183398934	1.29684154725232	0.968875224548699	1.57192726642616	1.78194429156192	1.07606128947085	1.66305983326244	0.855106845508457	0.401934593082745	0.424587241066372	0.349282645655225	0.500114709483049	0.471082003630388	0.334834425089311	0.442008600155566	0.193795225870285	0.135438428301431	0.125501882618548	0.146535236540197	0.861774491936927	0.390616488785202	0.289933752137992	0.234185490888113
ADM5	4.18412515799007	2.90303164412687	4.03145659781751	5.63188356572897	2.3931479646743	2.10694295765233	1.61655374869935	5.23346579157178	2.43706950479958	0.607848340196312	5.05657864528236	2.75723645716368	1.22542621025425	1.82088451346814	1.93410636154499	4.30991597773273	3.11793900531952	2.39432939101066	2.28405535749463	2.78410462909219	3.9230005979919	1.91097130088685	3.6414284810085	1.88721919916386	2.23158747147031	1.67074888676076	1.69811523538962	1.45617945932086	1.30808170779298	3.1264616753628	3.20619570707982	3.50219708773259	4.99650754976664	4.29735793255895	4.64407040653361	2.12121903333418	2.06011931990893	4.24187211951476	2.69213059460693	2.82793556352559	2.67688904799791	3.62904748805761	3.06916782866856	4.67807446902949	3.62286184008683	3.04510230780503	2.5623557967167	3.34784919898257	3.22948188510764
ADNP	14.8818859105324	18.1992656972562	10.2514886600292	14.70787321255	14.4025048937805	16.8781143704696	18.477670849321	17.6980835902268	20.1483488916853	15.5543668869289	15.4248288217157	19.2380240752148	15.5911451714767	17.7729552691693	14.8402382534356	14.3328234514481	16.2370181437611	14.2132661285142	13.7114210737552	13.9897972554951	17.0391756721243	24.2195501132078	12.3952930050854	16.309754508407	15.1104422517378	16.1732117530074	16.0527861758654	15.3892991107111	17.5736581298315	13.0558158148476	14.5672277441625	15.153835218478	15.4244017500377	10.4856048339676	15.7559793680449	13.917877678233	17.0317121926179	16.2846376723584	16.5690668088262	14.2180823791406	16.849232160698	16.9408418588558	15.274642073973	14.7626981616722	14.3378977130485	16.8326533545669	15.6351985681075	12.8208288384869	16.4782093557827
ADNP2	3.96616735050097	5.5475644301998	3.11728958377488	6.76606354782543	4.46757753015797	3.96468478736778	5.72410881209082	7.97671256167075	7.50031416617932	5.06158343834343	6.31835864042277	6.00392709689498	5.97236775446143	6.31285560287824	3.9315205891246	4.7307352292858	4.83467215507859	5.60886585749925	3.44945648982425	4.8194954735953	4.63405763243141	6.15830431218238	5.20356133983244	4.73913939591308	4.39577510060891	5.14087154471666	6.05551726888991	5.17129772840386	5.01081313081615	5.04798395093857	3.54873191499053	3.16097399768989	3.90481697958119	4.20079732946257	7.53362596593701	4.98355158171843	4.29846673991801	4.09561935656094	5.56667447241095	5.39767172325278	6.76766199555592	5.31963327733222	4.58428803893211	4.08918063674725	4.32857037627894	4.31431945818554	3.78643643585914	3.55929278309317	8.86888385740762
ADO	6.19088878619053	8.68761516023049	5.07836061619066	5.02085160496302	6.44817934489771	5.33435806287597	5.21773591316596	5.51756416259105	9.26129849877948	7.10847980365464	5.70166516362334	8.33506070530459	7.07254586814301	6.54234543841198	7.24552968079485	6.64638085562505	6.94237308838165	6.24975011672576	5.46205560672301	6.56182513097276	6.4925743601411	9.49544446520929	7.64013645374076	7.16502111651067	6.45974580865406	5.81520347755461	5.78885464619505	6.84718473681366	6.26539679084115	7.2712122173535	7.88636814691182	6.56429112823336	6.17836351355735	5.8629644529954	7.69138506662749	8.92960036244612	8.42495543385846	7.06335165788349	7.72666605744956	6.74200059992915	10.0537524107429	8.11046865532627	6.24764242671366	8.03102078636926	7.02312379960487	8.66650403289414	7.92420616329616	5.39752428024911	7.85830686926878
ADORA1	3.825773633877	0.127921101083616	0.784659917512918	1.35392045025037	0.589520571254308	1.71663844691003	0.472508061808853	0.799792973050258	1.57020000156724	2.09633356513869	4.27096426139752	3.32568730951356	6.22518354845849	0.682702906099124	2.51786421942631	2.52010762442185	1.10523481556218	12.3952510508867	1.04830824310812	3.44878544675929	1.1015988790678	0.888947745921748	1.85309529048695	1.62824921165899	7.3693309531027	1.41513605220632	0.928712135333337	0.930696667772402	0.762063756488202	0.491896094603653	2.03092708761844	3.27311714378248	1.08732417591562	2.70246614441814	1.2289793970545	1.73825653604574	1.52646756403551	1.85935587138696	0.754633560130161	1.14856536136688	1.82641902784969	1.03599484993163	0.750114755002471	1.03202765263913	0.96035241909643	2.03617618952724	2.09155417394852	0.967339463026749	0.426891959689293
ADORA2A	7.65890981393045	3.05060813399169	11.3414903524221	10.0904273565131	10.0720953098077	3.08046923082019	7.99180073954241	9.40974584100006	5.92703103304422	11.5935814451532	4.96223804885013	4.60244991233965	2.70057969075337	4.57017816258741	5.75206024992222	4.87617919547887	3.48539715632112	8.51840832241655	5.49419594609966	7.21264549006801	11.5697026227245	4.96427091434368	7.49720445954831	12.2162810802744	9.78254730513219	6.75795428297341	4.08932775334457	5.00382545897268	4.59128235539212	5.94808124580545	6.67292782434776	5.91529538148486	5.88978198269353	9.01465175575088	7.87641152076994	6.1918623182113	6.54215865880851	7.68552572213144	10.4865443365444	8.15847991311328	4.73805405285011	7.50282665445343	5.03446479812984	9.26369745581333	6.53789771553314	8.88353591756995	13.7336267061248	6.03773173394291	7.57928389421383
ADORA2B	2.70534767827443	9.82019875308533	2.88131721120311	2.20323656198048	2.54596486262352	4.4460818691863	2.97077086917575	2.11769627032965	5.30378828616826	2.21533377784729	8.24245685518637	5.2510078880537	7.03412466844656	6.33854119533616	3.44579243987112	2.9232866235357	3.42898058800826	4.96222307748098	4.93666774005561	4.34796279908172	1.54095597668667	3.39901738807221	3.30055351486694	3.24394433193068	4.29171136709145	2.40304044414272	3.02893479197359	4.24179619956372	4.57771576618966	3.44404520699364	2.17407735909789	2.86220635216926	4.12660888822069	2.68252301390487	2.59216562274465	2.22166772276022	3.06222601701123	1.73300747615393	2.11484908235365	2.95641850213996	2.50289128390305	3.65086526770294	2.07664719902605	2.27435321223858	3.12687134325587	2.24021836892279	1.77991048649265	4.12709558609761	2.20120780284109
ADORA3	2.09195095621743	0.759574914444431	5.25334214963097	0.736417667537813	0.782356461337323	3.45929121917446	2.82271406282944	0.907311541790621	7.5369957456102	5.51279548138364	9.0263668997843	0.527250197122859	0.654964626848658	1.1520382569575	2.16737167049073	1.22550479746414	2.27904781828566	0.782942961461445	11.2844793624043	5.58171197212942	1.0825138782852	0.850248995289008	1.03399110381326	0.735635945518164	1.66107017359094	0.589690264189761	2.39651629266043	3.14780239666269	3.25788637999283	1.17537272021077	2.5698291746978	4.37108140482037	4.63827353241015	4.99755961524351	0.529481300874826	1.75520583537088	2.27303331348277	0.892390846946231	0.809371753782739	4.67183317839975	0.669798586784732	1.43892521952301	1.62125466286083	0.999573303177007	3.5264302384436	6.77331351321822	1.54874159575783	2.20389864775961	0.44215527321501
ADPGK	45.1492801121426	28.30640419794	40.2457006652558	40.1105860980039	33.9752004665144	37.0724259939064	44.3895997106938	33.3764221800902	42.6280063995882	51.1786018975219	37.663101766719	34.9870734135627	33.407542275316	41.2395563117122	53.2359748848013	31.1646042248544	38.7261531391818	35.7677891691495	29.5814128564382	36.7893727911793	46.1502468369063	45.224917412843	36.6562263198598	38.8565694768723	38.985185662175	41.2366384323298	49.0873324442457	47.5427688755753	42.8633093414316	32.1848842296493	36.1506447302622	38.0500705717832	36.1258042964807	33.0709318183393	37.0752871031196	37.9710477009329	34.8714869542526	26.6556370112357	31.0409886828594	33.4165214480051	37.6328635403826	32.8837547085464	31.8349573166556	31.3594054579199	33.8998510128984	37.1566318320598	30.9070170628413	31.0708505987344	32.9307376507475
ADPRH	8.47276691147147	4.44186012411337	10.3702254442163	6.89231450569635	6.86632230221579	7.90989584625712	7.65154022505159	7.27980939795463	5.46853832630908	7.43768689225828	4.16824123036219	7.70786576089616	5.50706367133309	7.05191197831082	9.60945430640169	7.64880116152321	6.88966539076645	6.61096024874195	5.01647064695478	7.32051861473768	8.55226292563617	4.7948625732478	11.2932199731962	6.7583861263164	6.31961684930972	5.71498884202417	6.69435095261037	6.86746481978583	8.89632568179249	8.70474750121616	13.2303054353211	10.5372557700213	9.52761036931729	9.17041316672376	11.5465562208331	9.93857637897782	9.42175354017117	10.6033134800748	10.7884121513509	11.1075415318858	13.7893757553578	10.09533794444	10.6803260028692	10.6595753185926	13.005982736123	11.7631050978719	11.5147182525891	9.5445250665474	12.5038106288249
ADPRHL1	4.32666389960697	3.25395519242951	0.986600697537055	0.482488137506028	1.79576865387504	1.97609827285244	1.40597140811128	1.08997363656	6.34978280106181	0.767987949419186	1.55240648891811	1.93311099533509	4.21047830110265	1.07801928641354	1.61193177680451	1.02865247305139	1.22440964011086	2.552368609843	2.84203214737968	1.46104168266501	1.09797285717264	1.75534122845545	0.836925778923579	0.906946485663738	1.17510032503467	1.21262307387573	1.71608334210591	2.12218772100956	1.31119283987138	4.9906542753795	1.00719211790403	0.996701943772749	1.69499574339588	1.0884357009912	0.798207840328913	0.752299973097152	1.23845555137638	0.737103874996644	1.09830139726862	0.865283737051348	0.969125964849842	0.866869470311753	0.968405892453235	1.23067250475854	1.29882086959023	0.503181103192435	1.23306177299366	1.20315241330548	0.931079013758036
ADPRHL2	20.4080397567133	20.8108514821975	19.9420089252802	17.4752050015603	27.9472390499521	20.1393117835398	15.711708160815	20.1146403935366	11.4350063230081	15.4936463796428	17.8353544175608	15.9365343570218	17.4551692049632	21.6405142132784	19.0408547069527	17.3692830426763	20.9693202406374	22.7646277273305	22.7275684746664	13.1596637990593	14.4552165866846	35.0229599002047	16.44277631227	18.9559638738984	18.7311801657403	20.2964133943301	13.9526185429714	14.1764494470327	12.1983348303872	21.2969572632018	17.8997865923486	16.1108509104655	18.83796470719	15.6755819882489	19.1109186790266	17.1152915127023	15.3433167499073	16.4556001124729	16.2641759046393	17.7941783748852	15.886659863903	20.4018290459596	22.0273524144989	19.0244290510153	15.1387723609827	17.3247586940217	16.6182845015934	20.8322682990478	16.8525961921898
ADPRM	4.49926662601283	3.64702121382811	4.60598481417604	3.56164406179225	3.74708489702684	6.93796758168411	6.97039949767919	3.54391930379652	3.06719441333993	4.54246107265306	2.80169593041158	4.34745888037439	3.38083503920762	4.76190435516488	5.81568415998632	4.4537153903399	3.59919678010086	3.98391869200151	5.9447094809306	7.37428259492673	5.01735326395426	2.35131921992966	3.52509954771023	5.46006179516068	4.22332172738064	3.14608254858972	5.42017803518448	4.71201207767133	5.65397613002637	3.26122511688189	4.65554631524528	5.24807750745213	5.02033563948384	4.24966518807569	5.10337258292862	4.09960383273506	4.99556654009715	3.70176190997078	4.25083509115191	4.40750779447071	4.51055582061639	3.96277530044902	4.06995063204986	4.1158471244865	3.79802475440995	3.66953721370088	4.59875074694736	4.64456116787288	3.47768673706108
ADRA1A	1.13055929378209	0.347186505096021	1.8121630197799	0.666275476166321	1.65281607723541	0.0912748384049836	0.845195796821811	1.72463529980632	0.242010216691846	0.149234827632722	0.435411825016799	0.940203884749085	1.32918428733506	0.344523154690249	0.569226884103989	1.53874991771687	0.47654491194721	1.70514120604245	0.721558128962042	1.30827323850281	1.49271722491726	0.237437694453408	2.88196503859957	0.937939040843659	0.530388986518761	0.878335513910651	0.449977185933828	0.468781232765357	1.77666621759882	1.87641772913442	1.85803637746487	1.24704666784828	2.4649650331527	2.32295369767865	3.98511818031957	3.31733647882031	2.13234041686235	2.13049916736509	5.40054188666274	3.80567124478913	5.13540397310181	4.03934132109888	4.67277757690432	2.70983808915246	3.87915165127633	1.7532048576918	2.34170385511319	3.15661367002051	4.22961219984164
ADRA1B	0.485341672784291	0.745233905232137	2.94881391147649	0.467066955908139	1.40945293283079	0.667601875693085	0.56765373674183	0.961697670389922	0.114551736651404	0.278849962488203	1.07021536968575	1.03622557066394	4.43182913371163	0.635604826673468	0.409021413279393	2.60268992787255	0.963378061402887	1.11821609576566	4.06827984894479	3.45622031538474	0.833710731591448	0.17792049376416	2.15671940698112	1.21043578019807	0.667683209601858	0.365037482482951	0.980860778710062	1.76655450338132	2.0588904353693	1.12844619812318	2.11766070472094	3.37399590982678	3.78788368407778	4.45460867484997	1.75613523126251	3.10028127654836	2.69095248721691	2.55035550242259	1.687035029086	4.94134544158609	1.13438113567148	2.134930491812	2.11918118266814	2.67047484110011	4.06147718529905	1.42645409236225	2.50569861391374	6.36832483367757	0.74472666327586
ADRA1D	0.92614109282951	0.208337583364156	0.717235554559633	0.739113443747532	1.75069122613537	0.397007979410546	0.393612363770228	0.968919205793657	0.156327760227709	0.239227151083062	0.184065346297754	0.744754968069774	0.325827436561668	0.821766054250471	0.799971948850864	1.29105093115163	0.585501822074693	1.32972722146209	0.303298669553535	0.697844879870493	0.936598322288921	0.296956126916386	1.10598605931957	0.217466963197771	0.213491281971599	0.265458374192146	0.197482966539904	0.510613249854972	0.689929632151577	1.52481563353661	2.45413793932691	1.35727764687845	1.15151377535001	1.63994891877278	1.24023313251553	1.03105100497367	1.93264340840157	2.73363598622601	1.36033601748056	1.09834227862759	1.26178793285933	1.5224385802868	1.68449166792256	3.22838914816671	1.46157234457623	0.940839815883458	1.98231194810934	1.79341345211288	1.22135976831306
ADRA2A	4.79283835474241	14.1468473995493	0.903642494680439	6.62773061321403	1.77124757635661	19.8528810155647	11.309018256131	7.98662339984796	1.71976855629168	6.53038885711761	4.71261059794352	3.22120121457477	1.4307806069121	1.96307582404189	2.68770616069178	2.87219343397546	1.63888079634384	1.55721438724628	2.87494855617867	2.55867755776565	6.79841120279804	1.72495960829205	2.32726958961877	11.3288425745652	4.22448640811162	5.43136670643658	4.34257090217015	0.946588946301069	0.50250419577661	3.02913700393272	3.8843082064319	1.48429231760661	2.80226671703449	2.62443579405926	3.25821664334643	2.84604398409156	1.78030321592692	2.02662161999194	3.33148449329115	2.20323073522004	2.22535229038075	1.20609318140183	3.47424800618853	1.48235647789791	2.30072065569421	9.23452770856549	1.91890983005931	1.35986977957922	4.55599160907339
ADRA2C	2.11236584245772	0.194238474504459	3.48537022703148	1.32628535313553	2.28397379522723	1.39806128035873	1.30731830546925	1.26488542606819	2.39251411673889	0.478599386369104	0.668795772073707	0.819523636235137	0.381242249852631	1.67004324454409	1.20149817305303	1.71679338379639	1.13607533804046	2.23400085889437	2.07237929883164	1.38106030993495	0.810806228058568	0.349931633302501	2.55357181689606	1.74075895668191	0.961165508185296	0.357334707026988	0.536495077278128	0.635119665961396	0.86129837166745	2.07237740143584	2.13991511835476	1.98575486680118	1.17915230053465	4.55038535846823	2.36172902977723	2.88934793907467	1.35092075723655	4.16621028323869	2.08335898622384	2.42706370967545	4.29774870705713	1.93403367070594	4.33484935222483	3.78711307221955	1.67178912675085	1.73346646031052	3.464498215112	3.77702305375585	2.61150376737549
ADRB1	2.33199127544521	0.875401252208639	8.62293512163186	2.49273949157579	7.55476153996309	1.68544958406056	1.76593174765004	18.209728747404	0.221514667642509	0.397805132728164	7.22843222061899	2.04844537278927	5.18447391612577	3.39488969176004	1.28052225659379	0.885345857738957	1.81119345210816	4.74084021947699	1.6294750872456	3.06790819837982	1.18388797244964	9.17690646240136	6.86417340714808	1.69092134113914	0.833204524926793	2.67463238514982	2.75435335147733	3.54832143186203	5.92683683360858	6.29483680130097	10.2123989376378	6.45662728828459	6.81250647288871	6.60968544576484	4.40601441817995	5.91298972890013	2.68787828448184	6.37632813974628	8.20526657149105	7.67218432056427	2.55089186296739	7.07568084726867	28.0297030948949	11.1369265976524	7.98541900209998	5.0942604585466	8.30951977453173	9.8858832316947	13.9642180145361
ADRB2	7.78508024346924	2.25982454597882	12.0979672785284	7.77584640349828	14.4338995122584	10.4652911612554	4.24328750606664	27.7788076159264	2.59911935020546	5.25950436808285	5.83216944623711	10.241816487025	8.49363085214774	13.9802842461259	9.6162878857486	7.44520065898428	6.28261099221098	9.964382938674	7.813810518167	13.0865210249386	6.53486261098381	9.66080899390358	14.0167008227722	5.22149517273688	7.1903310487837	5.33177133064964	14.0053703000869	9.58876357332687	10.1154374044812	18.6741555096637	17.7018032199844	12.2624793353196	10.7048342793063	12.4525713925318	18.0781523554237	8.39072878289102	7.95609268630117	10.7296293099656	17.3756736648347	16.3212263045005	17.5452258398824	18.3601889296181	36.0384350590839	17.0364316239263	22.4974638732772	10.2041505800433	14.5123306769346	16.9487603107198	24.3042348700213
ADRM1	73.7982969104832	47.2651699671014	73.9646687400238	56.3416060616453	50.1705131313733	44.9387647574542	44.0569872633798	64.151324610117	58.1845919030552	71.2158285348534	59.9166798207495	38.8992990543992	41.4173340981697	69.4009243238015	56.0483403048529	51.1692728166395	54.0748000496411	50.4040301891377	66.2227150645581	54.3504511560127	54.6137759349314	59.6418585551503	58.0569721532663	61.2343619644465	54.6225757478133	54.9788408954737	48.4724806435954	56.1876728229113	53.7935637026453	57.771522251913	52.8681813489376	55.7188323525366	54.7677798513635	72.498163305365	56.5530221097695	45.4600257947023	50.7433206416135	59.2397847916584	41.869301033298	49.7876870470691	46.1506394176811	53.1861157728782	46.2265902872786	52.7503590785172	60.953639607183	49.3184996542546	49.3615496021045	58.5132491816618	48.8542440350914
ADSL	19.0032605926792	14.2878997589472	24.2292816954205	16.9808149725019	16.9361741010038	20.2410299391148	19.2325238730376	18.574433895397	19.9817644298787	26.4585634200523	23.6310333460039	18.5324131339949	20.7116342403091	20.1225534971799	20.8417370838426	17.1884184304399	21.0937068026736	17.1487224186718	30.1798018314561	21.2800287524341	20.9716388182688	19.0680545061828	18.4167970987173	21.8720639233867	22.0060295887919	16.7668512825042	19.7784906422531	20.4432860765489	19.5677985836432	20.7728771451028	16.5879534672986	24.6936827264583	21.6371673304637	18.5350117192832	19.0270634726594	17.0358877136339	21.061921034802	17.4658418092891	16.6989078600688	19.8502486103449	21.1430064471894	17.9248049353571	17.502125592056	18.4869319722281	20.6716488733947	18.3982011639624	18.263244645353	18.7487585767451	17.5030662873975
ADSS	10.640743080408	18.0788253843754	11.1736096147659	13.090869901778	15.8044856446377	14.2952440950422	15.3715167060613	13.9424023946514	21.3745369223938	17.1225823111196	21.1442671402218	16.9340039460501	17.2585309114336	21.8839831532358	11.5053612634966	15.9138985223276	17.2908842413034	12.923205683999	11.8910764454177	11.7760256368005	14.262045976967	30.6008514217052	13.9871193322824	14.4703419858503	12.2686494800225	13.062775080052	15.3134694160389	13.759377277456	12.6077799837195	16.9302911888907	12.9501135731068	9.98393289836748	13.5474806610704	10.0621743497532	16.3535212640012	16.1871605123986	13.8148550799567	12.9000392493937	15.6347790618779	13.3881198209336	16.3990412914068	16.7658738037128	12.2992993138967	13.7390504242325	12.0989907414781	13.4650302121295	12.9874387371794	11.5312564922238	15.5583222704928
ADSSL1	4.37469791867664	7.57947676388024	2.96377050019907	1.88161709675859	7.72583986104301	4.24830767482618	2.07779126894156	2.78864429459576	3.27809253025959	1.54614213732694	4.87916414917158	4.10366976657625	5.37295271518708	2.29792588459814	2.62320482929681	3.61944528408558	4.85143066207112	6.58545130647087	9.22857314547723	2.91469566000251	0.877729003238083	3.34881345355173	2.74438528583531	3.47466267241119	6.20205761392264	2.88865817971137	2.99878197260796	5.30347782112799	4.2250580824852	4.27482077608816	2.53798274278589	4.24003256741211	4.64382257546903	2.90917405434645	2.6078560997073	2.20096551799772	1.84278753063485	3.44801981556101	3.77133721926014	3.22297710778782	1.9184573561838	2.04104373869002	3.06939119806473	3.65342379729321	3.51981438039445	1.65255017924393	2.50395470976264	3.27565109416632	2.37480946045085
ADTRP	2.67041876390243	0.429092269139907	6.09483534337694	1.60775586022005	2.50301183563042	1.31723895973417	3.36248526567315	2.10852445441821	2.45757045086186	2.74515462493513	1.4056415250069	4.76324879904047	3.0821120045917	3.56347409907978	9.66707147149509	1.40374252246438	2.83560678956973	2.01740736455443	4.11917086458828	3.58011365410281	2.86496637629336	0.709553736157345	9.24275827853814	2.43542829146996	1.94345793715046	1.56047373594681	1.26828381243056	2.90456648314578	4.0668588353298	2.36604488923973	5.78297306387223	3.81147778557733	2.51728674589178	6.32018434911487	8.32952182464557	3.73020433525167	3.76532141573464	4.91994077349197	3.88980268135913	3.94447841976377	14.6676802875706	5.49938306219466	2.32021719967245	5.28862385056588	4.05959024183323	7.48944902881303	7.59384284391652	5.62023793727674	6.51574115171509
AEBP1	80.6750439607408	39.0258096424944	77.9142296005055	208.284730930363	80.306905683634	245.417252040902	52.7939691310945	151.518269976991	193.460525016224	146.773491648301	134.648635205572	107.434034300461	51.7893896014686	89.4886305714294	83.9082482165433	154.439413351453	99.901509086091	58.0669507107411	185.758907721089	193.383289835867	61.440422327327	70.6950743851675	124.681631317603	73.4627306526243	102.287130139491	72.7990014201106	98.9301918415877	87.4411939668162	55.144876159202	88.1313779950421	90.2206054739333	134.616508537921	83.0320254227898	214.863995157965	84.0402254050312	101.382874739042	107.658630433725	220.12013175926	76.0739355774584	124.622094529944	143.219388513321	97.2111318389522	56.1477974450421	86.0750343646135	106.686356001877	49.610454890873	97.3943249036562	99.5790239656725	66.346672708035
AEBP2	5.88318211623128	6.31026403473706	3.44181989738257	3.79145167846211	6.43347846934421	5.99922933602065	6.7321442160952	6.67433459766388	6.64868934160635	5.29090870409454	4.53446221785497	9.85284112628212	7.40549306319634	7.44388007105156	4.48578048796252	6.57873786230409	7.78265563770672	6.50691973719288	3.90323236567831	4.75146101485185	6.47982064733728	10.0154616733133	4.97795074369889	5.66839965993936	4.90023524855947	4.3035039794302	8.10194819603655	5.23659176414185	6.27072465144994	4.4564076780676	5.03443143462534	4.36843245954594	5.00674689452805	4.74037411869631	5.79729986200315	6.18591503650348	6.42242975886903	7.06835465107229	6.94329699305231	5.4440200550693	8.87369962264105	7.15275802980861	6.21148681388228	4.81673702541873	5.13558726646981	6.57068205782791	4.55623841940644	4.15933604858479	6.19658837186834
AEN	9.08560538191542	10.5473883716975	6.06743958792876	11.7629132836188	6.02790469224	6.18123078796541	8.31781510898921	12.2416610521373	8.38019487990127	15.0585676585501	6.10596734301621	7.54483062569843	6.95541550569925	8.86592694567336	9.55632470158229	8.59112486784243	9.3819206883897	7.58300938327533	6.03031907282046	7.49439007559286	7.84966053449303	16.7602722682838	6.07236194731221	10.4396518109311	8.85919633550048	11.1775899346446	10.4959252893652	8.55523228926536	6.20173119964147	7.6388626188682	5.65035403366829	5.71464673605282	4.76333830816362	7.76377399809168	6.89991917022503	3.81770419648862	3.66205994363509	6.76071326411509	2.67095009795251	6.13447570074181	5.44857877924168	4.66185033507689	3.75766760955595	3.36117291300675	2.87953076530822	4.49158084648555	6.0389544363092	4.36414608540993	5.75936080334413
AES	312.371175625161	459.586502570958	458.942291152043	346.397589622073	333.595062846313	332.857437663508	333.7334538933	271.52648708971	181.648227158935	228.264659345545	273.044553531495	366.580519414789	217.635630969935	321.42310285814	343.150269565489	404.817833033252	356.782249133135	521.16225420039	324.095813345268	301.656514483253	312.348287187128	320.801348333934	411.247767386265	321.21837653234	373.571250805285	283.761032119086	341.723802266332	360.242345770313	366.503097009553	347.348031576976	424.609472638854	448.569857403793	400.900497952071	504.020803875336	426.985251675161	356.3515401907	377.410504374095	441.20918824599	399.458599928524	396.145921983221	304.762488378897	365.928279956271	472.900925440934	464.362369644643	473.106931021044	392.440197804901	475.56702173626	469.085951899173	380.576223561069
AFAP1	5.29345360103889	3.87395460731006	4.4518698984723	6.45890667021831	4.53914140342713	4.84957273926341	4.56368078303622	7.26030779433811	10.2390107222851	6.39997311539433	8.02559703039259	7.3360828278826	3.91225635512859	3.80647817614966	4.47227117411231	5.04825573060586	4.45896807242249	5.86068732184462	5.12517873500679	7.03708635026503	6.21120931528318	5.02978782267962	6.25927122920914	4.84031509958916	4.19168044329407	5.07682122483662	5.13510857834092	4.3122001796747	3.69931480137879	4.26115835363439	5.81320542289649	5.42706695626106	4.71956025593474	7.8320395391605	5.45561082000813	6.4530526279804	8.28951664601431	13.197451348596	7.46147914643574	7.1645335741884	8.62548694410297	6.80276036964612	5.80215251236043	5.24186041297239	6.79164074778803	6.09150920636419	9.70828665923004	4.46154305398021	8.42957825826444
AFAP1L1	4.67151306597518	1.34550540209233	7.36428464928755	5.5231567850863	8.50123719443406	4.51031101017666	3.90459869664532	6.67149472977427	3.4820206883141	2.91424443509056	2.20738096036035	4.89064520295792	2.11673113930381	2.73131651087772	4.84181808142342	2.9318408728914	2.57426854781252	7.38783212687447	2.25459430918391	5.82126953852465	3.15979520390128	2.19994955051986	8.62831079635862	2.37295542318816	1.84451398987014	2.90673521149506	1.74681695439379	2.10462062304715	4.81140439913172	5.74459280199098	13.347394184672	9.69175625617238	5.51763981127145	6.58844038376875	7.83283747349619	6.12116058645455	9.31861495156322	14.9820968021156	11.4894524627976	8.83316899137579	8.34221367833117	11.5284669036763	13.8834198906524	12.9088127206042	10.9923478526253	6.57493694157261	10.9762083077224	8.67329499692146	11.9017152287646
AFAP1L2	3.20215816599685	9.62029971997028	2.96499098716338	3.64421518163872	4.69864333258756	3.91202608669903	5.10766564831528	4.28405816922854	1.9623469395371	2.60479938499785	3.22088988400998	5.19031978680144	2.6781828828964	2.45486336033415	3.39634668711847	8.82425276453238	3.49245065944361	2.99972797668504	2.44611738432925	3.09820293509961	7.25117883293821	2.53176349341357	4.28180149560961	4.95351739434217	3.50758796992627	5.29922196717958	3.17515503063179	2.37699582548183	2.96501154696079	4.91134303698533	4.66375980101339	4.86899456448229	5.35987100459528	5.01704220534607	5.44068403703277	5.97796860875659	7.365467980626	9.25380546174017	6.68872255770213	4.43592169292187	11.3037544274263	4.63355672628245	3.42105718304258	7.87409053504852	4.02484110394883	4.73129182974285	4.82462503407909	3.79763041431548	6.81158840699617
AFDN	21.0069731242393	28.6998403826029	16.1696960501971	30.9758973734356	41.1273189954108	26.7423486211167	32.0464605853271	33.8252219282814	16.3081568998776	11.8774571017367	19.2870974578133	35.0793975453869	48.2309660025269	35.3821435790543	22.4030824715706	26.081709496581	22.0430873588963	38.4745629256324	19.0330458038327	21.3128842835726	18.7399694117293	31.570995525533	22.0925586791128	16.8141985931287	17.1679229888453	26.7929552214085	23.6368121394031	21.9485144754807	28.2656060105566	28.5075769557864	29.8895657312147	27.236151724053	28.0755952190092	16.0720350014907	30.3468888619696	26.5672367010546	25.399621232254	31.1463101229777	41.8292329781713	26.6419458761266	32.7845131494365	32.6645979971003	34.0242729051221	33.2936985586096	31.3588606491315	30.8248403404841	26.2523482891802	20.2536369718489	36.0745061565504
AFF1	9.58405501586672	14.3369890404751	7.24608348169936	8.94138967550216	9.87816049858197	9.7396336887844	15.3280417987066	15.6812743287454	8.6766566906881	12.5598725996418	10.1145055734809	15.0299237169051	11.6358913721816	10.4544792209725	9.32872893602765	12.4127701076484	9.54061227223345	12.2435938531985	7.77470432027284	15.9064685328766	8.57041707470933	12.4533586785297	7.56822681388019	7.70089073361169	7.76439044491443	9.10972434932828	9.919096351182	12.1155611808958	15.3619742253543	9.41395280354243	12.9229302878716	18.4409324538497	16.4079938503807	11.3076504851682	9.14921514039543	12.013797924901	10.2349619012036	12.2916593727609	14.8079185651535	16.14159139591	15.1145693317163	10.5359896371708	15.0742253618323	12.7310285765267	14.2787227854466	12.534402521909	10.5891357387825	8.07256124492593	12.7174328845363
AFF3	3.68384705789992	3.31389492885791	2.09857326478791	2.3053384626467	5.25514762012653	2.47704083750042	5.84143953727884	2.61637716411903	0.339797634133446	1.94585241173204	0.328582841514728	2.92099447337345	1.0160445550266	2.71534497130964	2.54850888116635	3.35224650982687	5.46637381790985	3.77248644933022	1.45613942120738	2.4730599663798	2.69219033693828	2.43847730743203	3.53019602052413	3.43804735282517	5.06308963060307	2.25906028898203	6.28220456923707	8.58543042585952	7.46947205829536	3.45231169893455	3.7320437261732	5.20915773439047	5.85986634251585	2.51048558401424	3.38898860951572	2.87636021072517	2.63157561214212	2.98908847676452	5.1162414105138	3.68414558315128	3.08381032223037	5.99037721161089	7.53188461881964	5.51557000024864	6.40756037630571	3.78002890180958	3.82573156445238	4.35401707331757	3.68821006202882
AFF4	9.05748877093671	13.152094138733	6.34239857482084	11.7988706202501	9.80959633289385	10.8211847028939	12.759541107134	23.2827275219452	8.44929979084258	12.1702923394479	7.32435754380143	14.516113653938	12.1498850429959	15.3750922520541	9.21735113571437	12.4820861280713	13.5164959513083	11.552514460999	8.14886104808179	9.82665063962948	9.3416209236309	19.7750301199994	8.70925604436232	9.43506647835028	8.26614622783706	14.3368212005926	14.7163001007452	12.7896637724016	11.3262888019806	12.1718954910895	8.65064013373918	8.55810897283119	8.93267054523473	7.56313490293452	13.5276191653146	9.53954716956267	9.36004941988498	11.7509826942385	11.3668361980044	9.49508825379723	15.0266036144788	10.6586960153769	10.3311393879892	8.73971284095689	9.02228980256946	8.91794479916182	9.55833989444038	6.46482009277464	13.2267231563704
AFG3L2	11.9909128516466	13.4850069442574	13.9284515634709	8.49560444034286	11.4688892223586	12.5469062798656	13.5017673427924	13.8172269578604	10.7504937434348	14.9064362747611	12.3339542306053	13.336548825088	13.8038852500218	14.6616787341753	11.50397561584	13.3445635888137	13.8869761185363	12.7541280420543	14.4971485064669	11.5434952183586	9.15960896145151	11.0935984832688	13.8361448608467	10.6510102279095	16.8947691523479	11.1807221262304	11.3139861992605	13.2452991763778	15.4709464441811	12.4074639810637	12.3778864520901	11.412336701426	11.4748643644948	11.2202287062196	14.5136053852092	14.7066512296496	13.9262169027392	13.4964419949347	14.1966972440263	14.3099847530812	14.0478674838594	14.4878771835472	11.7051738125928	15.8846688487006	13.8192179729973	12.4622984616659	13.6776825912473	15.6566693701006	16.1119567836085
AFMID	13.8473521242247	16.3355724429665	17.8402152139027	29.2238033480905	22.3396624504402	24.4891682173783	25.7935849228089	21.2881385245949	14.3406909867995	13.5660556635175	16.6831506999999	9.41575194890507	39.2420393443504	12.0921930334161	21.8886746398177	20.1399108872784	20.6776129699992	22.8152667199824	22.8407111780008	15.7669656171867	19.2139157482482	11.2391470497224	19.5328566607783	21.775462430186	17.1661893444892	18.2682012330409	27.0732326493128	20.0734126688079	22.9430376206451	18.3251375208819	21.4312087414374	12.5275847535147	17.3464820079382	14.2408541961514	7.8550074858936	12.424172040188	13.1242692608047	14.4675859140573	18.8504563976246	16.0790992428647	11.4567016672892	15.5389287158256	20.4417699187687	17.999602924827	14.0624371986056	14.2356341656022	19.1694779586426	15.6846819085986	12.9932434974481
AFTPH	16.8058567030872	22.5627028933089	11.235412159683	14.1782916292979	11.1258599377484	15.2390120412879	17.73974045463	13.5467937214146	14.4342523920201	16.9527905463481	11.7979869777333	18.5803506411925	14.7125554927633	22.6091722898437	15.733652908896	15.277847102504	17.0134934616485	12.4675022155445	13.0528174338074	13.1805373827935	21.2283747630444	14.7693481955651	12.1621633685012	18.7777986453337	15.876584213933	14.2284679223326	14.053109050593	12.9419190370662	13.2924858440087	15.4225211735856	14.2588522282896	13.4772693177283	15.1969037794127	10.8240506406361	15.4683458622218	12.9558734614312	11.7415363813133	11.4649215768451	12.6204506756261	10.9030020930246	14.2715276515761	13.6445440660062	12.7965870533481	14.33437561825	13.4618405315727	15.0564541233356	12.4415610005676	12.3689294766434	13.1085636287715
AGA	10.6584801019483	9.97913771515985	7.25235858360788	5.8661462725377	8.93073103268988	9.91824590432377	9.00778923453214	6.35678774722651	13.7849275750708	22.6997168569773	6.78598414166353	8.69615718083833	7.44299294954018	8.88886170918149	7.20053183501431	7.83414456420359	8.4241046755983	7.78664306668161	12.1354838413742	6.89590504500301	6.21093923822614	16.3204299305932	8.78951162662982	8.52254007611683	10.8205943711632	10.7529246768863	8.61911363260899	10.8224786541938	7.85930423758138	9.00683314490775	7.29893273353375	6.2433709879312	6.31261337312733	7.2996069514561	5.80524547094462	6.13312219972909	5.61464001533254	6.01176976680052	6.73774016936271	6.19455497726924	5.75812707476272	7.83197282845323	5.48243009196508	6.4554277274447	5.98973040323921	8.65607219261337	5.17467712100443	6.69854440041042	6.99574541745952
AGAP1	3.2529505092267	4.94724012554401	3.30313083112549	4.68864336134993	5.54678998239057	4.09912892525701	4.72739562981208	5.81392126566867	4.75440069863024	2.9943365919413	4.2782132793733	5.61525917847133	4.94510285707733	5.1666286855854	3.53883096716905	3.32061898277388	3.06264726166049	4.58565407356729	3.85979527259975	4.18882431266301	2.09387858675809	7.57427191155031	5.04388286306432	2.77266369786994	3.11838133468698	3.1147384692151	2.91839992095634	3.63301268083381	3.94726635579011	4.85249509153508	4.45076845329819	3.48106597731274	3.97676890552116	4.44142614959595	5.28811290255326	4.54608401946633	4.28946789027648	4.87995787182953	6.6452795939359	5.26429085736962	5.95846660442124	4.30798507211653	5.59858779955866	5.26770519975273	4.22416434309858	3.99643067370042	5.91069515567234	4.71241702705722	6.04997047200196
AGAP11	2.57421184522827	2.17837457412644	5.50882755355758	3.75261062226278	6.12931875237265	2.55242757789192	2.85306203032245	5.26198882177003	0.840374013192811	1.30644779932856	1.45021594709858	5.48763335636767	2.33476482377759	2.38660887383977	2.95887284968559	3.81830972121873	3.50173628140577	5.72403817811174	2.08331859409379	4.5806717673714	1.52919206467059	1.2584281260451	11.1062391951922	3.55709554968947	3.04170284175863	2.8783546400374	3.77021900883766	3.82342679303761	7.8526239817613	5.04865871082655	7.84591257749681	7.75505840368608	7.17153135366335	9.08189882338307	8.05517617814487	9.4627570362258	9.7319139887941	8.55423123191363	9.85548618477577	11.9040113623517	5.97646174211761	18.1552437545839	25.8861884795858	14.2788137693562	13.0569090065175	4.94381534574387	16.5208628575283	10.3861163258967	12.3084408043952
AGAP2	4.90031578210649	1.49605031985419	9.34204737650069	4.63236225247679	1.98901309204494	1.83405372776914	4.13651269930214	3.88936886644514	4.46481701662919	8.82868036958083	3.00223617896733	2.52312351522319	2.26848388818473	2.70150282536882	4.77587680619518	3.16188017440422	1.5214682525277	1.84187178000915	3.71304767807953	3.56728314034061	8.8720484453982	1.87486814386932	5.03055672567131	10.0512411805555	6.51586401602011	4.72702031988119	3.18380624190437	3.02802886864829	2.62791949378162	2.85411064443788	2.80714973633223	3.03189918753216	2.49525297195576	3.26468029182015	2.70173230770276	5.11782799994163	3.07954600196309	2.21736773171615	3.17659759647359	4.60206805009269	2.88914473206597	3.02330191785577	2.57218691460429	1.68400643131253	3.03029715266978	4.51812984645493	2.50327048451043	3.57244508573996	3.05307957253777
AGAP3	35.6388371308645	34.071083527258	46.9626255038613	49.0879727975512	47.7421284534001	28.777512077062	33.1405883803824	42.1410901738356	24.1627899002366	23.9085870594732	46.9943146482525	34.36205142728	27.1783354667484	38.2594109825837	39.232851959396	30.1635259761588	28.6231233581713	41.9313557684489	43.9036882420174	41.5135272150391	41.1650379580031	43.0043445794476	45.7599779858538	23.6552669419382	29.8936272137913	24.6913501765191	35.7158717045243	34.0936089388989	34.9035163226022	39.5532799106056	44.0500797132036	41.9526734741751	38.5904745219431	49.2638858171968	42.2631273921829	33.9112528502468	40.9949892615097	49.3224731132393	45.238623305352	44.1839576979851	38.5789347072393	45.388428140916	47.3666786357138	50.3948216228462	54.3675313597291	36.0679378160837	44.1929211524706	50.7348840503414	35.7220958445525
AGAP4	9.13396933606018	10.0427205816235	9.55847946060375	11.6453059533183	11.33942366697	10.2961237006154	10.6234287999067	9.54439543447258	9.36290417141464	11.2918847841249	10.8666598418564	9.3721605988422	10.821145250172	8.76730812313566	11.1850536754904	12.1467441504941	11.625932982826	13.8405116657338	10.486296852844	9.28420756182871	13.3077473261775	11.419225391343	8.70799144334144	13.9626199861342	12.1360903294341	10.7902271561374	10.3828483939754	7.76278697221633	6.74970546809644	8.72428284834236	9.21087924030447	7.11130878761745	6.49983015141826	9.8498490972933	6.81931992521959	7.58180110787504	9.58155800528843	9.32591275263737	10.8069823853632	9.37748043172895	7.85025392466376	9.89820845392615	7.97020800960238	10.5437757550482	7.53600345350319	7.88574587343939	8.10377539958287	9.12150146309639	8.38892063878848
AGAP5	9.06239291102743	11.309783728181	5.09127201831483	9.82688337353641	9.952442116813	8.66329386712844	8.26264601699873	6.85254147405224	11.3163543188844	11.711459414969	7.57806678840378	8.56401117290543	17.0482186581142	9.51875321777029	10.4210434144476	11.371600391581	14.2194887954856	13.7865523229318	9.29514526414023	10.5482078525961	10.820934877555	14.7808068585027	6.45937201109397	8.39863775818976	9.92999820406118	10.6502941992622	16.1080042950835	9.92325547270192	8.95373658439599	6.57320981090242	7.09691637802245	9.78662042213434	9.2034248084131	6.56960564558829	4.90019342962992	7.69427467396806	9.18367134435975	7.81471784560569	9.46633458535339	6.8372714260122	5.90145359568885	6.6401303936055	9.72286121781097	6.31436093475257	8.34107420149772	7.44153460152508	7.34983753541889	5.4534426991268	5.16253470350552
AGAP6	25.8202827182294	24.2990093274611	30.4858877634504	39.1918245188797	27.2782958619732	23.5389805082718	30.3721444435155	28.164179679889	23.3316615420164	22.8715694584005	22.3126606470772	15.8400263971533	33.2736655262299	29.0168808234452	22.7116559426435	25.5642638358525	31.1176408025101	30.4392157450867	27.4180924484102	32.0698142005078	38.1555996963139	34.0509150872858	21.7956749785484	30.4161601435188	28.8043003331558	27.5214084928336	30.7061640673742	22.7977941997887	23.5825491326211	22.177196908858	19.8456450423932	24.1520622165706	25.4327159820665	20.8384645362388	17.4273819900711	22.9935271088865	20.3948168077742	22.0184260341439	22.5604898647803	24.2125586387544	17.2976186852418	24.5508697008831	26.5711419481951	20.7349778134538	23.0651601599148	22.0970523813326	23.7457741748438	23.4326880807052	20.1273926206775
AGAP9	11.2741624711314	10.9985761277464	12.7120061723765	12.2134511434044	12.1253491344375	15.598903959421	10.25875256949	3.31051800540325	12.3079766308719	15.4366773920832	14.3905488552939	10.9182203448638	20.9491464858533	3.35885998642006	3.3033075662683	5.67501068397782	7.02891014793895	11.0598232215852	8.72336223611744	11.0552033306338	11.2651467632963	4.28669920458131	12.6867297339575	21.0136132660687	15.5155086829098	20.717837308477	16.8404444636467	9.57295656932729	9.6264421982864	6.71994524476852	7.75830062451106	3.83737274285886	4.28366145794848	14.6801428009381	6.13865933980376	13.2716711125207	3.22732821820829	3.85656406023854	9.27238824176892	9.34858401981192	7.69944548762347	14.7480334015079	9.43924750988659	8.36252615237757	3.45667064504633	10.6296787409445	8.02366463771213	12.7667835094199	7.60771643108487
AGBL2	1.0534822117479	2.14392472770544	0.573588355925904	0.552738190303426	9.53470331358039	3.91708564716152	1.08899058146014	0.70013872488674	1.24568874587128	0.458512075009489	1.66438769361648	0.689745168286914	3.92900434903572	0.37395553755205	0.868478777951704	0.810522525743986	1.42585401861594	1.017744523865	1.56481346921096	0.627594788960237	2.12462472975997	0.674489560669799	0.282752540102782	6.54020931034317	1.13684165489615	1.84273031360763	0.735849803955431	0.677810742191361	0.392625006524987	0.720341852411688	0.570702357246731	0.687417729716973	3.14953462416252	0.54738817510727	0.366289112571187	1.15962360614984	0.702597656081836	0.330208435380931	0.806830559584191	0.928276983136018	0.261462621330773	1.44148416295243	3.45420658464977	1.69275523797963	0.409825740125414	0.294064179243241	0.719713696563608	2.19511086643749	1.17664559067553
AGBL5	12.2636831640313	15.7848378390453	9.25042166505034	6.67544681994613	11.5221890846639	12.5310755617044	10.0524492026846	6.25569327029388	9.40132498922588	7.04711547800989	7.50019876211579	14.3556392518572	7.78322426268545	10.463920041791	8.99716559733823	11.1028965271997	10.5273507708117	12.3948099984028	10.8786940505158	8.05194783692031	8.21308685586836	13.4587770431881	10.207608971168	10.8304847916444	11.5953298091946	8.90734450921226	9.48531274940951	10.6511813253727	11.0954176513455	9.9657232884239	9.64258741101267	9.80651531808526	10.5749826054753	11.6658109306316	11.2061970227237	9.111496794057	10.8717333243134	9.78793701210544	10.3167218692755	11.0823334375514	10.3846407142675	11.2827777927026	9.86393471681565	9.67557871240567	11.1075061596757	10.7072009566809	11.5769656662573	12.2034295340418	10.5219487153376
AGER	284.031704578171	20.4107652141443	839.117841718328	193.776868686589	811.503517191082	204.098353004856	260.565099166201	599.715755140694	15.8625507335132	9.33977965389605	61.5949364723962	387.384602567386	117.164339407396	402.614337726728	494.763064691517	108.372329866188	87.5918873376282	984.469889908561	26.4273292046562	147.635453358298	186.521572724161	70.2106798924588	1288.1714167613	57.008282246046	79.9230442976128	230.831497554366	381.8260776091	472.52401947781	860.39251584545	636.530217854249	1090.75138796445	1254.77187806198	1179.52113851911	1161.99859760267	1499.3230405148	675.125593991011	1135.22291882598	1211.4088222309	1272.88294326544	1116.3247073518	987.18373661364	1988.27772308315	1704.04850367561	1675.48371688203	2200.76146722793	881.026588490977	1241.75222111791	1060.62893202508	1273.4327880305
AGFG1	10.4129913785557	8.65460313668996	9.30662485819166	11.1334548052385	8.54508935135971	9.30909589321794	11.2947846863527	10.356039969335	19.8763808996877	13.7786408041581	8.9451801216503	10.4151843676849	10.7164822668595	12.8370505088236	11.8297507890571	9.05387464141088	10.7589434596192	9.45738209914285	7.06587208346461	10.6766369747721	9.49458684693021	13.8754307471312	10.8768495184243	9.36652023894869	9.435111188679	7.48350268550317	11.0696625453723	13.5782254117319	12.5325845308876	8.90037163330095	10.6495439497254	13.4398207466618	12.6015857904174	11.5719033484922	12.3698240881835	10.6523032273739	11.6309740803437	10.7477145367269	9.44914309323311	10.3733890590021	12.8858273614615	12.1142345539795	11.838719289059	11.499022890286	12.9590137355646	14.1664883584239	11.31855230969	8.49927659254082	12.9054129634408
AGFG2	9.15889167794986	12.068473192122	12.4667418952221	11.6202936733814	7.21843150295296	8.09796093608411	9.41701052491155	10.7491792109765	5.54674761081423	8.34594743827658	7.98443321721583	10.9276173162798	4.88733672886268	6.75909523905868	7.44376769258028	9.67383285018009	7.04671092016469	9.88092134882629	11.4099913145998	13.7703398913254	10.6082672693082	8.7790091795736	8.30140812772387	8.89724840328348	10.5411590221163	6.07328926483371	7.85430043318366	9.15252033882359	10.2768245853574	5.94012734030622	9.7852942297214	8.34975581667532	8.97697887171603	12.2396056352464	5.98091219212946	8.37757396683892	9.77940095153869	11.0310375582951	8.00824641938205	16.0000139167136	9.83305997617793	9.29326341281725	7.69221381900833	8.29130584452129	8.03875604056037	9.01931877944355	8.02542327420345	10.1755439251378	8.26312608552411
AGGF1	5.9780185097205	7.77119948886819	5.80527878901587	6.29763049200623	6.71819181588498	6.82219848785391	7.1880187666984	5.44183855126172	8.67531920907239	6.27944376069509	4.85910230163169	8.47375331069202	6.54614754105082	5.73423718811644	6.18818982521133	5.84099043800168	6.56257987918739	5.97052741293015	7.05073816155341	7.78901985082277	5.91243534242922	5.43831187522658	6.11241724046073	6.94420734509595	6.85942443368758	8.22309119855818	6.42635503386734	6.88846584983914	6.86023770620293	7.89983645912189	6.31995464353066	6.23487062368326	6.39727309930684	4.93378871146553	6.28208059053719	6.81110150441265	6.88371305236679	5.62728902866067	7.94645932693811	6.65749391050265	7.42336033731971	7.6657866816798	6.34830685185256	6.41161654299423	6.76183526373695	6.90698078501614	5.88571990982908	6.007168287784	6.54513662410351
AGK	10.6794471738074	11.8424481389119	11.4159572684206	11.4964033062454	11.0041004852327	11.4601765685905	11.9644860705612	9.73018461995236	14.5809599560052	8.82442604289746	13.6979961095237	14.2688796185668	7.92971798252775	11.174458591712	11.467794751637	11.5872210245379	10.2617439873218	11.8741718304667	9.73471898485261	13.145037593753	14.3782022209	13.4844551562323	11.5266389167998	14.0208970497511	11.7617072939367	9.04961113771752	11.4898375164322	12.7384216519993	11.4539582140031	9.44987112087186	10.5152871664051	11.9020286550732	11.7053951882825	9.41065002267344	12.4177687388179	12.3421925383073	10.7096541800802	11.5388390781486	12.7662277430085	11.3830909345351	12.0078598500863	12.2018434737756	14.0020155306317	11.17655508134	11.3117325610196	10.6555450130731	12.3835535070541	11.9871927618168	10.8517917520914
AGL	2.84405043698443	3.47690420046472	1.7082958705221	3.9567665249946	2.35341346508807	2.34948363310248	3.71794720657562	4.56505442558826	2.62069420912775	2.54521283621491	5.8805491168248	3.53436791440354	6.37542208095947	3.22082038103229	2.82210707244839	2.40740442341605	4.14785564082889	1.99011896040856	3.32263637759258	6.77165447033553	3.71461388416229	1.670859290213	1.76587861884604	4.5087141739052	2.45682943645449	2.8248232174298	4.05795401946304	5.38759596707267	3.11710225849356	4.08360683627458	2.91406522285774	2.57306183037996	2.64584394021243	2.06688903262745	2.16282186495107	2.5115955283997	2.23291510634178	1.9431473086423	2.78831779189337	1.89797246308458	2.76255325554877	1.99442956550767	2.34658960793816	2.27653715185205	1.49536090775471	2.77901204093827	2.05915066386379	1.5310285029631	1.94162186283291
AGO1	5.59941007742935	7.08041051253652	4.94760383809533	5.36075202108615	7.38797135290624	5.79279960755513	6.11152005341154	5.84627348717384	4.41767294006685	6.21991793897038	4.24807732006104	7.0661942528976	5.71685144153239	4.76967341382449	5.6947472775826	4.73892816593882	4.50429172240361	5.82589001587507	5.96663176998013	5.9883372950021	5.21486247456773	9.45024439333121	6.50323099301505	5.76397180568295	6.22758389358009	6.18578462511907	5.67553926944859	6.46362301351593	5.95574769624423	6.58096999917627	5.35297209158322	4.77780133727222	5.21576604125371	5.93477137190371	5.10750958001746	6.16583583317005	6.48143006423817	6.06611864316093	6.72160871887147	6.10440553340786	6.70209831889535	6.55693031265003	5.97278003511614	6.29318351188874	5.42313181969171	6.1128456998057	5.59648223068122	5.53034213125506	6.60435760654845
AGO2	3.98792817350374	4.57449836850445	4.22665296602013	9.25320499988473	4.74084321416995	4.82982557098828	4.57331464470795	10.8957482230002	5.68644379797217	4.72179608654042	8.89292399517876	5.11273099822205	4.79413082732443	9.03785565341264	4.15720907843113	4.65040134806883	6.06694041320775	5.24287975672597	3.1325629493238	4.27069769964418	5.14122519970529	6.52301212786504	4.78542674658932	4.2555317672415	3.82185055062873	4.16000938175489	5.06320168836464	5.26041852678517	5.65424225339203	6.71468695247474	5.19703056849771	4.68823936098678	4.56042772343809	3.94178084992226	6.5625408511306	5.33111317344389	4.8214036071082	6.48503742344766	5.92156272551201	5.35955717336839	6.78992469148093	5.41762590383277	5.2391138326514	4.45428573602677	4.50607349384889	4.41304577316841	5.09008967446126	3.86899346343866	8.08930080270806
AGO3	1.92567628203742	1.9668819691219	1.89859655028119	2.08906114135533	2.68147329358936	1.72800591548439	1.744019369093	3.11614498373753	1.34798607565489	2.06648861208869	1.29897518809884	1.44757705293518	2.59723242916171	2.10194548742034	1.99885076065364	2.07285554348634	2.39181153628736	1.79595381673505	1.952440493006	2.18095925461095	1.68576013829876	5.21086915991133	2.04514313983318	1.67306381914391	1.83181367005805	2.47542592571239	2.40537309146597	1.95781257922399	1.59635391852378	2.04696596690809	1.36967829806545	2.09490323784972	1.45575773689762	1.67618997473614	1.61612435146066	1.52789708365533	1.6031764728613	1.49973851899874	1.55389569314362	1.66895556125659	1.41534178994569	1.84862341102604	2.41915136398446	1.28972231936483	1.51743635512258	1.38767104629812	1.49563874327328	1.4210523728764	1.7484433191763
AGO4	8.53868605697339	8.42428629752532	6.72372567156314	7.37936301606983	10.7945874005793	8.7605647714451	8.80288122106567	6.65289433763365	7.71118495678429	6.07889810481298	7.40791783234896	11.5626550945563	12.4542642609102	5.98833285916857	9.65777647550736	7.56709293892237	8.23283177140982	11.0909379460177	5.47105875086628	6.02835860029321	8.43115190651975	7.15134095498656	9.24554575883579	6.5564720159618	8.81621353758822	7.79329184642539	10.3308277581059	11.1754392890684	11.5735506654474	7.67777747853752	9.53477879729181	8.26022986525858	8.97814056438357	6.78332835310553	8.31349009725941	10.5571581244862	8.55503512843967	9.43649140279098	12.2592660790419	8.13484966759654	9.8512619390696	9.28472937094322	10.265549998961	10.1917251008038	8.88619104032758	10.0346314509294	10.5107753934347	6.27108424872308	10.0119534961649
AGPAT1	53.2872523642715	51.0181758433965	46.8759440293179	38.2415277392519	43.6837133687523	44.9566295148538	30.3026355742832	39.0276476646781	46.8844040468794	45.0163595999278	53.742175623728	42.0204889481134	41.178526533106	36.6705094590797	44.4318976149647	40.6126899961318	37.7037725354942	46.9584478272432	59.1341427903266	51.3891357278771	38.5229493153216	70.8492147592113	50.0165451608302	35.5965174187888	42.5527521571239	40.0951800576507	40.3171006018113	41.0302126038157	41.527902159554	54.5245571625063	47.2051305949005	50.6420599036274	51.9863621964879	63.9210595010217	47.5632774455304	44.5493507878356	58.7506892266672	53.955048644872	42.9873966184843	43.7361882582807	45.7574651389716	40.938257916398	51.1194306283537	47.6399069350045	56.7420772798522	45.9558727548427	61.9555746320849	49.1177288182582	46.1270625626222
AGPAT2	96.6309054627002	55.215061077657	77.4797409968774	70.0362147858146	54.6467799465345	110.23060727659	107.180624542994	57.9110897142261	47.1927063723594	38.3436475118761	118.682066935715	44.5047910224796	93.5033112173542	114.181175676008	111.76960557881	99.7163830759222	84.3974521816123	67.3707812871234	86.9518410773482	71.4685142211732	56.778625502842	39.1016361557121	73.0705939121355	56.5599886614828	114.02547891938	63.0306857807023	103.558845201683	105.914562001303	109.711712551011	80.7902921231281	82.3573809379424	79.0140146785396	69.7729246391928	92.4723000485056	70.2554406646259	45.7531101073604	48.5822189475437	51.6041467866118	53.2264696063329	58.5328624805313	55.3455465843465	63.0328624964668	56.9255416446939	57.7587575822002	76.3003734427745	72.5074724983004	53.2647945568771	78.7191756541816	52.5855443104455
AGPAT3	20.8657080069784	17.6674253443513	23.0895750118676	18.4140908111229	21.5258600551148	16.5118248863412	15.0435646489389	18.5454276842129	16.4608042446817	19.2385320340567	20.9766441588541	17.9845012269726	16.7569181309014	14.1230810571374	21.7839579462526	18.2828271868446	15.5777948785821	19.6904086010994	17.8658351558256	19.4976714642788	15.9685671168788	19.3987846823797	22.2251871560147	16.6520604358817	18.3314913264123	28.8971520798234	20.0277085173119	20.8450661939302	19.3214978637321	24.0652692358128	18.0774884023257	17.6078160832709	17.3273763022198	20.5023514068276	16.279496763832	16.8072198814732	19.1062177321201	16.643947960885	18.5196543132441	20.7562440262471	17.2538766836876	20.7786352642979	20.151816766028	18.0047902957337	19.9416325431065	18.5373311855798	14.142781378689	18.389625617466	18.532846266268
AGPAT4	2.63739686151491	1.6161958953719	3.27473273286067	4.84053419013162	3.51638009856076	1.82201017936055	2.19154454653072	4.72462070122511	1.66321070912379	1.82637098861993	1.30703579821092	2.68897630295595	3.13091692925763	4.02362121550098	3.15071231289706	2.10086144080102	3.66717236550686	2.94702470464525	1.94200302876244	4.60470196713504	1.98623740620372	2.13233603685653	2.94034567584816	1.52974865904828	2.00690251195351	2.69822595996604	2.31302766463657	2.47387831239929	2.71493695339931	1.92872113262572	3.28685089582048	3.30261128528762	2.1802190703975	3.52557767255483	3.54284268347091	3.18651485888599	3.5359927505877	3.61707112015463	3.6196860539983	2.85737484475821	4.36241614519674	3.8084045697783	2.76147067056174	3.34850282618494	2.9671710982108	3.12507440706899	3.12394957058414	3.03004158057351	3.97380725220891
AGPAT5	2.74891202828423	2.3266434664847	2.29525205744159	2.97888337736778	3.15744484144378	3.15356519852016	2.63840466507382	3.01599733473287	3.63056124363409	3.7943700697912	2.2955324451321	3.07433649191618	2.64769158082171	2.55411139164018	1.98424125076638	2.29970328349613	3.40258589591044	1.85769730341339	2.65311323986638	2.36587763381217	3.09627643892848	2.5259219452711	2.396162392673	4.17572489598393	2.61807336345072	2.24632615020784	2.19051492927902	2.28115442515047	1.97628951817188	3.54547975413216	3.0246302781818	2.65348006088715	2.79696069470233	1.96282884924154	3.88487179657838	2.50057895793518	2.81505551074422	3.97646210308989	2.92166357139205	2.33718762974088	4.67239285622353	2.65805055677789	2.44463080614754	2.94645059361158	2.11391937293854	3.0963140519837	2.53735373667937	2.42372017174135	3.25913622809433
AGPS	3.89219952319336	4.34623270274132	4.21719293457919	3.47411678522194	3.93983085409771	4.12628920017555	4.11933777058521	3.22517307977284	6.05600770800813	5.261720288528	4.57925016808735	4.8911223212308	6.68999779898187	4.27373868418999	5.13557390868962	3.80718127622493	4.33623809112994	3.77760443100189	3.72039013270771	4.62283430879695	4.376859533012	6.95155299229573	4.57610704262545	3.77397095863845	3.78026025731052	3.6621261996932	4.04362908717822	4.42900813670949	5.10150369979818	4.65257244462008	5.00299234173248	4.758830932704	4.84132119016999	3.94137791533714	5.98408809858339	5.09403063478806	5.32014834931626	4.70223962017334	5.32242302135433	4.66408552485722	7.53228552546641	5.05321352467605	4.01908898150377	4.90004265878139	4.67205001974999	5.95716347182465	4.44778784173091	3.72948681614623	4.66204630515619
AGR2	119.434592558595	989.563608917105	56.0584359176279	23.7397547704927	99.1667398726495	152.708373329851	90.0579119948529	47.4192593039988	1082.69219738797	61.8441866615333	221.869687745794	344.032670697292	45.5200712253993	386.797559310266	123.929026407922	270.555911215903	365.57108409773	218.024988797138	29.8496260456585	81.5014241203781	57.421658659886	239.251741455355	87.7456811859152	110.187205519741	149.423342115667	125.552282353919	131.443810381921	268.024148952596	111.276878245832	53.3753784148374	39.2353676334627	83.8567211668763	91.126371854657	31.8601035928706	29.4448403261966	30.7883958221748	39.8911197103651	28.1625836318272	47.8962230009077	33.1406659586728	39.6634072411432	47.8771605315608	41.9865255723494	35.5357027182939	57.6317363079761	42.8102461311427	18.7397002141916	57.9207209174699	45.6477262145679
AGR3	37.3118799756831	151.605929194173	42.7373031069545	69.770330181866	147.20467504946	101.895915565789	175.687878235918	47.866928078373	9.00925834627408	38.8920833982596	300.527144176664	67.8519738105172	162.481002421443	261.425091772236	71.6433028897693	55.302705436593	193.970797938537	9.48385504416217	60.847704588746	51.8271059747652	81.4214572137771	383.583517694588	34.3957419344222	42.228962337532	23.2591350610709	83.7742927274186	131.100886983738	109.382925598747	123.515130023073	223.800451435788	66.7625157101983	20.9235438197643	54.1362945193715	40.688274539909	78.221533039215	48.2405943785592	18.0214351953356	14.3530031704665	34.3133299119421	44.70919667739	51.3579116167742	34.9943866483839	55.8316366073517	40.6796039370124	18.3021642646296	50.2207940085805	18.8124371483624	49.1402913783211	38.2007180232008
AGRN	42.6509131433921	60.2421920503345	42.1191531165441	67.875912881209	64.6322737163126	37.0418920932311	35.1789767271527	70.2456066291376	50.0740582778403	23.8274717317382	62.8514393356109	60.1772825309167	45.265185243951	43.1384834686417	51.5138502698652	33.3521083464271	37.4096571329831	91.3274246927392	49.6022611952887	44.7471152850086	26.2163292073034	103.896437144858	50.096917874748	25.9642490010503	49.1254390828152	46.3663344673551	51.8229428545317	56.0684348123276	56.4091063613714	87.2968807390804	48.2649922039691	49.3733212184592	41.7266844826059	56.4914990145268	38.7442404512234	32.6171110438686	46.0276254735229	50.3247545262556	49.2564900589823	46.3272695570218	44.327042538378	57.8750471501603	43.6236394249068	46.8141205888523	48.529742062298	30.226008452562	47.4418809965084	49.5906676925579	38.104048730745
AGT	0.403835745223064	0.152531795681434	0.694548470195481	0.623153633099896	1.62378708451901	1.92141071225875	0.145525949198199	2.18907460100941	0.939090282525945	0.997968163444573	7.41467356954444	0.218406314923877	9.03817905510029	1.05834628338284	2.0125570795685	0.353948527327909	0.33571063670976	0.289912687758094	1.55026772884039	0.388056680843522	0.420520665957861	0.804842976123413	0.861178133539133	0.37030195039886	0.150033404163083	0.908073835179026	0.193960721435263	0.233032473645682	0.52627731494217	2.65584893579518	2.9260110346731	1.706075057628	2.33386594765633	1.6701402180794	0.786815693821109	2.19645811650431	2.55800123390662	1.86916688629448	0.643608135661648	0.732721250932474	1.46342416706183	0.539828970540391	1.24701293680367	2.94922339184938	3.3437174114689	0.423843314855868	2.4465064820462	0.701850943715285	0.574393749470803
AGTPBP1	5.76119246577737	2.90813231346154	5.68439819189969	6.06321874015932	6.83005123461836	6.11822263118738	7.05443816055894	6.17392613635486	3.57855315919417	5.45077929531764	5.13099999251449	6.32533248180154	6.28366696384898	5.80219781930248	7.21809027812556	4.44065144898494	4.71939624769726	4.9494609774782	3.67467382651171	6.49506919943615	6.26514008819285	4.62768902718896	5.89470177822593	4.86436606999223	4.13692240855948	4.90620896852744	5.9734611871682	6.47352936701995	7.10327291911061	7.45132379811221	9.18727417681199	7.06418435884775	7.12551337160354	4.51243331595908	8.35723939612878	8.03302502201948	7.38408985349929	6.53646571441112	9.81867224784321	7.33377641200429	10.9354733689284	8.86304460613196	10.3793630460028	9.97642260234427	8.85087055080166	8.26755761154267	7.37104999450603	6.8335491109685	10.26451835401
AGTR1	2.92363016843679	1.32263613606964	3.59802504341122	3.45155551476365	5.18640870229523	5.11480200644854	3.26399225276951	5.43810918418258	0.362318914904918	1.41662247920883	1.1562880312716	3.57548444133086	1.89893239298302	1.76804671428441	2.54621818722044	1.98026978788071	1.73017137807423	3.46924643685545	1.845603465587	5.35775231007094	2.5592341817566	1.19525337639203	4.98316212725346	0.608580238271422	1.24527998933896	0.734818898163738	2.53569906210675	3.95527495285802	7.41599062085853	3.91386387005491	5.93593564735374	6.53778930022219	6.47844911618214	9.1776803964022	8.21533158244308	6.97945443597331	6.33787554335781	5.84420894710771	9.07895545374662	9.92876114952548	6.93997946926698	8.01170278215042	11.0969031167952	9.86629459560022	9.30498463827811	6.18003722080278	7.92526830534252	6.20481700025211	10.1997211752499
AGTR2	1.76529039092129	0.0200136814332177	0.413718081218981	3.25075169109767	0.818036476458674	17.8135114899374	4.20903308120777	0.224270411779175	0	0	0.0343393529090599	0.11732943078054	0.199658180594201	0.882617628001402	14.5907239847338	0.243313622791396	2.95642328497272	0.277255050647519	0.021407690199984	11.0335126251766	0.243879327414029	0.027029178076169	3.79351231159892	4.9493858401859	0.350264522893258	0.0296144831900983	0.180245470432305	1.52291921088225	0.540181837511175	1.78131446132463	2.25263445998382	0.0586024085602969	0.391969771766833	0.407922494577646	0.210401259620004	0.0761203150466417	1.25592008065316	1.23132563892434	1.23158035592561	0.624023307859232	3.24212773052927	0.568023385508293	0.361761246396369	3.99181607649378	0.699375692779076	0.204573446381253	0.0274285178000303	0.521665342627003	3.82831032463623
AGTRAP	53.8068586053196	23.5626521316873	56.7040877014914	40.9957639172966	40.9464123173569	51.4291191054305	35.7129975520655	42.0799547133895	35.1268049537076	45.1959734439798	52.0202540208976	29.9611494864091	41.5248245921042	54.0456683909489	56.6682491390225	42.9850747146257	45.6779664877795	40.2596412191532	58.6285617553074	44.6975510025473	40.4715892653572	58.3623986499025	52.1349641889766	38.5184982241718	51.3047896308053	42.9428837087898	48.3334606409589	55.1273198643816	52.5760362281536	42.4444417969338	42.404109953108	57.2379516947814	50.2780155283678	48.3024507970088	35.8260013136969	35.1242925429722	46.5608652643618	38.0359699424077	30.8665698723567	40.9882335999503	32.136572938547	39.9254217967586	46.0493310402659	38.5299100022827	54.3090806156145	38.4823003933612	38.7359665683754	45.9871353195688	37.9323788238203
AHCTF1	3.76035663355737	4.62292665114804	3.32642340132029	3.8161321973658	4.36441750655884	4.02809986909297	4.39233076020596	5.82394533305523	5.44919789984639	3.98310477888017	4.71520604318832	4.96069625605907	5.14075582577315	4.93143544406772	3.64244949458692	4.49372462349375	3.95679413816415	3.07588896378234	4.26577921689727	5.18919974685334	4.76439940381819	6.5177062809196	3.57560116767093	4.38095959935635	3.4413930896406	4.86909543221737	4.75168143612087	4.23114826798869	4.36011627215319	4.32484758190712	4.22354638082888	4.21970236381392	4.96087571479884	4.02339541617769	3.71346861452896	3.70158879255309	3.30281969286116	3.83091033793666	5.03761080946964	4.07238441801718	5.33843023935804	5.04510754173954	4.8553453152167	3.78249891604463	4.19642738275238	4.05768901333764	4.35335926678762	4.37867121879179	4.64230134674741
AHCY	31.539021395933	33.7926297042466	30.5450083521119	23.1668473605684	36.7436376555003	32.5441629530708	28.3155544662954	36.2999558000851	37.3814969833835	37.5195912273494	31.5623342366986	28.5045322394091	27.2936087895783	31.832545899328	27.8917283827829	35.3306946753811	34.0771223963833	33.1055813864705	44.4694410684445	35.7172947532895	20.4922291191818	58.0688619675966	26.288729640667	23.7678442485631	43.8525590063942	40.0187756774347	32.4826463444619	38.6748850557392	34.9686922816371	35.9271827463428	23.9887348705039	25.3979605872374	29.8459514654324	29.7591602164942	23.6211201034411	24.6412930086412	30.7739435250366	25.6374457618537	20.8134813655419	26.5634327064746	24.1842273273437	20.3086973868999	19.2276402870401	21.5458036525047	26.9999797435934	27.2211803386211	24.8329108360753	26.4738993745376	20.7972014389117
AHCYL1	38.9819212589908	76.4437992798721	31.381473151507	35.7614850865881	35.2271153422476	38.6925099377161	45.3700997310541	42.5757898876999	30.1323838120837	37.0483814280908	41.8318906433072	72.9980478969059	39.2194342255311	55.6190915446126	38.0954940677492	53.978994266036	48.6510782279817	60.7613384548556	59.0175199366263	36.282361051575	28.2298878943149	37.883364860476	34.9442584904565	29.8551512736526	50.8823661735676	25.9335899810712	46.7230493793841	52.6551745108931	47.2053767336858	46.333805404169	36.3576797886638	37.989264777293	41.6725417927112	32.667027220071	42.6102163408805	38.9115267851934	36.5415602232075	37.2073075385078	38.4185787178841	39.3618770554422	40.6523737451303	32.8789962996267	35.9066857175086	34.6413413500082	39.8449200441504	37.152933804059	39.2786505112484	33.9954715118372	43.2291912814898
AHCYL2	39.5468578988588	41.4219955106595	28.9212017793836	28.2620693824344	38.6658238997582	20.9936889322143	34.7683647889688	77.9537195120883	20.7411861124196	6.39511074987013	23.2235810297143	62.6626863527469	33.8905794138427	43.8638972584372	36.6607834849502	53.1970140618985	61.5693575211729	66.597667186401	22.146476498126	25.6560812124568	29.3028628740275	62.1675395548356	36.3414840041837	15.9788853806765	46.6566119912208	22.1234846001924	71.1239279929919	82.9123182669392	40.8011770102659	96.6204564002354	25.1238720046166	34.9761213823511	28.311177024538	26.2028625867431	37.4864970270098	34.6058109554366	18.1453052067013	15.0943709597395	32.4415276060717	28.8081876179133	34.1168112927809	27.1854167063094	33.5751968091871	22.3348361913898	30.399548351734	29.7400637811544	21.5461868999106	24.9386551264512	40.4663644689907
AHDC1	6.48329869267369	7.48766169628197	9.13409213710492	12.5702844447438	12.6068519490099	8.00143170250966	6.76631408576318	12.8396188353562	6.219854386321	6.34850720690044	17.1377091994053	7.43568378255514	7.56543982213538	5.54240995870867	6.52599207021017	4.82331816567613	5.23581329019969	5.77567928849925	13.4369576722522	13.5908205826641	8.5703071268743	14.4201445780216	8.16286233645077	7.3181837965199	6.64891867372905	10.0393524992928	7.23214897351908	7.83706766036294	8.17553859316783	6.39575474406128	9.49356284009281	8.60953082560066	7.50636694485649	17.9812538736358	5.08101987332261	8.00927534950847	10.5204288619321	10.6339359016294	8.64541246463687	15.6054250755564	7.07152467276472	10.631724159608	10.5817017549524	9.73284432039917	10.8505196734442	6.5234664214354	8.65206696142235	12.3664374666099	6.08638242780373
AHI1	4.36233985704055	10.2962512358652	3.08886851281251	9.22436618356206	4.49147322610767	5.61857064371296	7.61614843016313	5.66400056208489	4.29546171914189	4.10251111046052	3.27752078316642	5.14252427026522	6.9082953806885	11.1242830375359	5.16306101065271	4.73997885570589	7.97943154794664	4.01579489822224	4.10352308019283	4.41694461474681	4.39458946360109	4.38378336832733	3.39114366060999	4.92464220745483	5.17250468008845	6.41653993280025	5.96736437233843	4.71492121339948	4.71374928631307	4.63776709007169	3.8612811776405	4.54848484343858	5.08759930316385	2.84966454523668	4.21092669153847	3.53192575223601	3.44037591991553	3.27465051051148	4.2920158950933	3.47512180606185	3.97598624313628	4.1408096741418	3.93029793644773	4.09284523876901	3.60538922760542	3.93774944212452	3.77156671234228	3.47192781835496	3.36609009421795
AHNAK	71.6005565983655	40.3311348398701	109.443011013258	68.0470621693468	130.168893921168	55.7296032070787	49.4351512098479	163.412297962938	65.3795987741148	38.843099167591	51.2355511491266	100.87837433629	42.9377363160785	75.5716354443749	51.4651630329707	45.9998851775609	36.2128701385036	112.850552738018	59.6621218868941	82.4397076792884	46.6729969580393	35.1799108222682	176.314666581599	57.7220895772815	48.1450302494977	48.952524554535	36.3971375934741	52.5024916450194	107.08737765741	92.1501645990271	100.577448867619	107.961570569359	103.413104126617	127.712634842932	139.586090520752	160.090462537479	172.585685923211	128.322472157292	232.966590397579	193.13617072434	205.743510380524	213.43054277858	188.97912112179	164.568273062173	177.757230059473	131.16996921875	155.21825743734	152.515366843107	223.598980250979
AHNAK2	0.939056179898744	0.503316618742069	0.814246265836717	0.909398338516559	1.78662312413669	1.04476034828028	0.649753840501057	0.697299887171807	6.95891692337647	0.98814875249787	2.62039768726629	1.03859264246694	0.825736787955752	0.546010537080386	0.884744408743647	0.931256836568893	0.631331995679905	0.659713625890657	1.60603397153389	1.34614982754925	0.703526570142742	0.682465229694138	1.47296643891834	0.972362240155674	0.827966369834259	0.618345259644768	0.595328420407115	0.581637659588795	0.845311186204986	0.777088297759248	1.08041475371311	0.847541767532441	0.871456460309133	3.1684722719211	1.76680835375419	2.14409530933256	3.56344396176516	2.8779933423445	2.12092051029174	4.46646755035757	2.34662616337956	7.1856672426435	0.817374894180083	2.15103453473962	1.0820704163747	1.94385196754572	3.24454237109163	2.02764705627629	0.787136555148212
AHR	15.6178808473782	18.0894544409739	10.6954329584783	23.2472611307243	23.0221070138624	13.5087802249085	17.6891268999739	35.8890432760218	25.5189749386009	13.5356933807522	39.2367157208793	26.1225539149307	38.2281710420387	39.8128441664872	15.2995583745125	24.2995694594948	20.1347826003383	18.1857001125689	9.92043176921164	20.2538206471875	18.7492570002206	46.5080276628251	16.7751607708596	14.0393266298013	14.0698088720099	28.1519475605339	20.947885363269	14.4165615723493	14.7682913757349	32.3097319669269	14.9856244177824	17.9162279963461	16.1123644228771	12.0626684769719	24.9275618336836	18.1973758881774	19.6256810241547	17.1758960930941	23.7933129644345	14.6210753418082	33.157997213282	23.5301020436205	24.5355600011765	16.7702635857055	15.7732617925632	25.1938224065294	12.7000292324625	10.9199749788139	35.5288651885126
AHSA1	51.241110631832	44.3707163019766	45.3112477133721	25.414407600005	46.2027978774436	44.2844742667263	26.2420374357335	39.7343032249596	51.6494094041928	43.0895438825605	50.3801480472335	50.2391970699251	38.8797706125389	40.8795565549651	37.4413712719613	38.4696209791254	48.2372432662205	48.7058645644803	69.8720372348598	35.5400546963077	31.6830289646153	46.8706522021176	47.5993494748609	40.9308229911583	48.6925028463438	31.5793123445488	39.3435794703133	44.0930570263993	40.3911409208539	40.8642229778846	44.0539504315054	41.4719463907535	52.5941326821111	37.9437180051471	37.1010382223419	33.4542508588662	39.7227005077392	42.4170122933545	37.7042016827513	41.3278446852398	35.7997986689366	47.7843248771746	42.5871094797308	42.8076459471569	51.0983985727237	44.0828535624691	44.2322357822317	52.1849499569836	36.4928599729643
AIDA	39.4085606847883	25.6004325638498	34.9530439553772	26.694010948384	37.2604782473912	36.820600795852	38.9490094206517	33.8713599352722	31.8315686694101	43.2802773775935	32.3961926741185	35.3242405765477	48.7440861314701	45.6051420546729	30.2918523198692	37.0638530532144	36.8319111635867	27.865828661701	51.9433452040343	42.6477559086788	35.065800452541	61.8762750247463	36.0453203419348	30.3257314194726	31.842798163999	41.7193681255858	39.4965195565092	35.0477618032239	40.8084121677933	38.4765521421857	36.491787801734	42.5710586715812	43.2761352927197	33.0689556298791	41.4535669727562	37.0138764054702	42.6092997503313	40.7300690765724	37.405401727433	42.3895557317166	41.5946645878819	41.1955976408304	37.8804763151964	42.6101794850514	48.0704795922562	50.5723913342226	43.5399888568729	37.3788045248422	36.988224126171
AIF1	98.5955569989538	12.7734552555454	158.18847012544	64.773903771764	43.6387534865323	46.1886930750552	42.7999110427277	46.85858994486	75.8361034312398	118.882077007425	71.0976654658926	36.2352019145717	64.021366044023	49.2299198907224	122.685310315776	41.8526538101216	50.2492616965205	43.7364081821682	95.0043288007205	116.757019211193	70.9901060814631	31.7544916688276	95.9830933391965	59.5413518898062	61.9445850825609	40.4409055678174	61.1330452019738	77.499499323395	74.7067978931173	58.0396088771887	87.0975528108132	93.3446403295925	72.0809147219071	68.9564678427644	83.364912156922	74.9177517593079	93.9206123924293	41.0914997846136	55.0628738856316	70.449858557096	70.0927268692585	74.8163356125311	45.1481141374384	57.5584940950716	60.6648043120423	120.674853014795	75.326139171593	76.1223310755379	73.4484542342924
AIF1L	14.3330807651898	7.82884995724122	8.12191245039823	8.11632951606981	11.5579786400371	7.47445566924931	7.41471771714439	6.50073857648287	1.37276327500663	2.08433933677061	5.53138358714604	6.63032514693867	5.14902326191828	5.18084514828455	8.94134479179846	8.11540548748339	9.70210458128316	7.63673054797497	8.0379696647306	9.55389354718263	10.2869117826432	4.82609914260487	12.7835194765069	7.25765975761314	6.87667879097849	5.1392692555828	3.240187690872	5.06802945577893	6.09700290138549	6.54047045354454	11.6338050088677	12.9631313715181	16.9569621875009	13.2142260964837	7.87333599617851	13.0984223161071	12.5882739756372	17.2581206842541	16.6861465982702	13.0091271630789	17.9355511276797	12.588983531946	9.1472345221866	14.530441377919	19.2806011217428	12.0178745894869	13.9241335736413	13.6757362799019	9.07841664333112
AIFM1	13.6564119808901	17.2634359763356	11.4403026873561	9.54871244010955	9.67307672173964	12.6117620121082	12.2071984103734	10.7888255243154	15.1516425433457	15.4753698949909	18.2106577747126	15.038821468704	14.9942698502649	14.5238444436674	12.5876467619436	10.5305499187133	11.3653697772114	13.1351426228051	22.2457810393594	12.9910921167633	14.4025834098714	17.2289773054368	10.8512079656657	11.7997793641573	14.5047981992036	22.687482720963	14.1506327428429	12.6643343590799	10.754881483005	12.6957441454717	10.8281807157181	8.0682408243105	10.3009532189674	10.8476576840692	9.4453931297336	9.59937526393602	10.6851178223999	8.80776437959885	8.87044594326307	9.36244806771824	10.2417610914821	8.83445335835157	8.34549658998884	9.1585588763116	9.29873407143038	10.7774186840994	11.1181774430337	9.97905053706298	7.95184598469091
AIFM2	7.94152225337051	7.89519069870537	5.84659058406283	5.91718312249419	4.29008606549873	5.77767588014446	6.89627340013226	6.24975252537795	8.34258388052966	8.54690786970998	5.09809917797848	5.43192768752281	7.40878362653831	8.76773521100036	6.57466865172968	4.86646652113254	6.31698254764919	4.63942762860028	4.92453684350298	4.30673950174262	8.29955578130754	11.0992096381695	5.81348138741855	6.29360880317449	7.20845856220013	8.69079526040725	7.20870880894877	8.44614818720057	7.66549877820098	6.1908775918073	5.00379781786712	5.58592132118257	6.4369648009248	6.18349492308849	4.59890164424791	5.14137777551164	4.60241559937132	4.99588576223545	4.91333688355282	6.42731386882206	4.22432781727751	5.62496509010971	5.51645701836676	5.57348511354434	6.41324543810169	4.52182643206561	5.834306073051	6.43704562699379	4.33710877595287
AIFM3	1.57592160081045	0.369545899106425	1.62110079172131	1.97617818024849	0.991025617817667	1.5874885198324	0.716716370079237	0.603462861557424	2.73755245406116	0.54859544068681	2.7249403462793	0.652761894170342	1.47044799651359	0.908208041128083	1.70637816059774	1.07036808294743	1.47040179126735	1.12381955513427	1.94541194388315	1.16904456053222	0.5459231241533	0.531281155554886	1.34099454440004	0.885491395690731	1.16596210411367	0.483705564212391	0.719814001691877	1.32188247047967	0.825984187748126	1.02739851038321	1.05955609279724	1.92604064278015	0.921001811159901	0.911113875089712	0.739900093772612	0.693663918763319	0.904286911734375	0.540548084724284	0.369080783167186	0.760349717907665	0.926115302299687	1.23629062969857	0.55252363786758	0.515308841937782	0.925137535014255	0.912143315794755	0.558913701349786	1.31942412315985	1.23179465608426
AIG1	18.1562223742451	24.5778813528331	14.6419735136053	16.272984390471	21.5685020268784	21.913725730487	14.6982099558952	22.3167546515219	29.5448335706835	22.623045833082	18.5452170420361	20.7624385960923	26.539992960764	25.5986312679991	19.5239355439278	26.2460172259352	27.8509929384685	19.8806500430196	25.0751742243525	24.4697330194058	13.2036997761414	35.0679074226875	21.1211736418461	17.8447529746659	19.7177659423275	25.5421794511383	21.5516912625322	24.6488930891225	22.1743024882749	25.3347620669697	23.1498140868028	22.4171838569272	23.12437391845	20.1367488822283	20.0628257586066	19.6675029863408	21.0548116289357	24.4811547242332	20.1341270047594	20.3692681313494	19.2153929986184	21.5561478672071	24.0671527830437	25.4493594841253	23.8048995657772	15.7123409127091	18.546222608742	18.4232651582053	19.5682000304902
AIM2	2.59978538566329	1.0532567979292	3.3728822740892	2.43609206134759	0.58809710343077	0.737447066217076	10.1512636619082	2.49047444945677	2.60864095928735	22.5489056231876	3.10579259934782	0.427794197684031	0.499402498732723	1.58072341461057	1.54988445055728	0.966456618842804	0.690536879185657	0.157133315019348	3.34906508583323	1.82516241410009	9.57474388278528	2.13430155401677	0.474862951384348	11.0093900851193	2.75554532265999	3.19514849520683	3.53068546586849	2.16723457151486	1.31326955781949	1.19957351961014	0.268537374886978	1.30535988087601	1.53271343999138	0.842897350892467	0.342611218591354	1.87730217288654	0.486375004957319	1.08415337774738	0.42152805269905	1.3928767546519	0.443161135125642	0.33151820362802	0.9385019085993	0.186160773583533	0.808248675712706	3.08165459572709	0.555085592370002	0.733574281845759	0.555207227889914
AIMP1	15.0244201272112	17.1566749752702	15.4334742065555	16.5808327678184	14.8493631888991	15.589440179905	17.6930638689366	13.4524061460453	18.3988654157007	14.305943835303	14.9650179495815	16.6645242459726	19.1540580156537	20.1654918614825	14.2194433225896	17.0354257506009	18.7783741676515	14.4944089631444	14.7084154774597	15.1124080282059	16.8276688059292	18.8344472591716	14.6372617291657	16.6730374642423	14.0376536546059	14.4173787530337	14.8450466972263	16.8187947223524	17.3762417727938	15.788356672793	14.7373694040781	15.9822033602818	15.9110062162872	12.33393317209	15.6681289789496	18.0934073618871	12.8314941794528	15.2134366779241	16.6315117524804	14.9839032716929	16.0513482950182	17.0087766278473	17.1196942308094	16.5057930371421	15.9864739970077	14.654966657696	16.3176757195286	16.4041092161401	16.5908796247835
AIMP2	14.0733730896358	15.5737101849192	14.5028926467175	9.88635174642328	11.6079661243036	14.9115424304862	8.88099401474938	9.52013444962277	22.3039222095583	14.9259165191281	15.6332944876729	12.8879294062511	14.0636047580008	14.6661697498295	12.0699092272001	9.44698512128337	12.6737732312263	11.5131017799699	13.1952113963572	13.0463119558198	13.743350526592	24.6847745689574	13.9734516380766	12.6739584757085	10.8750962473007	16.7845471552649	12.6462758965653	15.9024132475897	16.7625288386769	14.7187270121366	12.1148189597859	12.2701796744995	13.5100510980492	13.8243698947876	14.3091160819389	9.93417117846309	13.8893109801152	11.2196055806207	11.2931498107973	10.7156807419577	10.0166200362842	13.3496941703354	10.8230481243108	12.3208131120208	15.2605287275106	11.7377789580782	12.3490670519752	13.6531775359961	9.2365051244257
AIP	42.8616646801788	31.7506214700198	49.3594247183004	35.2665575910375	29.717956085169	38.115296651736	41.585407501514	30.3120692274042	29.205967996495	44.8280067148446	34.3969462492662	30.0601584798575	29.4072650411109	34.8120937223536	36.8577556722118	46.1299843027765	37.9678986510465	39.0795108312149	44.4842473760422	40.2129206406845	51.2375037816906	27.1889777097961	39.5963887683756	46.2525478488744	45.3173901853319	36.5527241198453	36.8836469151158	36.2806368524505	33.609943477089	33.3556409574751	38.0020748530302	42.5210975117601	44.0504177612958	40.5228549093523	35.732192630479	41.4259832135614	38.1403956296355	45.7169654020988	36.6256304534052	38.6876741314565	33.9486017317844	36.1167482883509	34.3204818522117	43.5232439686878	47.1217994917755	41.583181033942	39.5242410168017	44.7019074617847	32.5321963250265
AJUBA	6.45443678400122	6.52742446651702	5.47865725662963	3.81371134591759	8.56167215454149	6.74251274669022	3.44507379570006	6.18841366583936	5.58761616439867	2.33424405542034	6.3335554025649	9.39168259784065	9.55765980225938	5.71683660090886	6.53467900877425	5.99980798126419	5.48737585685531	7.40537397251445	5.84506174110107	5.46204279272298	5.15390193623195	14.9825616486368	9.08444730403186	4.63452827161269	4.45155074580764	6.22401513048568	6.80872538494631	6.23897685817444	9.39007303923871	7.67545067817372	8.84734105531467	6.61415877450048	10.0372265300875	6.58699391339978	11.3616059256477	8.74478305017161	13.6739894083202	10.4940447126161	16.0511359499769	12.2460247954156	12.9301949971092	14.0131071213396	11.1965842312734	12.7982503298078	11.7048845526596	13.9708289880127	11.1020932127422	10.7120793455426	9.52601149609896
AK1	128.622561124036	65.1118606363754	109.455535629641	76.1768145916586	141.032382362724	88.9032305103191	111.06090215568	108.636877279271	16.387251937179	21.2801299934988	58.599245332882	95.9296672843703	104.134084721943	132.680697453673	116.354322254491	175.783191762622	192.803923399227	191.590438963146	92.3362043004707	89.5185097156594	76.7364396736953	92.6698201809581	101.296995857063	83.229600015168	215.892027090786	103.330865650175	139.537582271459	210.417459366353	188.163237320498	156.712472265711	109.113479939679	138.556500948825	141.439911676973	122.932398964412	129.292124355759	81.6501783970748	82.9382864142122	88.8990503660207	103.686281090023	94.2389943946423	78.6740841527692	106.595232580594	86.9119455643331	110.264983667751	135.114536413992	105.214819202414	114.808807852498	119.362686688896	65.9268602316671
AK2	62.143480534009	83.5559976631399	39.0930395531214	41.7846231584743	55.5613496144198	50.1465863088135	43.3386373022896	54.2521346595275	37.647081613646	53.2726977974263	50.8823624245958	62.2954619394691	48.0409665581271	57.6488075946278	51.9599389518739	54.4757088094191	62.0671582391151	69.5164877273608	64.7178286445016	45.557397598902	47.6291562719241	70.1382200833802	36.7514774995052	47.5368019150084	63.1457138997659	72.1831187340033	64.2241095451332	67.998303594579	58.2758507925813	67.1918729621307	42.0256505797403	46.6984605556609	47.8395359239291	38.6416747008746	43.400080481671	36.5836767098283	40.0373623385029	37.845807590499	38.6570248775025	38.4425382977649	43.1031596985149	39.4183770338086	39.8397733130944	35.1253206232935	44.2120523755174	36.047697703702	42.1302125440613	38.164161861682	39.4439630029182
AK3	15.9983611329408	18.9655828741328	17.4594665434271	22.5154599957905	18.8012695587681	19.7916627138029	21.9792991436926	19.4437324004281	13.4253650166315	16.4920686751096	15.2649409932871	22.1798136884416	21.2522639725672	22.3597609747132	18.9224277919673	20.3088731705334	20.6567501769048	20.5449847245033	15.0458563292408	18.1965175720032	19.7163291762689	21.5838799575563	20.3108516574269	17.8958175036897	18.9788022229073	19.8493434323897	20.2491724497605	20.7702522795103	21.0459577156656	18.4309078783444	22.4340995889295	21.8494444980188	23.9233427425103	16.1354001998426	23.6234173143418	21.2691030631889	20.1189007902006	19.3438643959407	21.710202289205	17.52478693442	17.3188130461361	23.2819178680224	18.6903011062165	21.8595526388891	21.4129507373079	19.5189598453431	23.6099235032509	19.6715477421253	19.9697527117615
AK4	0.937330902787984	2.29000153501151	0.780440612272903	0.36660454843352	0.892095256002397	0.5436843348355	0.575775071262458	0.562786674699265	3.5283246301627	5.77500047874127	0.544145451421148	0.506598614889618	0.571738498743296	0.360543950931138	0.425445244862711	0.633509888901479	0.822652341753888	0.727936852626685	0.429710254133704	0.355245602106249	0.396483149419729	0.327871350295399	0.801023321978392	0.945893514978201	0.398623509331829	1.02742884152217	0.302984539028969	0.395730297749134	0.294928203689758	0.665739875447485	0.411308887873873	0.578170056287242	1.02153660260926	1.13410163338938	1.03200065478949	1.31028377394527	3.02573246858339	2.28735330642543	1.19809694270749	1.20848169657103	1.6743929722245	0.937131781229056	0.392976927996531	0.967636477737011	0.733981551842696	2.03657510335602	2.76436339558094	0.690364657379073	0.551197141835394
AK6	8.91309564302315	11.2454802155166	9.07011990455372	8.31378671355921	8.58409094165533	10.4507869462421	9.4174250631924	12.9852434003202	12.5451515835805	11.8010383689279	6.57748806448108	11.0566561791092	9.26538024451056	16.0780760677661	10.4760107069662	13.8357206017088	11.9185184945646	7.34614512174982	13.2117852070742	10.6092847641265	9.27981796623076	12.2695062896797	12.251573060951	10.6581103994221	8.17050816743185	9.84937898617258	11.8732363943144	9.90070200860562	8.93224326447528	13.1537182363723	14.8313630181141	9.59657010153281	11.2795887388936	5.91946711731718	17.8278709015118	13.6955181573937	11.8968208515775	12.4712183110694	11.4513486521516	11.3510486268657	13.0691345463968	11.1417417365256	12.4934090242485	12.9468272459474	10.1389447589472	13.3405548099856	12.2874386403251	11.0732416913986	13.1925759722081
AK7	1.07072905289607	0.689543830589592	0.476565394886322	0.266736995276414	7.1803981002688	3.022681876632	0.291588615336486	0.291487777672658	0.510737775340998	0.0893113824197997	1.03846839906999	0.386662769138914	3.63746036148716	0.580458067399758	0.182193570070681	0.47367294280912	1.67384117730668	0.60868502417638	1.4839238491387	0.371294080072866	0.456681207147221	0.278340494947872	0.495939244797613	4.04378631399427	0.776406026239478	0.798934776422432	0.688571230537171	1.16986235562728	0.720923129403344	1.21218174885218	0.387265214533089	0.478123537120834	2.74337145876038	0.397929569326807	0.612545803726722	1.040839025003	0.654357918168467	0.519014361619012	1.18923415768154	0.78421867159873	0.787308856225928	1.8003450227366	2.61955064750394	1.78713551008826	0.469350210388066	0.880978012354823	0.800296039493998	2.08940461538046	1.11895492355893
AK8	0.78940899392134	1.08502879335596	0.848999876153101	1.33455193464672	7.69885818921249	3.66194019808801	0.790326649996169	0.65343785695918	0.880359374626165	0.388680044807755	1.7748120592471	0.394986364497833	3.62441032907246	0.480909036114127	0.745263174501214	1.41780627037853	1.81148061472775	0.871081844748177	1.54131665458695	0.561528583817001	1.73558840516747	0.603135678099103	0.614044992122698	5.02862558683678	0.921741584508408	1.30884172008049	0.610042096824071	0.694016013571204	0.936678143443098	1.28329174713592	0.316025152851426	0.527820751592901	2.67218543353647	0.816164072145149	0.31314598151781	1.26933846591513	0.762301891272646	0.974311141012503	0.776146911178462	0.734593822310611	0.565478273425564	0.975271234397676	2.02169064234289	1.85864077742299	0.748562319019763	0.592200826510435	1.25076247501495	1.92918995163616	1.12274716251833
AK9	2.08894324297466	2.93460720969105	1.54367861666991	2.4475532749754	3.92472623380221	2.68361293548077	3.37807187921952	2.26396711489886	2.0630705891296	1.8265880957478	1.07420332574711	2.57320181942821	3.80912542784242	2.28540479300655	1.64562425832393	2.41050346239173	2.98732187352071	2.12869032569929	1.98726882713128	2.14800605106902	2.35509644036833	4.18586338051698	1.07995365383546	2.54340375581216	1.80688455117936	2.77648743173133	1.86571966903526	2.16338063880542	1.36113291488525	2.48813033282845	1.2981298573855	1.38577492711901	2.1813839104304	1.31329102056229	1.12655753926074	1.70631032558566	1.16593344234339	1.19093048411763	1.66642151950172	1.69172889456465	1.48771276995254	1.96646312218389	2.19906564258178	1.9430196138328	1.32677271181433	1.57593119505824	1.79772422909969	1.57752405363341	2.10826582878699
AKAP1	15.406953783591	48.5323154529516	14.1291922202555	19.1294865002395	21.3727913516456	23.5030157510575	32.73266712406	19.768395098341	14.4042200793594	11.6681783215183	25.3167286079109	36.6106536453019	36.6862283627075	23.4207522468609	17.9142494688761	24.3774712778934	39.1986843028736	22.5929976896528	22.6812532457437	19.7637408961843	11.9693900455462	10.6056813502034	17.8833021594288	15.0018482121404	25.041500668802	14.8466012827603	33.44417976978	41.9765923770004	28.5205102854577	15.5736865340154	16.7212955876086	14.5526605058756	20.3324371087575	23.1762029192954	14.0988212065414	16.4994464355838	14.327321659867	12.5653152563877	19.7020464802691	20.1133301709555	13.920231679352	17.2219984944219	12.3726478879054	13.9553698164848	17.8106317265786	18.6372246141389	16.8552376556082	18.8697290143914	9.22993148350333
AKAP10	10.2914254456869	9.81136993742253	8.95771471329058	11.0458622565779	11.2345500344147	9.52552495871959	12.6313291905965	9.20422030442064	9.30511636264814	9.86337618573642	7.98966651900312	10.8097342516667	13.2501177089232	13.2198267753803	12.7657627854548	9.94845972798935	17.8900655046625	9.41605139424516	5.99793954114722	12.3662947048559	13.2747573718006	6.4302254362871	7.72988246956736	10.6932493687749	9.9020472626454	9.56322701683768	14.5742343466025	15.100160964805	12.5011944455128	10.3810764464297	10.4866287611162	10.6846059101635	10.9514205646307	8.12450644116138	7.09897818659754	9.45181743010204	10.006627719987	9.23658699294758	10.4030561352856	9.39802422643099	9.32751034183215	8.53941344967176	11.0885340681332	9.50660808067878	9.91642330572327	11.2865837406459	8.17219028866116	7.88287318966941	7.96039655321262
AKAP11	4.79568043608844	6.84129304544629	3.29109449224613	4.51152156250563	5.09378788940903	4.17192067002642	6.18202773999504	4.42657530702113	6.47538601656279	4.85183902824998	3.45502107084842	7.46736211682252	6.11780115680316	5.97529901731192	4.95733935898726	4.91986170164753	4.58830434322731	5.22722739068116	3.28355550473975	4.65458938847949	6.34843310323037	3.2417801955994	4.49155445899626	5.68128852026593	4.57379541672943	4.79770831171798	4.31805635987545	4.34250652957487	5.40616760919514	4.47894426318941	6.13859420871829	5.68695661560633	5.52617078936176	3.48130484787979	5.63755669089482	5.73891040784243	5.77100489477721	5.33378829346626	7.6174877827235	5.0557918807055	6.94209972752407	5.95317361636258	6.888480959449	5.67308704259989	6.21660481245332	6.54181178090425	5.32498144165207	3.66524710146406	6.199478264546
AKAP12	3.89792337920439	0.999415767943649	9.41329393121429	7.44161710706328	6.51572960487053	3.95160105757398	2.41036147348662	29.8085655171349	17.3394680290986	4.39205536815318	1.64194331562841	4.27208246355809	4.04233518183115	7.12860144929256	2.30645736285923	4.57027754828368	5.52721602781951	5.29782362558401	3.50749119589234	4.63763240764306	2.18668954555836	5.29321941955809	11.5620481956846	3.24066546120875	2.11707297188884	3.19371450253063	2.54139067654333	1.49723276658772	3.14747378210077	8.80924441397494	4.14521433195627	4.46843213115654	5.60408974767357	14.0702074570603	30.4063335702715	18.2574012379305	7.51455424101947	28.8783112975647	13.0139931951506	13.0182480839776	23.0534581260426	8.54086701733868	10.1170028828401	7.82469609288495	10.799057208078	9.81826214195852	12.913228467215	8.52127758831293	42.5110873512473
AKAP13	44.6087200527779	26.8764857433169	44.1452549278645	51.3347030702119	35.4595240646409	53.1385937860985	90.3188476208378	84.744841318438	20.6318873915633	31.3562035298329	28.5028311187494	32.3867624948251	32.1912593330893	67.5451139182729	59.8532234449608	40.4116348638335	46.2253222536981	34.7309634995094	43.5071249074904	61.3513856897807	32.4733899329105	35.5104131947645	42.1980971850701	31.7202877562838	41.4304279263224	59.0858902708109	88.104493742198	97.4852485951872	95.4430881369095	35.0005272910063	51.3529692874003	43.915466851019	47.0589584084119	45.5810335043272	43.3085304529321	37.1298794883738	32.3438707544698	31.4057676753012	43.9237381165908	57.6797354638659	38.4282861111595	43.2191805872849	40.999510500304	29.7317406361089	41.315174739566	36.8220419043828	28.2614776565741	43.5267011492792	51.7079562461155
AKAP17A	32.3511677550651	34.0205799324202	31.7398130759267	54.2771304286142	36.9818535868456	25.5863991704438	36.8190395608244	38.6465125840534	27.260192226215	40.0360462253114	21.2923315464733	26.6447653686832	25.0000308810041	27.6120679500849	33.7198053006083	27.0583934663336	28.9811500415562	41.1476242936105	38.5208532334938	52.0913003537326	44.6464889418403	21.5562377498737	25.5910250431985	34.6444376198657	42.9745551596753	46.5795677667833	37.5098888920701	33.4207074898905	25.9633850787498	24.9941480816337	23.8559350798699	24.0607603807683	23.1238112024382	28.8331322758958	20.1199076332552	21.6992810540589	23.0354104050553	23.6676734335055	21.4311123946682	26.7675649676013	20.9306591067808	23.1210218156885	23.7604791506172	21.7899298450133	21.5718732657209	20.5053283688217	22.046016645958	25.4776396154005	21.8204268091406
AKAP2	24.549714420139	6.44534719706612	37.8072343923656	31.624830438835	44.5573404133022	17.2584398356955	23.2345977631254	53.3993025631236	14.3979610296817	23.8603394872778	9.29434927728203	26.0884653255281	14.1911416549628	35.7057589611521	21.0565045253204	18.7020897506744	14.9579141936236	41.8780392675497	8.87117543005346	21.8827278142598	23.6004320996657	13.402404658607	64.6680476392372	22.9504198512311	13.8146484646737	19.0217849386549	11.8591891364985	12.8407373438542	36.300178748166	41.8082920828248	45.8307955018128	38.0048304816574	36.2799001470134	42.6716375000314	75.6311220692502	57.5592854050227	48.9554449014482	57.753191514319	88.1016179722771	56.9459637472286	79.7526498798582	91.7655884334224	66.99487390891	71.9164104609696	60.4157078834378	52.9811226978778	62.4874862322039	52.6627324213299	124.092556433847
AKAP5	1.16107814391129	0.357905404804016	1.0588528133807	1.89976507404251	0.993480947735642	0.906929231392534	1.52753477758534	1.19179439551168	0.78710747243209	0.718455960587265	0.963200981075994	0.969661396211563	1.67692321000875	1.26903680468893	2.00867894386476	0.861729179510296	0.579561993800575	0.834201946455953	0.639482529571551	0.955916246682895	1.36989343922257	0.621713502208971	1.11307517108465	1.41600762558001	1.01583775799877	0.915949944509684	0.96475115534546	1.04717714441723	1.19786584249662	0.932706073818509	1.88629370423423	1.2769767498949	0.971083488867171	0.691244931016666	1.63464607088033	0.912337050872755	0.992703534040335	0.917003893925339	1.40902533070145	0.761341495039977	1.45160880955077	1.00717954779521	0.750837060011475	1.09569214228978	0.885933163854488	1.27015232139732	1.03953365512699	1.14811711631843	1.01747573808668
AKAP6	1.33378241007286	1.49096067996477	0.948284386313772	0.839784090195734	2.88220626343808	1.6465381254607	0.84260759911773	1.07015188757385	0.584769294855334	0.0593612510878853	1.0951324166524	1.84955422845914	1.76005675589185	0.887672348418484	0.976899661270189	0.831496591541894	1.94980422663002	1.44234144084114	1.75146311757182	1.4618963953747	0.329204467611519	1.28801001015665	0.837639082218356	1.541197643996	0.619211981138859	0.587756438000727	1.14125520774146	0.869441373606778	1.55417860777768	1.01719619664467	1.55246110572263	1.59641934714658	1.98608915544035	1.46679897325823	1.81813259225787	1.98652926802547	1.49526122853765	1.13331716402679	2.63115705568069	1.33296753342782	1.58588627629929	1.64083509521246	2.68866746576052	1.43803460086622	1.83130769239272	0.930444580942397	1.98016903134329	1.77550842508924	1.06924781575548
AKAP7	5.02860427499684	6.63661517120121	4.90907388934703	6.02383536313556	5.22770879640041	6.50845625408674	7.24195386941775	4.88309410897132	4.41595054125495	4.4622454712615	2.17210898295494	4.87754137996835	4.28194726593252	4.25314007748442	6.18626949260724	5.90461415937435	3.95351613001162	5.0837169183534	3.06700098023913	7.35434781224401	5.33831348109744	2.93896358646739	4.06919652644857	5.84741847988452	4.93316944874164	3.93703290981019	8.59996325033137	5.56176806720099	5.46970089065963	4.42034535017356	5.29938211243046	4.73839369246409	4.28273631699407	5.18145947065287	6.98117258989346	4.7841671987851	4.68372269190089	4.57114219287127	4.44686679978513	5.39879567039617	5.63715609806442	4.54497297837538	5.87571884120937	3.85761539142032	4.36081945094267	5.71675512924991	3.53999892745914	4.98152786138926	4.91264087287308
AKAP8	9.56949302011792	12.5282826634232	12.9772513595044	16.1413125432917	12.9173848726679	10.6272881502412	14.0878294591539	16.8759303688513	14.0699072834871	13.4380964572586	11.154123064875	12.6643215487419	14.9247082098869	12.2147391296319	12.788991678322	11.8529821883944	12.5648419594436	14.8992476383409	9.45728950350228	12.7040253577194	13.6052601304078	14.6411885103021	12.3391079716002	16.1720985792192	15.6737603221966	16.8942762767166	13.031400953711	13.8187711642235	11.7378675401078	9.68537653091638	11.2920112147005	11.6017950829636	10.5699085574057	10.4378241756057	11.1856505028142	13.4744374904178	10.4004082668016	12.8441943807311	14.6797321980493	12.7913341944644	12.6083940305971	13.8054749159892	13.026747655429	12.4045682729547	11.0003124724474	10.6143177987088	12.27986408367	12.5166421748403	14.9292188057944
AKAP8L	41.6327802322478	50.1657824081	60.2871490960634	112.225110365638	67.6421705618748	38.5037005031732	74.9760498403045	80.4837223669616	39.0128966964242	38.584417597625	66.3605965889311	49.101916050361	78.2559681753065	49.5536104432094	61.3065418001996	64.7081627466337	46.6954687634304	81.5830121048771	47.5845854776204	73.0217720690655	86.513947068785	51.5765205652001	41.0907499845651	64.1741631783022	77.1987951107145	64.3183150530471	61.8208435969783	58.3342190034201	51.4222456886457	31.287468991584	52.1238031956841	55.089573614121	43.4202636132345	47.2542246140971	28.5380102605846	38.409031258844	34.9129347077413	46.6938230975189	39.3920920020921	45.0529796810683	28.7351976920361	42.8482608323375	42.6317584849816	44.6881779537416	42.3507015286259	32.8870230998299	44.1985001543297	50.5184887247649	30.9258994789491
AKAP9	6.18894579637234	7.59966624233003	8.45647751384458	10.5055722716549	12.398396827143	7.8742067148171	10.1311537798098	12.5807672485021	12.518993896294	7.61702296277763	6.50776323308493	7.93955484004969	10.488065358523	8.15622265442242	7.46133255539461	8.22324026668837	8.02789938682505	8.94574528461684	6.98200613905264	9.72029279063254	6.69070200983156	8.72671848137141	7.94417339417246	9.05056060393525	8.287933862453	6.61258726646308	8.72489786612645	7.27356727474752	7.92169321997269	10.1539831659987	7.08744983528437	6.81270473606558	7.97389814343302	5.1140770567115	6.95876578732618	8.00051238695239	5.79714186954542	5.91826094737643	11.3701638629367	9.2217155321893	8.19212662231435	8.34274225531859	9.9280635902826	7.78725907252061	6.49506618118196	7.35974951905706	6.55783279718702	10.6717052330706	10.7622206489847
AKIP1	12.2713579738563	10.3784399989242	12.7313113298501	12.3402611357995	11.2878165966204	12.8856149455278	13.7333330080798	9.24319541554776	10.3410349641788	11.9404289421346	14.162800146478	8.53786813345277	12.4406020136345	8.02592480225819	13.229999661074	11.2885492130035	11.7535179189327	11.6080625290157	15.9139539003633	13.6375497632012	9.85448078532009	13.3439678143101	10.3077119920395	9.47330427828111	12.615229076558	12.0761595590396	10.1608910144256	11.3836185741345	11.8043914021754	13.6196995565008	14.333712401973	11.5225608420856	11.6850290819408	13.8981622268088	8.64805215490671	11.1294203301939	11.3930446041366	11.8868156144498	9.36880206768871	11.6148902666889	7.61356127985608	10.7652411980262	11.4311885867736	12.7491981387158	11.1442843540603	9.83105254016823	11.6507580991441	10.7549332448405	9.3585546604799
AKIRIN1	18.7227602836719	25.1209914084855	17.1403979832095	21.0175132970826	23.5292324282312	13.2441179340663	16.0317943573325	36.4841687929222	17.7774302983153	19.8170476478723	16.18184831876	27.9754178703938	17.9700625079596	20.5930606543691	16.1253049599317	20.0180493300231	22.1626319479414	25.932719223536	13.66473004273	13.0399534709659	17.8595414361871	79.0265677248914	22.7149652355829	20.5219255548385	18.1077392465165	21.5106724204237	18.2347118326123	16.7505209655559	15.9923251912743	29.2913448395212	18.3314469955504	16.5589788676558	15.2683225574565	16.4194296492005	31.0628621760921	24.67814473503	18.3791249848827	21.5998035156794	20.5690368511265	19.340423565051	26.741604606933	20.298017284956	21.4376385680409	21.1791703128057	16.5294219495779	19.6272867956968	20.2783678241858	12.0023654074454	35.4001807268354
AKIRIN2	20.9512206346253	21.1604037700011	30.8059527246238	16.9632659165773	25.8681389438322	17.6072310560427	23.2968491125807	32.6043539109904	22.2721065112286	29.2735063899004	24.048886044956	27.1785663762638	21.3986279378666	18.663367974538	21.1412846203942	23.8891917002183	20.2907067798492	24.1267367242775	27.0937398196779	28.105685733112	20.8860078735192	30.6550790664913	28.1244520498692	21.9349237014095	20.1325497818582	19.1715978236535	26.3977441639194	27.6089731011943	24.3564512046373	23.3370108330351	23.2483529425031	24.4924309602653	26.0423693057858	38.624776967612	36.1992359698245	28.8750305176588	23.8835181567061	24.3203817537539	24.5391199778758	33.1370433475232	35.2722036595331	26.3887420752741	32.539318277317	26.8756247934629	31.8834834098195	26.1974067858267	22.2600809826008	25.3249463598342	32.7152499333188
AKNA	26.6826154519898	22.8669162568982	49.4867279979475	31.0685300921797	21.208913057884	15.9324620943524	37.0653425993875	30.2152316827565	22.6335396835111	40.2775527849538	25.089299519535	27.3963874084195	17.2122145353809	18.9383117585661	22.0275234581529	20.8566965707916	15.9399461793831	21.4135818914874	26.6374377847727	26.3170275292905	52.2775365481353	10.4676190279217	30.9843358148763	60.4948320510664	38.9386113046294	31.793322965245	24.0964438741836	20.6661067571548	18.5054303167021	23.0581046323764	16.7262140551154	20.4296671338752	20.7255437986394	24.1572053998029	21.4165274663037	32.0791140971671	16.8122266408994	17.1586688403209	23.7951628690641	35.2237594756747	20.2370892027234	21.9458167859918	24.031311654022	16.4001990003015	21.0263265060721	22.9415237969852	17.5164833009767	27.7159579304649	31.0012295835977
AKR1A1	62.9666144545593	50.401099474417	73.0570533524512	56.4706104688421	54.707957305447	56.0878814810361	45.925889283036	42.5061633092101	69.4866699087768	97.7751959415394	73.6327265561366	54.6840497033251	57.1583506821518	57.0453858098431	72.4790791818457	59.0580240578937	63.8239279781014	57.5264235929263	91.4220975502352	57.4387212074305	59.4888016581556	105.538853643427	47.1889566571267	53.7447350089106	65.5584945123644	59.9897011435281	49.7245928383492	59.9420142708992	53.7257109187126	71.6227738672546	50.7586656317177	56.6258353429654	52.6997712915025	66.3771078300883	50.8555324807953	49.4556154178255	55.9642086815948	48.0559968825937	36.578674172882	51.5676934785657	50.9553528092734	38.3129529029071	38.7434359446448	40.9836380513632	48.9734344194051	58.2978988589292	48.9870557598807	48.6327301976734	36.986183955648
AKR1B1	57.8358494110772	26.8455767805707	61.5419574444824	34.6360102868955	27.3575827716316	50.6086489725623	39.7280194786432	27.4468599436664	53.9526754290521	70.2297831966989	46.120939030878	31.4085265800517	25.0655540141663	33.6120233511592	86.4440378169701	39.5607542527886	41.0782179652199	38.6511581849916	90.0327791050055	52.1549800349059	38.8671016750454	20.6947260698312	33.8231795912938	34.3057334998879	32.5525296941398	21.3510505941899	35.8090664811908	55.1254754488186	47.3944513477811	34.3296641846724	70.8952281061154	60.0026135741742	55.0847527514342	86.4122492300344	41.4697180787547	43.1009715086438	46.7131538401652	49.3199492106098	31.4471454176147	44.5655311151975	47.3342937851113	30.2118253050888	39.0355912781648	44.9565301529178	48.3526454483892	43.3861590627013	50.5960342283943	39.1452447371537	36.6506330538777
AKR1C1	12.2308967726375	18.2425504822136	12.4943953195539	35.2651636578718	21.8470394213589	23.8775299417329	76.4496750455015	32.7540737453662	34.3433711929692	61.39584157101	7.52790935886763	84.6964359451658	37.7482168333795	26.9655905052961	19.9598247901757	53.3955351424322	54.2294517204381	31.8105997452109	104.031672053841	25.0499568112073	31.9347717817258	2.10146137387841	11.0989453477789	18.5421684598289	13.0877424975229	22.3236239754062	35.8769898875375	30.2076763153164	30.0656400655693	36.0747201526667	37.7751927480164	22.643560530504	50.4808658962593	22.4314925045427	18.2100518381666	16.7611285518453	16.7717473088594	20.6316536057396	26.6502482614107	29.5940771400066	35.1240612496756	16.2901139221167	19.576395081876	25.745154114967	24.1086081711043	17.8046512363293	26.5111617321358	22.9323746716936	17.8138379678208
AKR1C2	2.72791664691748	4.63843785079987	4.22626273646099	4.40406939474278	3.51755656957943	8.1621898220142	2.17354951130835	2.97708463260429	262.098035381749	15.8454222419916	1.53488826828897	9.61060092252628	4.39429893995964	4.51546341394052	5.84794376650522	3.13104380212723	1.65048127001529	3.4226213131534	19.5705455078793	2.85324716706696	6.01846059804612	0.295673759588612	1.85239485822912	1.43444529336297	1.29052681967849	2.28527807467615	3.07569542837999	2.87708820989991	3.63356564458749	1.78780273272648	3.56928612078098	3.61745785561318	4.92779188675022	4.67394696829674	4.91530562757251	3.30337751476483	4.45494925672632	4.34666859249872	4.0307599483982	4.37310809500595	6.00699846773107	1.63018521247838	5.49318639938545	4.25196915537554	5.31489018806116	3.28082803526839	5.94255557984751	5.13155477724411	3.51404277091138
AKR1C3	14.4438880960236	10.8056555827764	30.5972787395335	7.01470136079709	19.6907396682043	18.6981595690065	12.0827502001596	18.6483150214786	105.62891512168	53.5713850976496	15.1417266858118	44.4499888387339	22.2193334184174	10.1451504249541	15.4166224520559	29.6217501658118	15.619110905605	28.8233210027766	36.8992247923878	27.8668320160987	16.7653160902651	6.7394805466057	23.4783530865616	15.503743650773	8.8961019495613	13.9830425784228	15.7281798397248	21.3900079477792	30.3654219246029	18.6499341481849	13.1570305040527	27.3270336049836	28.8541430772668	27.6218778120846	32.1693682259185	16.2622894549023	16.0078790215502	32.098017232613	26.8995648166717	32.9477639346366	37.9102869389032	18.217677568757	26.922960395824	25.555522871374	30.499601011582	24.7458561657446	31.7503233731185	33.7150053452139	26.4586193051315
AKR1E2	0.401575017898835	0.624596130675375	0.699567510089697	1.71594413496734	0.832531201641625	1.12538922411789	0.574743079948766	1.86578297184901	2.52866640162109	1.49781386980816	0.227938078017371	0.931108542438429	2.19619421872507	0.929170168928992	1.27836239018658	0.931817607142309	0.372531143971636	1.43675956458492	0.513461720229242	1.1732346908654	1.00723248790292	0.318025029922829	1.18221178197888	1.07427999624587	0.442812502964362	0.910026301000385	0.747071488874593	0.376137659097092	0.705535303385729	0.461887259090154	0.89127498765655	0.767818549531584	0.732708594567692	1.58580291230988	0.515214968804074	1.23089559651509	1.18080058943599	0.956568032446953	1.46968100151987	0.771724170739528	1.85514171602444	0.947459882751596	1.29759266959819	0.893491719515328	0.988505162479217	0.782324167291384	1.23617284416049	0.811967364243297	1.46350733126636
AKR7A2	27.7885061406657	27.0206833348209	22.0578748753116	16.7042073668486	25.4644919285742	28.2752261536397	21.9315526508368	18.8181764575823	15.491124060471	21.2146842876088	22.3987439141175	22.1675877357762	17.6234184278086	24.8940667637864	24.7494027145202	26.2443416137765	21.9363096109131	22.5968548962663	38.5570198092132	21.5307612186716	20.9149913889308	35.7794580746018	21.8355199156682	20.9859954874155	24.3979882130979	18.9500697909474	19.912473714001	24.0640227752564	20.9190748946822	24.3761889157968	22.6913490468557	25.4008868257886	25.2286998936196	30.8585649421229	23.5715203918435	19.3675441924575	28.2093193569173	23.6953201492662	17.2839895765378	22.0965082593577	20.6783523954626	19.700725608843	21.2266800081452	22.3686832594964	25.6881649987987	22.0398189860879	21.6020173598729	24.541194056502	16.4244659954821
AKR7A3	0.444023067969761	0.949022860337479	1.09259267063213	1.35646157093829	1.7035683874033	1.40842298905059	1.01608467866878	1.78785910317387	3.2608027965805	4.47519187161109	0.909860693599276	0.869242730368392	1.26432278766531	1.19477115807513	0.926989725316471	1.22920634257663	1.18644896751686	1.32112928029241	1.97900002928714	1.30377726020666	1.35588248127459	1.56066276697321	0.715334653561108	1.54566642591829	0.949148432097113	1.15936125920967	0.411691196174668	1.3607282624043	0.650774618124818	1.17018664602335	0.815916977874581	1.04707474869781	1.39827504420768	0.849785565707024	0.833600197698831	0.812937264967685	0.557411483135976	0.837863214420386	0.803728873593618	0.750746254331939	0.340057264633659	0.818748339429841	1.12885363559841	1.22234715000073	1.27294729146841	0.553758506839867	0.538708592026629	1.0353006151155	0.714748381366843
AKT1	73.0859284509507	114.570076709379	79.3188388323802	64.7210154849291	81.283838655957	68.5284992408033	53.2062447805214	72.0891618046656	75.9382465781477	59.6209508141154	92.3015266194021	69.5827971016243	67.8062049697506	63.9156589756017	72.0646198464533	67.9350850198186	67.1134279025918	93.5397927317997	123.401697179989	76.3927256452937	56.8355747312141	138.619271597016	86.4355398389751	52.5848411387295	83.6924455714504	66.1709023338577	62.2504910652162	68.9011717056969	63.8804770653897	72.8563646636497	76.5317044019765	72.6885286079148	69.2883670707207	78.5851131967613	67.9045456719328	65.7364850918395	64.8805313051013	71.4050879608942	70.7821197713865	79.5937796585933	64.4251331678277	77.4742025877684	62.0756676271743	77.6501870048514	82.4569866424478	75.9482964022523	69.1689223404743	74.7536598624817	68.1980912158172
AKT1S1	33.454162425279	45.3805361121306	40.7369315808704	38.2755905324442	27.4961267218688	39.6610789090751	27.1866043539411	28.8934459988417	54.1189417441732	37.8384644106451	45.0722881225862	34.412614967357	19.6442107165498	36.0546414928458	34.5657058179952	38.654359318576	35.5039456311825	39.1309838290484	39.0401543980005	32.0999994039959	29.7905530324876	43.4178826030684	36.6710162812393	25.874877049177	38.6223920543786	31.5246652909492	36.106670649103	37.9265492028849	37.5657433959738	31.9521126506308	32.6234645357069	39.9570056779094	43.1291342755577	54.5054435083516	38.3436593454917	30.6457474778495	40.4524350560579	36.2012065910529	33.2205968867908	37.3979089782886	32.3839330270832	29.4264043866293	34.887588866852	36.0781503956586	40.4844473022592	31.6820976537849	37.6441704201276	46.2357765018068	33.8295695272749
AKT2	21.7274590861365	26.3461622200219	29.3688969406044	30.7148620092989	27.4864868673555	27.8622118473192	26.9948768497829	31.7719019805	22.716008438604	24.9788263737782	23.1560445893115	25.6164084915755	26.5096040004426	27.4003800824565	27.2484379554604	23.2510563690731	22.3518618043034	31.3244694829256	23.3788347706325	24.9581283649083	25.3067025640648	28.748996987402	27.9335900541677	30.4331601209614	31.9109023785466	27.0680571740867	26.298261652162	25.4758845126943	24.9056069982669	20.7483734713614	23.0028511108922	23.503666278181	22.7721055272734	29.9669220171757	26.0104055987683	27.4640533825038	27.417767695802	26.5183205921249	26.9572461190536	28.4282533866497	26.5559335166835	26.7558525528771	24.7723697605742	24.3440393034596	26.7735242340059	24.2903651486292	24.8523859546431	30.4500057121165	24.7810032098112
AKT3	4.8412244507478	1.17678760648563	3.53911686112897	5.137266929669	4.93749962139556	5.00620369844249	4.41505021503148	7.58307918306047	4.44847742331494	4.84232220409794	2.09735784145801	5.28846054393754	3.65498880150426	3.04712535386065	5.17369801804633	4.35504225170316	3.97474763565104	4.4941132706514	2.35426211949272	4.30493982293012	3.76675385094464	2.33015436618691	3.81991361537498	4.72512026007336	2.54917484946944	2.77944437437785	2.41446488202992	2.58842682626045	4.33441986525471	4.95773845017007	6.08064302571454	7.93458446392534	6.41438970656916	5.39620908685122	8.27089802328789	7.81628494373484	8.40799301433062	10.567292748453	10.5603551252118	6.26126797207655	13.1513128085298	6.67357352639612	7.92819232287761	8.52070666079808	7.37585085977019	6.86726225171631	9.21621423260859	3.51958598117963	8.01421918893929
AKTIP	14.3688809471644	17.2721379074102	14.1568663893499	10.1751764271995	14.0876024098713	17.1816887774005	16.5225855093693	10.9075608844697	13.4847152444467	13.7572532475801	15.3219624567572	17.4020232779526	15.5082726275638	13.8967575657995	11.3585625398823	13.0535255969071	12.7280651479732	11.6303360190491	12.9399521497627	11.5795834330304	15.2713651672412	16.847781363692	15.5416940226637	11.1883079056063	12.285650020221	11.4921999827619	15.2213461067153	16.1353910857117	17.6097421019176	13.8784536416713	16.4810951904668	13.9269292782741	16.1130632598923	13.6415553151288	19.7047537385995	17.0282565242195	15.9604706098849	16.1327524331591	18.0596267948065	15.5164202070246	18.9902867635551	15.6592250641444	21.5450852555798	19.9592719149275	18.3457810235345	16.2937665034151	17.2243755529403	14.818875543905	17.8707994311276
ALAD	17.6152777944049	21.6794346758861	19.2558423658421	18.5797457874096	15.5212562718984	18.3355842744331	15.13075204801	16.8927969388931	19.0767001113839	12.6078188442752	16.0361747103477	20.1576301858136	14.1263070846345	13.265857337055	20.6249631726488	17.3808410187236	15.5794519665865	20.9509091500737	15.0938597565481	16.00262305565	16.2605547378679	15.1692782795911	22.8211274715271	15.7632014413789	18.4261170053605	17.4120984199502	16.0556359578169	20.1298542005778	19.1546896447386	17.8553780078963	22.0965684152495	18.1374514973864	16.425399284366	14.3162482390894	18.8796293679094	18.993226755	19.676241357831	21.5831690408671	19.0076960482745	18.2965000828153	19.9408458182302	23.6005103973093	19.9317115150802	21.1873322034372	20.462489716474	23.0577698651083	23.1042923419554	17.8409137379635	22.3792920395034
ALAS1	42.6005251930468	37.1350182529128	38.0021859467361	23.68329864002	36.3193570547227	35.051287146605	23.7650015372559	37.993990949267	22.6564497996572	25.6862015659633	21.7669396387887	41.4416477890698	34.826988865544	27.3152103694184	78.9593330356886	27.5731378622841	40.8841593891103	39.9771856900304	19.7122432440588	27.3145320466886	28.9866318040034	65.5100610391386	42.4918111917284	20.7194347463755	30.1482961702964	35.1800675795083	27.3997324783954	40.2642429637129	33.7052704410968	48.8575739819572	42.4560702397473	32.2731848152781	28.3051918104884	37.1438883706745	45.4360067351565	34.5445374759637	31.0867698119801	31.8333738465458	25.1146534780536	26.5386405907441	41.956264493921	31.3816775636752	27.4140537007711	27.4895205703987	27.5203728462894	30.0564297455897	33.7382920299187	28.4611583486494	42.2329342632529
ALCAM	27.6814193367465	61.9017623001143	21.7045705499698	22.9427017741285	33.8587046867649	41.1410982464508	36.1222114076251	43.5632175587491	14.5945200104702	19.2957503939288	22.4944977908329	45.1667324726163	47.3348381299517	56.7467636149781	29.1179911812902	24.8634187582012	25.9910326883664	35.9042018196063	31.3672303629236	26.315899144688	16.6962741535932	53.3060856963388	29.4761863671385	20.7488417769131	17.7068206397144	18.3136215263606	26.9475590124252	40.2236389793207	48.1377009762892	41.8037850359872	44.0494735406764	37.5926816608588	45.7540445478396	17.9279153790153	43.2245374354975	27.4358062257905	26.7883157163911	26.1288207435378	49.6740696252605	35.0032519075978	50.8994403995059	45.940131660885	43.7231685565612	43.8257356240581	45.9200410724311	41.4750756260085	33.44069676072	34.4427748419568	45.5894028425654
ALDH16A1	13.1790784895681	12.1891706030029	18.8583321399524	16.6449685161467	12.9721127085661	12.4653574979969	14.5500669543601	11.8859866184522	10.3940222325228	15.8849655086753	10.8176599584055	9.44012389923516	9.35139744446376	11.4942672095326	14.7143546485339	15.0530125472217	10.5718495755096	11.839138953111	12.4642336916749	14.1087592294636	16.3865441236804	11.6813613124285	14.4847934751021	21.6989139699721	15.9752083874041	15.9968663884036	11.1848310297139	10.6168851679083	10.9622986521277	12.6504185707897	10.8977013688791	13.4682886949014	11.1459386573194	16.8038574002921	10.3631174922817	11.2176450232123	10.2636506022425	14.1537674053931	10.3618298633323	10.3577223568617	10.2076767604069	10.3667492875477	9.80137614009532	11.4264476185098	12.3313928071641	11.3507712076177	9.14723673426219	15.6876695076063	10.7209102945268
ALDH18A1	15.7467934334231	31.0739828000178	10.6979508304191	15.3134407786686	11.3799318533516	16.6382471766667	16.9038953199507	12.1116465545476	36.2463182604266	31.8233470097712	19.402259989009	18.977945867587	16.4951992222115	17.5109115532554	13.1318233868925	15.6431220692891	18.6505517610242	15.6504852157537	16.1353694812056	12.6088138182579	15.4893062034111	18.8568817475662	10.2313672475837	16.4650310379716	15.6350647284642	18.0476389646779	16.18421751682	15.8870250396637	13.9210329316459	18.1415202368301	9.98836123754236	11.660155776829	11.5981944092755	11.8244181447471	8.60312538235052	10.4020914950928	11.8051973152507	13.4500468007125	8.19810341944688	10.2358153249815	8.85116568453203	10.0494607066214	7.35966623282937	7.98756001448385	9.64085746657175	10.1180273489115	9.48011454114618	10.1765527803934	7.56307673761055
ALDH1A1	41.0938495197522	123.07600436744	53.9716721709663	22.6873666090123	86.7485457609046	89.5116425030237	32.6664518080961	46.1526405512157	24.9469274416831	33.0029630545385	26.5224383562202	118.479134681615	63.7536136596607	35.6985101016038	47.3377606681031	65.9691725524403	71.1297186958331	83.1534808288814	80.1095598031069	71.7304094574751	18.1217386535305	36.3273917182997	59.6953246353768	60.7083071521282	48.8254820656602	79.1637142118467	37.9232811613877	69.4877498750343	55.6344091442486	36.0901342739362	51.4323681904454	77.3216991068923	102.723306967724	61.4212163660051	69.7281127155138	82.1194019221706	75.7974834405897	90.8306055800026	72.8859565700932	82.6698842757473	81.7732015427172	69.6497721104398	70.6224105795545	74.1516817078516	78.0786391605726	62.5460505248381	73.7232064800673	72.1596945090854	73.7502090213918
ALDH1A2	1.13637146289599	2.09900663699028	2.33634721245773	0.578562650381078	2.01589960643592	4.38748085957095	0.427091061371361	1.14539192579607	0.381457216288351	1.4971092982738	0.525394472226913	1.81379133128273	0.733010694065111	0.440071336310048	1.9373377754839	2.10294581733968	2.23761936917382	0.649954001582887	0.703166640061226	1.0411954512349	0.199669288958418	0.362000237161679	6.58682409839791	1.089225335148	0.657287750632759	0.413264836741148	9.5430366946596	3.63683986606205	4.4122596416267	0.965393788249261	2.35614964078824	2.75409106426406	5.14996071912848	9.26128006923162	7.38596357197902	19.0852334909828	28.250242520127	33.818180062105	2.54151213440897	6.86088936357536	4.79469481495168	2.171639731474	4.01413828715303	4.37440628857239	4.70235978622484	14.6383884150157	16.9461779173558	3.48933207764725	3.36746784113973
ALDH1A3	2.89774916158265	3.19243834688055	3.82525342769047	6.37792164968197	5.80919033135499	2.00096996819309	3.85448089584739	8.83723996871556	25.7709299873762	29.5164546936929	12.083236874741	3.88379815139297	10.8066148287022	4.41730553395088	2.13631949774735	3.8230589905346	8.70042626471279	2.04926045879044	5.26258045238638	3.32852275019362	5.0293299735233	3.52888835859351	4.7569217352685	7.68573327968344	3.40591869571919	6.90880076103335	4.15815740787515	1.80338779811017	3.0422694896553	9.04408151009261	2.97591602324257	3.89895311148932	5.94032673383084	5.06067681873002	8.8603372496208	3.47731677424858	11.7391604086067	20.2185421453497	4.96999581413017	6.00196650201504	6.61816977304479	13.1611313702797	4.21129394372606	5.25596707709111	5.8263847674044	8.5663327644801	23.9986908059383	2.85740192152359	4.23599163134973
ALDH1B1	4.52988081088338	4.19292113991563	4.38157135424586	5.26923014228412	3.89052394548924	4.14554274233848	3.02140240007734	3.65108238358027	4.72354768401	8.03890889607818	8.63790579688817	4.25825933465128	5.8308857239268	5.79042347953833	4.41532507713185	4.20489767205737	6.55623816781446	3.22182469213738	4.84446530366517	3.55053270823348	3.70674493360729	4.52160998479834	4.10318326594238	6.43959245796138	3.42313363373623	4.0430920984933	4.22953050040915	4.12763461210718	3.23457263497712	5.28011418330342	3.99978779330211	2.82187063384291	3.49831991772799	5.32774711934452	4.41413321398196	5.0751612411388	5.70878008176664	4.18791589588093	4.73516173945935	4.53932501884679	3.63152424293252	4.5484898441656	2.47035471904939	4.06818419053389	3.01989371258546	4.51530725213755	3.58631000044822	4.61388419482733	5.22514125138328
ALDH1L2	1.17417426822011	0.941705942457812	0.870003406303649	0.992014083865804	0.581261836504368	1.32766789399696	0.876979902582173	0.984353460834289	5.57337880270903	7.27297273550989	1.64787357889447	1.91621294399155	0.693112559321512	0.987324157849783	1.34488080977387	1.94524171193696	1.03567970032201	0.851127241549766	1.27495680113857	1.8673401819976	1.00488744813682	0.663945562719552	1.03827116097851	1.64879349494636	1.56402189220993	1.02971669536663	1.42304944534179	1.51115067654785	1.75986805079637	0.818433666949573	1.23572571358485	1.4562981738995	1.28814640952303	2.2895176553052	1.14928936603915	2.39524839932155	1.50565767342227	1.95784749743869	1.88508714800127	1.50456265593464	1.73672554090603	1.16444129713178	1.5249613748793	1.38262375407987	1.34040787538578	1.32869297871864	1.43920635946879	1.10176351547105	1.13000512418817
ALDH2	179.994258997913	163.367373084428	221.227326750256	100.793884938153	135.287769692553	159.036004726137	105.362673337368	116.734879355155	59.4366956758415	79.027179864471	146.908720048258	163.626699797427	181.537914718955	104.87817460206	264.182878937142	167.877275872136	162.908761363482	141.058735388864	205.108277861291	175.750709690536	145.174493598025	112.93461898827	219.743880300428	89.4512596461556	150.591838607379	139.162101111486	151.843676632566	238.019883803963	204.905545094666	128.308609509086	227.298550794586	167.556957021941	173.924378612272	242.306778656085	252.730020175554	206.403204194051	171.879978831917	140.915908110079	148.88036037081	200.600790242605	220.059974630588	152.543580550161	144.148906586151	176.22206690754	182.780006553508	174.670438348865	194.164119548617	239.638961423156	152.777498100586
ALDH3A1	7.94077582349596	5.77853105281837	1.8973081568542	0.771520653575217	5.56070174287608	5.4650115272469	0.658090788174673	2.25508901049002	131.449905621546	0.805246889373723	4.42583225148474	6.50202131887262	32.8919254479882	1.07158609662486	1.55661514227199	9.93716654765273	6.97450874401092	6.30333161172524	29.2729083144192	74.2026950222967	57.8225447584668	33.5966023467323	0.955669549856896	7.83480246114222	4.9480220506464	60.2621875393704	4.17931776018271	3.37094516343122	1.50939249196646	159.672544505051	1.88747562294335	2.06987769276203	6.36185714400306	8.75093884549567	1.1792527043605	0.993227451903954	2.98645501353783	1.49572248269674	1.14478416595237	0.683871661310903	1.66655749646815	0.993355224883968	2.20718012701223	2.82454373245641	1.19611833404326	0.624982806435075	2.00260651707021	2.85560805992786	1.54949407392789
ALDH3A2	43.0287832189816	66.7962366021586	30.4173209316057	26.1826308397752	62.6421516363203	32.4017853492373	27.5909450348981	61.4126852701073	26.256838439324	19.3846132445478	28.6175151862948	47.8038191722467	46.0710989042786	64.1478131139197	49.4781436109388	45.8944006129517	92.8213071804694	63.8452973154433	31.9267656982318	46.7446234051096	34.2963232471869	43.4431939773302	36.1096159117857	27.6387451255391	53.8124224853884	45.7030142351752	57.6199612557471	64.0726609496657	42.5059194617556	58.8089874717711	36.8122253341664	49.843623312318	50.9037526721067	36.7152867019989	33.4541045616089	30.156133630123	48.0795940363429	37.5805947651364	48.9427758528723	31.2371874084936	45.9092687113266	45.865102106379	36.3707396461438	38.819600691084	56.1043016833857	40.2400439009328	35.0918562890161	38.2104525013509	41.2393344361794
ALDH3B1	57.063800841461	59.919795917045	57.5935434496692	28.4959544945795	92.8889051358938	67.1260750259138	32.8203086661116	40.4279390430872	47.4217639326058	12.1656713268013	58.2864743034917	38.2181986288229	63.3394716447181	34.6258095576132	63.0194615182844	25.6895464039478	34.4188097661769	51.7116265538742	45.4145463669982	40.4997017602868	32.9057917687758	63.2158915233408	48.8475617202046	40.3870866139069	23.2519258486543	30.0685599484234	49.6236285648464	59.7457071339857	70.6684172014403	60.5530519654188	62.161530821774	59.8614939054963	78.6498691269371	62.5964625159447	52.7174979177821	43.7675932981953	61.3133995334175	40.7289767796378	63.2327702097861	65.7636816804704	45.8850054982881	61.7888292133483	84.041907663675	78.0911344452725	87.0442775133001	62.4607889284401	61.1082516827008	84.0003588620193	51.0908871293464
ALDH3B2	0.99200048236261	5.60967823933388	0.397380946775788	0.244380462051978	0.390909314168957	1.17980556382354	0.84812484705736	0.287709752039925	14.3865196279904	2.62639861189029	1.08877180551873	0.385010970104637	1.11551495253351	2.1372243237166	4.95657816366516	2.37348769047445	0.625194037386642	0.613199902513561	0.133914387409003	0.175433977429639	0.0927086171736664	0.0353974282167384	0.260408223794192	2.67822704793396	0.44450357186778	0.591498834738478	1.39199358297783	1.24027506936033	1.06262081841896	0.177379808879057	0.334582067132551	0.408040673614611	0.671558895147267	0.836569594417645	0.159634738549979	0.0378236358797696	0.281088172681886	0.332482001371091	0.0545373926422236	0.302989329485643	0.0755284831049244	0.115348626837377	0.234940063261953	0.119648067305329	0.217444037414466	0.0673264526935782	0.01291490437551	0.195395644515529	0.230982360744837
ALDH4A1	6.22570103637217	6.14202231196776	4.79229322914517	4.53406773323632	4.32365580653019	6.9377143439572	4.63809922806646	5.69314978987874	2.87530893995263	3.49310945080972	5.49870248281826	4.07462643156885	4.38704176198869	4.02221213929564	7.12535881730816	6.71872199511971	5.6911750594962	5.62764557575749	10.81103620952	5.65951208299331	4.18407529778787	17.7348921106015	4.60305264450215	3.53586594595033	4.87335359721394	6.35236481396605	4.8400604152644	5.83645832838685	4.97004218911526	6.49718047509797	4.87524667534041	4.71801666234497	4.83828384317065	6.41944574135705	3.51275449826175	4.21821190593333	5.399558278897	3.82939628699916	4.44427467964277	4.05497637307676	4.29017908154333	3.63402951389528	3.28396069052833	4.64275889410465	4.47729815945202	4.53425603074395	4.96907670870359	5.23038912579585	3.61966337848144
ALDH5A1	11.3083674645922	11.0005919477635	3.8761378546153	4.96226548660804	9.42383700164003	10.5087084816162	8.25824209746057	6.25624537710573	5.79183697345021	5.12030916023109	5.65557860037451	10.8064911809297	8.66088608988368	10.9719034328993	8.74832665447044	7.40936633182656	7.24175907463793	8.68917974580468	9.41093049624477	8.26958744106286	7.0389225372787	9.10759736020715	5.31020514617487	8.61837913211329	10.8585784778718	11.9966934132046	7.76942505618581	6.85730046974981	6.32790436420809	6.13590658902652	4.92108055929878	5.85474800621354	6.52379536937617	4.04743855890463	3.38073602116408	4.73334007887994	4.76059112513471	3.69693433734021	5.77166549433918	5.02675432128305	5.68023114799979	4.85088614005941	4.2944004960763	3.57282782746455	5.65625872178699	5.75525013617835	4.94021590353247	4.11720390605518	4.33756043333003
ALDH6A1	13.4344537525287	15.8849046865508	7.26700401249775	10.953315550956	10.0591225701727	12.2975226942776	7.57468215874158	8.53067583054305	8.75080020784994	5.67858302724638	9.42561356886322	12.6123516520896	15.4879005975671	11.0377140350953	14.031063147001	15.4150105601768	11.606022590654	11.5414534390869	20.5356728541393	10.54521847197	7.43550180306576	16.422525020644	9.22658169897598	7.35094384202936	11.0476296893139	11.1134128943468	9.52743234353725	11.963910161839	13.8641847812322	11.3455551310626	9.82824731965196	11.7923246298517	12.9283810826501	9.27437407780264	9.14823394555739	8.82473698826253	10.9452022264556	8.02682946450691	11.1615887072192	8.74868273101487	9.62175451245523	7.61670360551475	9.34993716873798	8.80928088372148	9.53892210235499	6.97065519490888	9.00442849878122	8.98019468024324	10.3903566591989
ALDH7A1	8.38288937550159	12.8437836995775	6.69296947711819	8.1162361654523	8.67143009118689	9.84516051292201	7.71262980824282	10.3891318424948	5.24330526125199	5.91864664553714	7.03538988838844	12.857050556729	9.89877427070747	8.30844710635995	7.59099120667731	14.1362426088703	10.5245920241821	10.5634179560312	18.7007366260266	15.7997937253956	7.0755132330125	10.9938484390127	8.98386043477851	9.5462275375546	12.339804803952	18.2155019325369	6.59326814043302	8.93003091990281	8.3214182866267	11.9436560578768	8.14232200322953	8.01982833447995	9.3230388888512	7.91815252644035	8.88195566133153	8.70661111223936	10.0680574902391	11.300333318663	8.72416841761311	8.70415635583336	8.2330421063957	9.26479945995699	9.86815470065545	8.75476760106354	9.44015087278258	7.94620623749014	8.78343989010797	9.7009977990999	10.4511412803173
ALDH9A1	25.757365638381	33.0111193011378	21.1859636852259	15.473433358942	26.1713814180735	22.9324783415853	24.1408219975427	21.9480313053	20.2701193546653	24.7491122991948	19.3628836118331	37.4922233624245	23.6878805091902	22.2863538374903	25.3312055269711	31.5647552339183	22.0123156829477	28.6477406228167	32.3890761897469	27.6648955471664	26.365100120569	47.6394111561808	31.5402054763494	26.1239775863177	29.4669840200032	27.8790656405773	20.9326942910097	25.7234980427383	21.5146660916038	28.7178705549964	25.0588864575683	23.7830576750226	27.2213825205812	24.5532175458785	29.3187543033922	28.8960571242016	36.06709755391	25.4107795642704	23.2923225864984	25.1553280725542	29.2501531474672	27.994964971535	24.3664314662584	28.1400076235542	28.7268111977938	30.7291174463464	23.2410673026435	23.2345077387532	30.0408446232483
ALDOA	405.045893131341	431.946677658577	433.684618902631	313.241234473871	262.621699477101	276.605548397648	252.526831945005	292.363745849537	997.781511752768	707.643760103501	341.926008242811	270.727747614772	299.707467008098	342.865098973034	397.746961721267	339.028613453564	324.054777528901	321.362644825629	608.293443346313	297.705941426151	255.358100352818	712.030367938299	370.249860808615	291.151865636646	443.241550729752	406.584865715311	294.474951228296	364.312398554675	321.510198600881	274.279845914675	313.383331688223	313.590802448422	319.312876421631	463.123142126691	366.34920372102	288.702359866019	342.531644573369	304.514830111584	233.910122419714	314.602230230974	314.776767602932	302.237394485888	239.035833877515	302.42787854013	328.814131126347	340.002243380885	317.930096275234	371.03032373351	266.107713806242
ALDOC	12.7836640401283	15.6714547451349	11.3178231601319	8.19631385364803	9.38627438778669	10.2533916628892	8.10074988154253	6.04064714035519	11.4121955732058	21.3298351187664	15.0029033657468	5.90931351725102	7.16487274690794	9.23484694746044	9.21450423730641	11.4394710826955	9.13645550444521	6.88110514166766	21.3309490738429	6.69899596594906	8.91570137230507	11.5124450899244	10.070388937656	11.8540739045715	19.5335874855658	7.90991235771794	12.1632054393093	12.517102023934	9.73209131459169	13.2001246957155	7.30839672485426	7.61010889364428	10.8618615952103	13.713088442543	7.35719425288543	6.1894025853929	6.47736688012045	8.46359498421703	6.97741036487607	9.86528707662594	7.02045604840959	9.74943580159766	10.0556850665437	8.7090022959487	10.0903883100085	5.74830151870364	10.7720591752026	14.1646993763384	9.33027926975787
ALG1	21.6180167705584	11.8302195280753	10.3489783178003	8.57088993000654	10.0803577364731	14.2379936074891	11.838498452436	9.3084195019689	14.9291551276648	18.4610506851627	21.2945229100238	9.96750189053507	10.2784310177271	13.0427079258886	14.4888509820952	12.0390007128037	10.7979576381947	10.7958440110244	23.746472370578	10.6745058086739	13.4997202755918	62.7088906160203	11.0177860313451	10.316139950566	15.5607503367282	19.2932942135884	12.6855862868761	16.143483182393	14.1711352014259	17.2906209349138	10.222906354089	9.1656551750502	9.68318259884369	13.865828530377	8.24999637162784	7.79012251277928	9.63947832729739	8.92838977025334	7.22103142173536	8.72888252081304	7.08232368615549	8.24110264743343	6.90712798148847	10.071193404182	9.12945033223447	10.6195789933011	7.24883050945515	8.8888211172682	6.13071641076682
ALG10	0.989337885931602	1.06851973063142	0.813776826912684	0.734144484247324	0.877609158429184	1.12408724547613	1.38092019625202	1.11834748665906	1.9824754028247	1.18798084836101	0.760820347956316	1.14769934601573	1.26061167653226	0.935881721834403	0.843810701591339	1.10056293383804	0.917537215640635	0.71069400691406	0.897164488205963	1.1023678799589	1.22122697393637	1.64986388272043	0.804609491711098	1.43471415380416	1.11024072749934	1.05991557093098	1.07757664406073	1.24105665016492	1.19795005170892	1.12655831724421	1.0523060909161	0.83758991801079	1.43891927509036	0.795144040823028	1.07956746106235	0.842889451476588	0.913982694902232	1.08621897626134	1.11618865026507	1.0849674815054	1.22907188525096	0.898327407949802	0.771017771055233	0.877503738370057	0.884760840498502	1.1708800571007	0.942028677338235	0.810579263367832	0.953076953615123
ALG10B	0.857708668972299	1.56956372442196	0.598487984390597	0.890852119014092	1.10048688049661	1.08487712948466	0.942562498145819	0.801083780435656	1.33158161460226	0.908274129192181	1.08942805290702	1.1974363884979	1.31952233879898	0.923563919783802	0.995709063519516	1.42921405224886	1.2540335488183	1.03922783503124	0.731859487459322	0.907571680103694	1.26958251028888	0.571100663827766	0.906986942744042	1.10679422418714	1.24514330694578	0.935923350207561	1.21015565255798	1.21781414185201	1.69398613800265	0.875190032347902	1.08209134664512	0.917501114955368	1.17023757976711	0.557954702496236	0.760505472840594	1.10188957718284	0.99346281915433	1.21551982443496	1.11598633232319	0.658900356891211	1.13804751088665	1.0971599588453	1.03960210129822	0.945574269463706	0.812797896328463	0.991776374015026	1.04086015114136	0.912157957581967	1.03518577132194
ALG11	2.03143930841652	2.09716979358904	0.74519414235712	0.87711867464424	1.17083680486647	1.48715369052436	1.14209654800309	1.07437604687958	2.75867880517108	2.41670830297755	1.23677884289492	2.52201314231714	1.23461823421094	0.969239738818176	1.14042490105793	1.4679860506475	1.53407688991838	1.68066994890323	0.519030215089083	0.961738504736604	1.10510260240262	1.13750519177854	0.850007118841703	1.54413354162486	0.886795896587659	1.40834467634597	1.66585515683434	1.49147589971031	1.64090998461968	0.898618849977016	1.13330183571273	0.827387879581518	1.27873583723506	0.957712537492831	1.81417387706433	1.23023197969102	1.10015287875685	1.7896262475803	2.398026758982	1.18938113559488	2.75404869228444	1.28413050143382	1.10778199342842	1.06950673839258	1.29793714303983	1.3589218105459	1.12547204996226	0.732646916587418	1.02338761529889
ALG12	17.7660386090675	17.8386912592792	17.2493224099134	13.6128121713783	14.7714270917109	17.9342445191528	13.8882221590322	13.789689673283	15.9149757840526	17.9008932992607	26.0033490024786	13.034782951607	16.64337781816	14.8717375829619	16.8939812932953	15.8611852064649	18.2316107023061	16.4203300032403	28.3149258099678	18.3498247123257	17.7592878192618	17.6652407153493	14.7706516603434	14.7172618919434	18.7815855764198	16.9243611296332	19.938949430481	20.5271166516135	20.022777147264	17.0151086747911	12.7128638537399	16.0415974397536	14.6873170448475	17.0630264135255	11.4970420331292	13.2038944569997	12.7085997186158	12.8607029773865	11.9542227770977	14.3642469815739	11.4887900219313	12.9992887916058	11.7039701789337	11.2693502572488	15.1186230570928	14.2405830419204	12.6843841629879	15.026574640687	11.361448856268
ALG13	16.9004671607634	19.2117246194517	12.5300542627179	18.9656411500109	15.4769673513486	16.8057647066981	27.7390012211746	23.0068079726831	19.0876852895202	16.6419431088244	10.5108284054113	20.9197214316778	16.6500176326847	19.459002279122	21.9074081664574	19.0077733449492	21.2824555669881	19.1948018892672	16.2171991726324	24.745662338079	20.171565810484	25.5253805960382	15.5023376087743	18.0566827912806	16.6497538825841	25.3095973643048	22.3251637070581	20.2976007106386	21.9691536941447	21.2330818808842	21.2536559894108	16.9489980754911	14.9926325752494	13.0637741034721	26.2241984108893	15.9039068708881	13.8354587243332	17.2108964655093	16.0891709949743	17.5853490613515	21.8274642665312	17.4020426029965	16.2139642580323	14.5684196852847	14.9979951590865	15.0506401794424	15.7331242928162	12.2867226601348	21.1323764425582
ALG14	7.2246465964525	9.86414207406248	5.26504529215748	4.60008029171704	4.62168420285566	6.51475911306455	8.08656678571831	5.53396205876703	9.06397867047934	11.4136536318125	6.90610671675511	7.98772685368347	6.93350871075454	9.48536743533866	6.59693640153328	7.81932106491629	9.31147662024454	6.55214859784835	6.35333911010743	5.53792223153395	5.2384740015229	4.39918387845454	6.18875463419009	4.9530609872624	5.72566226201372	3.45132859404442	9.37189801996542	9.93698435480214	7.39973403037013	8.03913803061528	6.53572399238123	6.85363718884961	5.62098163571204	6.70336837270378	5.75592173151837	6.18594060347908	5.64061325700091	6.69140780130982	4.87360388626762	5.32210826418363	4.94295093413539	4.255232420276	5.78424839539603	6.82990903720338	6.1184029677576	4.86960265409701	4.40908338929801	4.91615564337516	4.6008526500428
ALG1L	0.781105168023578	0.987008599645541	0.575291392524729	0.454032087834913	2.64888908093745	1.83842756153883	1.38751084334983	1.36358031630338	9.64666127443749	0.917834958824326	0.775655408952219	2.09191253308738	2.97149776376102	0.999181788749692	1.07320765723433	1.0685914420979	1.30555030471704	1.01011239557448	5.40697911202238	1.2475083275894	3.00493156210239	3.98094074970039	0.970498441785288	2.08564678473971	0.813765677449581	1.37679333411924	0.758739538359862	0.639983276889498	1.11133593450286	3.2867139379481	0.653739595170264	2.1150956930224	0.889482947156428	1.45269876714888	0.183278921668463	0.961779376079643	1.02168130548887	0.985911731495173	0.653170615690758	0.650576379639079	0.320552094490255	0.847785063626405	0.899494899317555	0.576369227815597	0.487770643292475	0.77212316906959	0.419679578716232	0.393157728586591	1.20719877086801
ALG2	13.0439423810932	22.1786482928367	11.255150448789	12.7421768157734	11.0795112995696	18.4849826155547	12.9568897523763	11.6063335298006	16.2854177287153	15.6545065064795	16.4080993593182	16.0571477115575	11.3800273435175	20.8475019562322	16.8124700586737	14.3539038748362	21.256769409291	15.3041164211546	12.6990174804398	14.0343865634302	12.7564458728706	9.78539924191852	14.2866036528397	14.3445557154984	17.2877387517419	14.5338729130186	21.3008551565294	19.2376389388261	16.2788310357154	14.272159711284	12.1012853651452	14.2958062990929	14.7201852513262	13.0056387035993	15.2726438926696	12.6176421509144	13.2728143801191	12.0095521288044	13.1666417308945	12.4297082821956	15.4358080069585	16.4201461813996	12.1512111838276	11.2543795208534	13.6884244606502	12.561153483027	15.4886328722881	12.5847418397287	13.2983458368454
ALG3	35.5509350022398	27.1988335484725	26.3039835119775	21.5833830479878	19.071474074137	23.6288484164323	19.4665342725214	19.5716990781443	49.3860901954815	37.3317073107454	32.5496178053499	20.200884221524	16.787629496334	22.4237681704658	29.5449890551533	23.677721066163	32.5463905628839	21.1622215290042	28.9106834202722	23.0997298293781	23.9178290721494	28.6487443174836	19.5565352192949	21.6084682957543	31.3506926333819	23.1920057481387	31.5099021515464	33.0122628467424	31.2888444255895	24.964413284773	21.8002907345445	26.5973237645206	29.3266809993366	33.7694957953638	20.4205366792775	15.7204667812658	22.4255401081312	19.5587903709986	13.4668637225651	21.3393377398872	14.1197520809483	17.7409284381478	16.0987480839057	18.5278110376448	23.5316159623439	20.3716453821205	18.5631687072172	23.9504828020749	13.2780804339403
ALG5	19.3549434383395	20.4840063274891	17.0869646091501	12.2353364820472	15.4301899751319	19.0955544908079	17.8410745597665	14.0516759791307	26.5481601050264	35.6671272033452	20.9083615370323	19.9939165075289	19.4484172098877	22.1393548266098	13.4559492537593	19.7431515286285	22.2387304523439	14.9006269461709	23.9252433436786	18.6252429801353	17.2901553036854	18.6711895109202	19.6224808024398	14.9311903699773	19.5912017348302	19.0684504762464	21.5694998568583	24.6205755131343	20.5033590053919	16.1248687696639	14.3751663392023	16.190510125774	17.6649624936535	14.2138783787665	19.0914185168579	13.9263822207616	18.4802322348493	14.3604962001538	14.6913143202121	16.696186011897	14.9492217797297	15.1245738823083	15.2328743855814	15.6372771554908	17.3574110668419	15.5188652397841	15.5412152304379	19.6380728589086	14.1299357105146
ALG6	2.78375686268497	4.90411012788462	2.89667714467916	3.63316945371492	4.41477029590252	2.64471049172618	3.07459585202943	3.00741063823571	3.38754628783215	5.19249958160341	3.58038686327488	2.91121301742703	3.54581229936083	2.74725342220999	3.04603652638809	3.2328985329735	4.0773446095589	2.54783771461069	2.95310496283339	3.2722513348374	3.95945247479316	6.64226727701996	2.68549394247996	3.53210899677393	3.10103942821563	4.68413921057379	3.97707582213928	3.47289029102327	2.81619141809556	4.062760190232	3.05726056512404	2.27349229277066	2.5163672835188	2.25425024905707	2.62271626956307	2.80902880274162	2.77507244153859	3.22147989344963	2.5184539665421	2.44924928213791	3.38126555489679	2.41951354614054	2.70287009431223	2.64785021729059	2.23741061899154	2.90701234518194	2.32045110291034	2.19979030542696	3.27107148992909
ALG8	17.8887721397867	20.8615781986576	14.650588464509	10.3817003371971	12.3372629596523	16.6060597252129	13.4133059668971	14.8231795352041	21.4509038750807	28.3773107298501	26.8100119404388	17.1719454625354	15.3262719322456	16.391073829057	16.3959686176028	18.5137383173903	17.8325397315517	13.5615910428645	20.2164317600206	17.6111470378786	15.5366291829616	26.2567233333735	15.1776656758624	14.4557424571228	14.301578390536	17.6216960474541	18.3914350005816	18.7900638437448	14.3392449579607	17.9522235152623	13.6453057720927	20.0339297312036	19.3764367551478	14.376823941781	15.4508329078857	13.7395831024928	17.5473596789762	15.978881701234	13.0588510737036	12.9844803044253	14.9441754304847	12.0657567332312	13.5485188015831	14.2394425328328	15.1975546728717	15.1237849722911	16.6079757735093	16.3862381623353	11.7492179486233
ALG9	7.29271676684984	9.07273622302091	7.67662977151232	7.24377299074773	7.05402817481701	7.63848416821397	7.03022036941627	7.22645285591968	9.2981963377572	14.4293315024691	8.82716656996784	9.87471234849555	7.20556822131178	9.50549009046157	9.51491064447606	8.6709045388294	7.47284254891981	8.39744604166152	8.52072195679668	9.63400497742298	7.4816293396763	8.10032615314563	8.00494290654396	6.98280545913655	7.90482700453424	10.521430391231	9.55777910358732	8.66088045973991	8.42274853605014	8.76740683480907	7.40531017164321	7.58143375888436	7.48696581973146	7.76013691420214	8.14147041283029	6.80909644524873	7.73994717748132	6.88325950991547	7.49641915911364	6.74491811018917	7.91343518917134	7.89050295765932	6.4848334531372	9.33595112324137	8.60574134303882	7.1832793180541	7.38041819359674	7.62170590406314	6.83359035435584
ALKAL1	0.170867703023843	3.16734731046891	0.097690838000374	2.79097220267534	2.09100828328133	2.50181822761134	1.45795429975005	6.41841062684653	0.58327732901485	0.568341371337089	1.60539091639024	3.75734437588724	2.86958980186729	1.26512068869833	0.980641423642978	1.02918296316059	5.07206064713017	1.28613753026232	0.66840524489142	1.37629080328409	0.888399256937326	1.17945834263893	0.135630557465371	0.156327014981915	0.490909109534853	0.673587226480618	3.51177546667763	2.11075979298348	0.636546347091984	3.96374482259087	1.5991899479138	0.747280217596809	0.23429827747793	0.380830750886909	0.387223324890887	0.0776218518107909	0.114159698329034	0.174642986259388	0.408996084728556	0.0874424656972187	1.13715921434498	0.155200935402817	0.374154096331379	0.461060813844362	0.164530613219268	0	0.29528454348292	0.256194314529509	0.491705425394332
ALKAL2	4.00218949845808	1.06293853456285	16.8134474230786	5.15614726572068	2.80961158217597	5.87425499338698	6.63432187678385	14.5022629126476	0.339299337564661	0.837056655990154	1.17144001260015	1.2204333096467	1.73906699896377	3.4945778178785	1.67835106552774	2.76343487037619	4.07764180661619	2.40299125138797	5.01448797485287	5.64070363810242	1.45992195997901	4.71185488829618	6.69064814131194	1.82759965777884	3.51118463482974	0.806072580657145	4.06107783374732	4.73320195117343	4.32504070095535	5.85752750631188	5.3938956945732	5.76755184998539	5.61810798304857	15.3992521433928	18.0015963043467	8.60861644106181	3.2007648710937	14.2691992038071	6.38750266456972	18.6059225916723	9.37253459977257	4.55668394241545	8.55908592680655	6.84783049653828	9.40162266625306	4.2192055487011	7.59169107846334	7.51488124224596	11.0828174195986
ALKBH1	6.04885658128811	4.73230815809017	4.03727201926146	2.94404537523369	4.40392743284175	4.67561464587965	3.89068017583245	4.49662870981595	6.07166476191262	4.15268627990892	7.03625878694025	4.39463363740626	5.20767487329432	4.9727776653909	4.22481266430826	3.48800812459642	5.95784398356936	4.0611581189701	8.50158116362254	5.28011984582301	5.84251547522167	3.64506178802431	4.61306735849766	4.01185601638205	4.74906908668051	4.27516683779176	5.2308062959182	5.60714087032279	4.99595617578594	4.84856574217099	4.8794055851876	5.04806224919209	5.23811604004425	4.60880543399057	4.54044445507808	4.68644778384698	4.11336613406513	4.6138197684756	3.55514495840332	4.05372249189512	4.62265381693326	4.70660335543486	4.37748715078686	3.89217147770861	5.22157019500364	4.98251080514107	4.58728168444663	3.54352481172005	4.70959367802807
ALKBH2	4.71459394579574	4.55236219488016	7.9407253739038	7.42215104214643	6.0562181110124	6.63150014086339	7.64636819960973	7.75907748244861	8.88661792420188	8.72640927467534	8.79311841676567	5.3308482890286	7.38927736848004	7.91040260665122	6.54770715585613	8.42539212801292	8.57714526444362	8.72038528147803	6.36670228765404	6.29364625631638	6.40092790002761	7.61081115986743	6.63585213395039	7.59364763603537	9.32057343940544	8.05759751373917	7.12276320473204	5.86003913207329	7.02800033057868	5.03736531482757	7.79050222598699	6.50405283042035	7.18153848999039	5.56656451133822	7.37917545477221	6.09406993857614	5.64581803359092	9.67275339924911	6.20089135057717	5.63346796724276	6.83850228717945	7.47615900894046	5.93030797113666	9.17132605113131	6.05789988546115	6.40896522476282	6.91439407203525	9.43365121122045	6.52956896758004
ALKBH3	9.60186152484051	9.96482806806431	9.9724797349049	7.87697310471194	7.38022768271275	10.6972112937762	11.5578211256065	7.00126771581309	10.1073714439325	12.4702680677928	10.2857271841726	10.7117324705828	11.4832741208406	13.4877401350135	10.6689252688595	12.1357809116229	10.9117240801877	10.8204773526848	9.47754735731604	10.7944988474961	10.7365528888906	15.9245328480692	10.4925163208273	10.0147525044024	10.7264883475506	11.4770068459545	8.98447576808942	11.3039550588713	12.9178519539041	12.3268212738299	9.15720573310962	10.2554438372932	11.4387974734892	9.39748325072875	11.0664641382957	10.9441266395195	9.53204861146002	9.32586176935983	9.68568254703611	10.3531444760169	8.51809723465647	8.45022229591847	8.79437690658873	9.65908988153263	9.38294187979316	8.53201930311584	7.90756034949827	10.9227843082872	9.28871163831205
ALKBH4	4.85032338244162	4.38102011803639	4.90690956691228	3.21548289649897	3.70719397895768	4.72130345630274	3.29929331807158	1.59703267698524	4.71907529921551	3.33400213524205	5.92891071701618	3.73754855464746	2.25768263392278	3.24823883973442	4.45187647420228	4.41517204510359	4.18776875568313	4.70756618900736	5.76139120987019	4.46311388201577	4.4245340061787	4.07548369425034	4.02360918480725	3.9005832995601	5.40818241308513	2.87770276946118	3.48296393466553	4.08516031880866	4.5600686574268	2.75645558266964	4.25972761140676	4.20003074366199	4.7729489046391	5.01185921600516	2.48179629422523	2.95600281783347	4.3938759313417	3.93168463731092	3.97628018565495	3.90718605809621	2.7198712984605	4.17293225744901	3.59423942894424	4.5284226848958	4.72303327117348	4.08855814370626	3.88485943357307	4.41505375907056	2.24952149687322
ALKBH5	28.2320292916681	35.3060943640176	25.7541492545976	19.9110328885519	30.5762825031899	25.752295298952	25.1853276860434	29.4233055198089	22.7391441814062	31.1703984680858	16.9534348352314	27.6657168498616	26.2475820875902	25.6061355824536	24.7273614112439	24.4633006366182	20.6385666883844	29.3076490284741	23.355348821913	21.1704835334604	27.1706670385975	42.4603771268348	27.8472159181819	24.3270151695134	28.8074760307339	24.0209895089007	17.4268392643022	19.8897829527822	16.519120282507	29.0483067419175	26.149705942508	23.7732645340665	27.0830622099276	29.4518597044131	29.3638638492193	26.5099868467175	24.9208762549904	27.3796749808694	22.716272456638	24.7492009118937	26.5455184155728	23.5570608742267	25.9430673086095	29.0212811156358	28.3691136043144	27.1517469189255	27.8061257246649	26.8022303223344	22.8833866804293
ALKBH6	22.0370767268678	15.4840364347191	23.3565556996911	27.4556077010872	18.534502986244	15.5534133195078	17.9873118585955	15.6099932845405	12.6873640554791	15.2042771666596	20.0864152204105	14.2842181010849	14.6572355863025	18.7153183949518	20.0248979681475	18.0263918983976	15.2924503037611	19.7202794827612	16.4753886352392	15.8753668677802	17.2151051572079	13.7036547715109	15.646899485916	19.5067736497479	20.228605255426	17.371708609088	19.9340330681398	20.8979972387519	21.0524196774655	13.750070239213	14.3774510351402	19.8341559673981	15.7594733897145	18.8058868148612	13.136764041186	10.7757801526318	13.3856001511671	12.6194148639431	13.4652139881775	14.5344749622626	11.2499873005822	13.3823469788726	14.2717872361527	14.1826719708239	15.6138031142961	11.266470350363	13.9691497319634	20.2150767792564	13.2376652951147
ALKBH7	34.610578763694	48.2709375967141	31.3579531712676	27.165644717241	23.8622189023983	43.1372789501995	41.6579625205081	19.5066772893353	24.5426857732991	45.0782678352891	36.2075936424695	29.0018911872582	24.6461323591061	37.147353425047	43.0767025737855	56.0447602716925	41.2987433788752	37.5785102233812	37.2987321795701	33.6381438994594	31.4051251902238	22.6215191277169	20.7574842124546	30.3219597104017	34.7702899013732	25.8753437743452	35.3361479258483	44.3106187222512	42.4062587411732	36.4845347661905	38.3620980638148	49.6573442752937	44.3413623048134	45.1579075297441	30.1094581392238	23.1967268657107	40.3073714749338	39.5059614400013	22.2370645362237	27.5136822107023	22.6813578967952	16.3540869272181	27.802467692583	30.3164264477329	37.5500964440409	28.8062230973274	33.6460851253109	34.9006952798116	24.7916828431197
ALKBH8	2.57498867894855	1.75682192891836	1.56565061532129	2.94451488880566	1.68833153967251	2.38619994898651	3.90248213933842	1.32678509388884	3.33639693824637	2.38593443761884	2.66892525206176	3.03716400183962	4.39522489720363	3.08757193154134	2.60066011796786	2.5892089875801	2.20298844839673	2.20292013031777	1.762941563421	3.19114644876552	3.04951132835747	1.58636205503991	1.81465780930519	2.82799407863296	2.11557341790171	2.35940629627058	1.93960787291208	1.63811501783151	2.17790502585494	2.31080750163387	2.84831272847994	1.95477862725178	1.86259487853468	1.78994091165241	2.06581372960469	2.37296868544168	1.74912468602795	1.91454332140002	3.0588039387171	1.87556818985752	2.23594116102108	2.36303757940806	2.00952313564416	2.1975197085083	2.41197756274968	2.6106492035101	1.59948313124545	1.69162764106448	1.73825968832495
ALMS1	1.24331348188208	1.79917728378872	0.928609245725506	0.917058708769664	2.00525035626207	1.65579690628083	1.31869757972316	1.48241766514127	1.04724434683359	0.988052839139445	0.804881236357842	1.55194420845688	1.94222400896686	1.23603744462127	1.24122047627915	1.17956404849285	1.36973556892248	1.08423942792502	1.1473558462009	1.13835004755668	1.18248503952478	0.8850063827426	1.10634649903076	1.75490342386944	1.22112458842972	1.29489363137358	1.25504108711125	1.05665623401393	1.36927274944447	1.38437010976793	1.26047066202701	1.13697731033102	1.64728307544645	0.799231187186605	1.36435124984934	1.56859499335637	1.10963707083393	1.32245471024429	1.82432807152779	1.30150698457831	1.95830937015667	1.40299193705581	1.78376227170384	1.60485326267838	1.43166086125604	1.35869276077699	1.16409500124319	1.49885583576313	1.5025503512343
ALOX12	2.51999435442143	1.51169549626723	2.3442978539997	1.84776486753717	2.16457393507021	2.53980380800885	2.24500222645279	1.52210334568344	1.72495152908419	1.25744911032547	1.83352866185984	1.36991436969468	1.32967608658415	1.53119750441653	1.64183084996641	1.93422446297513	1.34653369322392	2.45889231974345	1.49616531313318	2.29224956360337	3.65792018977073	0.826780011525895	1.71231791756904	1.97275627215654	1.79370487620375	1.37670661753271	1.42780728331986	1.68805876615765	1.84079627121716	1.16067516790216	2.21469844220941	1.93533701572067	2.19283590912017	2.16748185318037	1.4771533042992	2.0049713506026	1.62121826142354	1.78619248969761	2.05986137166372	1.88444631978612	1.74029607135932	1.83730271221617	1.76151375761811	2.71131200834292	1.64399632375245	1.84460727103168	2.60508713245258	2.39320266861353	1.6621853754865
ALOX15	2.14019080862374	1.27141176428937	0.654477111073924	0.235338331097513	49.5702411025251	16.1685993337374	1.36853431338127	0.173777593493875	0.0137006060487582	0.238081775745857	7.66792082696983	0.277303120345296	9.25074367591882	0.330537370728276	0.35005424890473	0.448634498376702	0.344860849221373	1.8043128232144	7.2882750150624	0.413581579161104	2.83016981460504	0.438755684329837	0.673020154201934	26.7074434879073	0.964663445081458	4.03748613545812	0.17279900220432	0.250964486421641	0.130829861396367	0.0499676801836773	0.0723185515884156	0.177426048212632	6.09537683049384	0.241956509351585	2.51072505877107	2.01353993839419	65.040258649675	6.39980137808075	0.895634511785496	22.8960281437297	1.03211176368146	2.6116393992824	10.4499554012676	3.90324260038755	0.143748078558802	34.1023963281699	44.1272727408885	4.02247534287745	2.17715325774772
ALOX15B	49.4056008492735	29.6314962610758	32.632269837654	87.6310281418294	15.1044003856061	72.4984594166776	135.272299654415	30.517277775705	12.8204968189564	11.8962537488568	46.66210237338	15.5191274907742	46.0124850773895	28.22052302998	37.8935326758121	6.21844408242762	2.33312135531513	16.2172486709503	152.52391358949	164.975982274685	14.8110423445977	0.874624186739186	19.9554574466272	17.2047277397735	29.3724049172461	45.4477374181491	52.0827746200533	65.7469992924921	64.9761448104059	19.7864952181677	29.2033353767249	51.0414371803947	66.9896150850085	78.9788927734696	19.6072648395733	6.85256390935498	4.28365144417511	6.19369828560461	8.15946145731539	83.3016224277847	12.8356923303406	14.7189587214813	24.2789497593373	12.1379414298413	58.5632264623267	17.3125354025026	12.8785587862205	68.4301623722082	4.37262012294859
ALOX5	61.9146802373387	7.49729723547855	83.8802313061414	29.1765858632642	38.2751795215326	41.0493664604252	27.6935126200063	27.3077218722055	29.9189355070489	51.5164887892086	26.7853293453146	28.4554807035846	50.9582374273728	16.1725289254758	135.456091935047	23.5163781646283	29.6202784073415	24.4552986898004	45.3224860240888	77.4645347111088	35.814447869128	15.6728984923662	86.10988160489	48.456580316262	40.5689278195259	23.9281589865721	36.4505280348371	89.8740877220346	79.3215010626576	35.1408494541472	89.7697576283809	70.8190738290108	51.9747710471969	85.5134861229312	91.2886839393551	56.9840401780961	54.3313288471232	37.4107246674701	37.7065111568876	58.6060958277238	82.2141805511527	62.3304339458569	33.2195529057805	56.1332479855844	59.223666202534	71.2643471136379	60.392147628498	76.4786239566447	50.8476858729506
ALOX5AP	170.98739678376	17.644689304442	212.994271603877	56.0015280653654	75.9031418814223	107.286857571791	58.0963650724001	83.7432966357496	43.1236279353187	87.7643490748673	83.5782815426418	82.2968620932771	152.571794882277	57.8653940365793	374.420584400805	61.9386464156065	95.5766963120831	51.6699425438064	112.986708287838	178.37477115005	93.4417839108674	30.8927884874958	213.328977142362	90.3674716765884	96.2754879978935	62.3312533756173	95.8223481072712	221.196226101474	187.230312144335	115.828086149646	255.716803195217	278.342785010695	203.728493974861	144.986408777191	207.866610684718	105.29146355179	138.363836268644	82.1168747539082	82.9225133652392	138.14385038257	184.997775587452	130.877604856926	91.2537943056648	164.48341017157	186.892945648292	191.164731339884	156.145267309596	175.73792320766	99.4548573334373
ALPK1	7.09804566899879	8.13904279613215	5.51917126973937	9.25552548602942	6.69697837690457	8.38989486814609	10.5960411873879	6.41742610709269	12.3864501722077	7.96687825881582	8.55779007975555	8.27820413894822	11.5175687329121	8.41865284371633	9.51116757460396	7.48875749661405	8.3603262765519	5.77892050168588	10.0104173067518	8.171509169688	7.59907175378061	6.40211109212268	5.32125803732376	7.77331032544615	8.23213963266151	8.63335222720256	8.70721060237418	8.37992402484571	8.52842517856665	5.97141570774202	5.81103915686012	5.8247617350068	5.99677697868264	5.41595925410329	5.75476053566507	8.12496820978612	6.26078648434262	5.16160633093035	6.52246469759296	6.79899512092611	6.38173532016515	4.91781377522514	5.25584001633249	4.67129285796958	5.16257497213791	6.00200918780839	5.64098512294673	4.05190014502114	6.26176505829057
ALPK3	2.22877839394233	2.5775076737592	2.56240327350802	10.8944118709234	6.15555424670244	7.79535010486455	7.74721182575529	3.02696287629479	1.79937458016371	3.35413079776304	5.63725645125662	2.16879498956202	1.92726780832235	6.82246796497644	5.54465177338837	0.727125958774526	5.60419056555551	2.67581434838623	1.44895432807807	1.44977495115083	1.04326136303112	1.2375154840058	3.9675009847536	4.3880814043574	0.924074909686145	2.60633555395851	5.01816881352337	6.72246084516972	2.94808637935436	2.40373718186482	5.32825299900829	3.51130707918348	3.26153886723619	4.44131566035209	4.20806661161196	2.36816681093511	2.96627639642569	3.72168203192946	5.56231498134527	3.13883226550416	4.28820139662446	4.44927381104719	5.23301401034289	4.7284559435459	4.17628544705874	2.17763621411052	5.20878866614823	3.23506274961449	5.33900857358549
ALPL	184.250582882025	5.51349784493685	117.933260912098	109.098355383793	175.858405478281	274.033314198203	101.408853652174	297.98556629579	5.71029047954161	4.93706844424936	188.89566354039	14.7895347367036	104.122914733101	187.033681107381	151.750848302365	122.520282275058	192.276668268883	17.6105569109883	189.293125006332	188.318909165263	42.152319389804	226.674522293771	122.631563686063	66.38927110778	79.9482046675488	93.106690465852	309.149095824097	318.014819713322	204.937380051855	114.110212042521	114.450343580986	157.082363676645	104.548199489048	131.578603945017	90.7196531008996	57.7543656674355	43.5515712244094	34.0259582120684	56.8099063277841	55.0778724048281	53.4250238663875	48.7127024943507	77.3302344986186	40.6988438014361	108.620863048593	88.3992211606521	42.0313233753646	140.639350267299	65.142270565358
ALPP	0.656395066248055	0.03390143061084	2.29332543398265	1.27957074043364	3.10582250919037	0.767760739800343	1.03704049425461	2.52525574959954	0.00254081721224284	0.0992679657881446	0.139079706289969	0.919241582880458	0.459767651390792	0.31653059331918	0.611201081011179	0.175700435425458	0.0951052729097981	1.10387800796091	0.734538011358567	4.740716066556	1.66759205692868	0.106043479828287	1.70057931486313	0.503963677505205	0.277632609269053	1.11377338491622	0.576019656599722	1.20527172488853	3.9161300837319	3.28615331857005	1.63948119977594	1.17697070672729	2.5737159242949	5.00358850952713	3.03266528119628	2.07394239948908	1.19433410378505	0.67475999857382	1.37501109806663	3.91218847239767	1.08467313608456	14.4871459409726	1.43268193362309	1.59152917253981	2.54625782266971	1.08782965084413	2.36575328010849	3.98474032248248	1.553223518069
ALS2	7.53588310708336	5.93724610393635	4.72836146882855	8.11303505825286	10.0594087364283	7.87762705534101	6.62654710183573	6.17157063263936	6.49108234949676	4.76125695780965	5.35928498979482	6.86440449205605	7.81511552319181	9.11795073390031	7.71146854037373	6.53741219663128	6.36658360074031	5.72147628386964	4.78843547424844	6.52502877089413	5.28050071819769	6.12431806300159	6.07987412075197	4.33610433684105	5.32529987225635	5.112850347775	7.61789931096866	7.44973508854544	6.92049273956427	5.89419296016639	6.59115632198006	6.47456383978553	6.5765678212742	5.7973433541575	7.50526427608225	7.05886904283268	6.87168456011564	6.71642347851408	7.867866621145	7.4323547840948	7.03138822246084	7.24735957171409	8.81093651498398	7.54562329596601	6.64365663955907	6.15996178873956	6.81491196193541	6.41017003144394	6.73085745733544
ALS2CL	20.5141384523948	17.6759968760107	36.1047894432327	62.8303069142791	49.8121725965108	19.8151292054191	37.2338662126436	36.3582158309017	13.472787146246	5.31726553753496	28.2977094695148	23.6316677271607	33.7225405840242	17.868077654023	32.7053373684385	20.8154870090512	20.7844543034376	35.5800802227865	14.0361215854735	30.319191882807	34.6802564183188	11.9368301315209	42.8552546976961	15.4297061928448	24.6936374474721	35.5616891753987	29.2042024408069	28.6968926983047	29.0084446265111	38.3064859551667	40.4132667179499	33.5226568755964	26.324821725441	34.5995847805047	26.9135221977846	29.681536258759	27.3112693373135	35.5870435181642	46.7074857969325	35.4311920437283	24.2713634676548	54.8918105908274	50.2592828733178	48.5334029016271	46.3624760058795	22.117601679599	38.9910015861551	41.7240261994102	37.8332638265076
ALS2CR12	0.725592161229136	0.984154475670593	0.464085388751378	0.696888882797102	3.97613605230665	2.2729840511741	0.429289603959319	0.818966920932213	0.639193321412183	0.508767813262756	0.773397054381938	0.161552752056217	2.06957642710711	0.691780191017632	0.964319288865507	0.722826859858688	1.30337047688246	0.83201164942821	0.61681842192124	0.364043385405167	0.82222963953238	0.802696826910273	0.668459949907133	2.57217485651312	0.347057090479305	1.05411018817403	0.345311371734051	0.442798181555684	0.391356481414564	0.529197538249342	0.736690462998492	1.03743091327706	1.79798859016463	0.647416010216097	0.410928266071736	0.773035261275134	0.636383571656635	0.837715996234633	0.692868635286703	0.537739298254106	0.63373250730589	1.23578749851271	1.47689994554278	0.885344061903916	0.558071967143999	0.215842156275016	0.61694576404909	0.98475693249901	1.09983794353761
ALYREF	24.7211267922298	24.1711398632006	44.1349912039154	31.1840212432558	32.3025360560286	28.6147241318705	28.8187344516987	40.1722596513614	47.3638686029891	35.3732201317408	24.9783085001317	22.2601612438735	28.6282856270986	30.9359781739697	20.1887622582772	30.7152084718758	33.0440806623129	27.8022759839062	32.0987389171803	28.4826243346162	30.0385326838505	30.6494752164189	39.7958650816491	37.3045360892209	33.1450391852932	25.7178003529736	26.7787416429007	27.3349389358988	25.1110483662202	35.735185205082	29.1396794294878	25.8775629361845	26.9684899304467	33.2906356008917	30.7634162335641	28.1955453754895	25.4655588370092	30.4406128121221	28.10885450576	35.9431245197162	24.2730266445718	33.2755628206981	25.9281012544483	30.7696743941428	27.0500190137983	22.7669250973552	24.2726624352767	41.4770885119705	37.9687381861936
AMACR	3.83808417734121	8.14982216125019	4.42552861793088	2.81923931215057	5.99199689347446	4.19661103408677	3.31767777865275	4.30860117424513	6.53634466832665	7.48853363832952	8.32228828429708	7.63912466998921	6.14819248294391	5.64125611441432	4.3227779989134	8.04126998982018	5.5193397918457	6.20748964119911	10.2810168556963	5.7640241172794	3.33435465881843	3.86052073199382	4.58499433780163	5.36367131341796	5.70125684329912	5.3538739109022	8.52209923437642	6.23659362734305	5.88326081538832	8.82380656837769	4.58369775201634	7.13403170954174	5.37481158304842	4.1569276210195	3.63311834162433	3.61168732738948	4.94546536062048	3.77081775391965	4.06964942368271	3.80963289363994	3.28837663819666	4.48849832088852	4.80512465163087	4.40023052293625	5.86426370493422	3.42059054758886	3.83108555883164	5.2885708672559	3.83382851551018
AMBRA1	7.84529226662235	8.46346070284198	7.43250577207953	6.10338612847081	6.38646464321508	6.37336567590489	7.17607886180061	8.80831829950144	5.95829855222355	5.81957960970334	7.84540936289145	7.9348557578677	9.43450783210779	7.21604744297135	8.00391289807126	8.26533329619874	6.51028710204614	8.19994106337358	7.39364320246515	7.40785993703532	6.83282001311674	8.50056446071301	8.28213293802267	7.27628281298385	8.21198461502856	11.2310625167157	7.81690174360056	8.27699841684818	7.20220287941091	7.27707257684321	6.92943979728192	5.78505270668901	6.65372556320324	8.98121782832146	5.93815172488599	8.32238884314543	7.65280108632934	7.1424400352619	8.02989476714637	8.50934327855876	7.98220771344685	7.88200337659149	6.02895410487455	6.25777732317166	8.1198178468347	7.28364493381154	6.20558414406408	7.99601273597633	6.99364814766748
AMD1	21.9410294564687	23.7388015009644	16.0729263236108	21.1978090737675	21.044687638686	19.3207063638595	26.4355075758309	35.6651869816809	21.0128640604263	22.2935004074973	13.3918037974847	28.4555212608172	25.1704937685241	43.9226216966471	17.4125806272239	23.7921879763967	30.6508191944156	20.1606721378013	16.7555783890174	20.4443547020273	15.9388530317299	32.4191594533149	20.8821010229113	16.8780132951926	15.0688646336267	20.8982310710449	21.1581933780351	23.4723273376282	20.105626118154	25.2870891460167	18.5357954962188	16.6984984001755	19.1610826995258	14.6621969365916	30.0561955350432	21.3466406440237	17.6269953254764	19.4497101171466	22.0582246065839	21.9609888035685	29.8640824322625	24.1404159673267	19.4320948832375	16.9984857696049	19.6628761701661	23.531432188677	21.1750438851647	17.8928471268938	26.7265440327302
AMDHD2	14.8310091489466	5.23351182014226	15.2166253002737	16.7755793483744	7.86259468611603	11.6492657225828	12.259383586836	8.93271499671319	12.6588310667428	12.230344864191	14.4995418750087	5.53417063735204	8.19160604750839	9.46203774885291	17.7925843638427	8.05945409233973	5.91960312802179	10.6188828759597	18.4971452843468	12.1588288418073	13.1082492586691	11.6952340631896	10.5805011983394	12.3350445123568	12.4426160052746	10.6607395052663	8.63760506677524	9.15280347126362	8.62234310408341	10.5790134927283	10.9706469040607	12.2117265883822	8.89339390620597	15.2994443569249	7.66928802316014	10.056320456614	10.9704460205313	9.41127473572629	10.3875979751442	12.0787303825401	9.66633247922428	7.27725839652611	8.60292634951632	8.96343968086535	10.5947952269106	14.1278268681193	10.2430338926575	12.8384233333171	8.34407010034336
AMFR	18.5365821666939	21.4452331545279	20.9084828424058	15.7590258041783	18.2894937299912	19.7006503376925	21.1434308165709	19.561437392087	34.2709031112155	27.1077099277388	22.8400600278841	23.9902053591628	13.7616679894953	17.1020463737104	21.7795185087409	16.8705304750514	20.5480416333187	18.8809971233192	20.3561501824455	19.1309788245953	19.8796384525306	24.2546839015608	22.828136545775	24.7561086750775	19.372163324434	18.7910515304792	16.4048570668296	18.347223458263	18.7029637064721	19.3353904078561	20.2410458584845	16.549422911627	17.3456782574576	23.117544289382	25.3869610815206	23.6221423184004	25.464244599125	28.2004109929927	21.9690937291193	20.0488931360805	23.5557980369008	22.0682642229167	18.9051550329049	23.5961249888573	20.583354852478	25.150014771495	22.0325715650791	21.3270822906326	22.8243998412635
AMH	0.462869510271182	0.367684452433909	1.05817077861304	5.24760202420372	0.151715905297141	0.581946562494302	1.09886151502594	0.990309300924066	0.514048123707776	0.308987147404983	2.10814966607852	1.01947581237975	2.13464150770662	1.6613784520337	1.18812952046437	1.02110648843347	0.33222461928746	1.32599191240153	0.275967470222045	0.605745563921848	0.516419800636559	0.267752533714219	1.33782703270146	0.677345743390004	1.4427843768716	2.27864978573364	0.666162711576627	0.730872282869525	0.361255510326858	0.962780921592617	0.792777221995796	0.897547735871003	1.10062593167638	0.689220330816035	1.57198782461585	0.524343165968992	0.695935859538869	0.480820850211958	1.10629583538962	0.99407930897228	0.764935093453264	1.02730728794516	1.63626798105142	0.828763505333986	1.84313766201978	0.444388468416516	0.421067441627809	1.41196103594196	1.492004696868
AMIGO1	4.43631531260847	2.7383219450679	2.76590112405704	1.67926872765088	2.99188176218604	4.08144441580036	3.00753260447703	2.31138436694695	0.804493595757689	1.2370070141721	1.32445815919843	3.43992228343257	2.02119680671102	2.40538204503267	3.20245675666092	2.5184340822161	3.0153497048175	3.32882942781866	2.46888959859929	2.58939811570396	2.20116677186227	3.10092526967095	4.09238367704143	2.28865822891379	3.38519399755094	1.91969387155168	2.3043140654907	3.60077818057664	3.58023899760718	3.4471384491354	3.62271704454442	2.95299620003223	3.92143872339898	3.07207115107002	4.37267862173203	3.55370606995594	4.37536439943411	3.8234654426912	4.01550811829617	3.06357808029386	5.33444497253637	3.93553795865091	3.65459037029103	3.31828587278358	4.38297558634049	4.67642730698211	4.72336284299633	3.64735308151247	3.44415124059453
AMIGO2	10.1941541293513	8.91141898040431	7.52662570013862	10.1619292084826	13.6513899678329	14.2532346713789	6.95306856455651	8.04630891585267	31.1291741659271	12.3798653578578	17.1679176697518	10.953227399026	17.0666174996971	14.5700753133046	20.0055114135799	5.95201237503477	7.71413546744178	13.8105712876801	6.60695234646568	8.43678126420139	8.57504722212592	16.9093611857247	18.1178883365076	8.08545466313231	8.21889677816231	6.16452610741411	8.3126326728061	11.9571051826113	11.0279902286545	14.9757131454186	15.9433053809968	9.27660222939747	8.41530868068517	9.23794400044832	16.3944170036105	12.1422864762382	10.1050023549234	9.21909109267437	15.9113436815114	8.43529228930187	14.6411769015671	11.1395357717405	15.8772504892452	13.5388380745935	11.2340805386313	11.4598241407309	12.31129241087	7.3261454163955	22.4836730327891
AMIGO3	3.61084911580517	5.27681892197398	2.87257946470704	4.00941938253124	3.08032007734062	2.93295703555929	2.58329579808234	4.15643120194792	3.27335674586545	3.90396233919299	2.72014156350206	2.85387899640418	2.08151700336586	3.23148758723904	3.13477383250736	2.62686938580961	2.65199498611547	3.16056296003357	2.21681110088988	2.97436336471103	2.41382735002262	5.79372607957409	2.96905555002987	3.2177298510331	3.95230443948053	2.72504995569242	3.61298648957789	2.77648781008341	2.44435538325459	2.6359651644626	2.80320475872928	3.07249742835629	2.85540921789711	4.45420497506198	3.12913667893445	2.29101437893568	3.22980656933314	2.84356224835986	2.86230443706491	3.09951725237444	2.28135065559876	2.547952700431	3.62693702354951	2.80660212330046	2.95503508935569	1.98122064744898	3.21400588215135	3.20164024598741	2.69313415632427
AMMECR1	2.78459952752152	3.56250142576942	2.78582901827892	3.81674212716307	3.06126834533321	2.79155048960367	4.66863944181631	4.84673386066763	4.40065318367934	3.21437353351188	2.51903338603827	3.57242193062393	4.30315845938842	5.28890383046431	2.6307593883328	2.98377657232264	3.53756985351424	3.36336326756958	3.73789795656863	3.48464766779376	4.25510567740116	6.1395572697749	2.70827305099404	2.86440146376002	2.9155040114215	4.95834166628124	4.32827425778335	4.70078320171106	3.48686804307715	3.81756469909091	2.76550875090533	2.71267819182835	2.85415636457739	2.32510077673954	2.5845951731032	2.54971061855716	3.47725676806396	2.58540144079778	2.92302811895611	3.65730112267918	2.56445691193248	2.93500201969505	3.756062124092	2.63349616659566	2.90440116418349	3.68279898204915	2.88899027787082	2.53883522942711	2.81869449193165
AMMECR1L	7.15555699495525	7.55367622391654	4.99092869761652	8.53240718997052	8.11881645459494	6.9067134114729	7.67420724196214	10.6111794005115	6.94545270122171	6.55881995965568	6.17168067632391	8.54862533116589	6.64019132095666	8.82742041701804	6.71100894853809	6.55552411649188	9.04953197736839	8.43325884907249	5.53090671851527	6.73014418097379	6.79720525936031	7.94429306315139	7.81393171120584	6.48804657372405	6.9592814570958	5.89052574386017	7.99872588996718	8.18987703483572	7.62607383408274	6.34594498351032	6.90487249314577	6.49400780321603	6.56482065336867	6.51482257454743	8.62794510009666	7.79383948730966	8.34285555655915	8.3403660514321	8.32508906705957	8.32018755999278	9.01604586195992	8.20756299008996	8.25260966674065	7.27565275896413	6.99822141527161	7.95879378426154	7.77214267874723	5.62728728222823	9.22597966409946
AMN	4.0306148766602	7.71151481805695	2.19508853959478	4.74048156459324	4.5288460598009	5.32438921703135	4.84773621276485	3.63451685024669	3.72510381733276	2.49500271415013	0.719576492956126	3.69876756586453	3.98736483872858	3.4605357010164	3.46616050905822	1.90903882766289	4.66675717183687	1.82074945997375	3.68150820762951	3.14893443776414	2.06452691334087	1.3289788396952	2.59923878436552	2.60280769374492	3.62955190746109	3.78873091293548	6.43536843871015	10.2282189659097	9.20728203356814	2.06429412307792	4.57101637394849	4.07032785784878	4.92259309268222	4.56825400434559	2.59350772104141	1.05750614886017	1.81428825349658	1.73270888690338	1.50925855428359	3.19029818780136	0.722754867263301	2.46874200001186	3.3188965173652	3.03779090409687	3.15867244716925	1.80229785051265	2.27038903389818	1.40312080834653	1.26266951921598
AMN1	4.9624101767622	5.71777236386955	3.39567283697746	5.4992340147102	4.08018127861731	4.35524325492334	5.34967639061168	3.89546822450146	5.52346461419286	3.50374947349974	3.47888414098755	5.43692766916305	4.23203845003045	4.758635654947	3.62040978162351	4.24565697958543	4.63949550835719	3.98965803823537	3.54099747384598	3.2335332094832	4.00561808423385	3.06708358385314	3.35577982719917	4.71657583870469	3.46742723524832	4.17550197391801	4.12178883882235	4.2101740653898	4.10463568074089	4.42581877444232	4.37274192201242	3.56090839826786	3.82743845753267	3.64737376077276	4.32024579133433	4.00027678548142	2.76869541843875	3.56321172578949	3.48334872077787	4.17353052081955	3.81300354460027	3.84398660674488	4.38828735200783	4.44306639392853	4.04255054467319	4.02794105348656	4.26523128336459	3.55118097797537	4.39191583206837
AMOT	2.33035362311179	2.17322649043077	0.906796966742713	1.11172260482004	2.68929411291325	2.03336658502093	0.908003201278593	1.8582422645276	1.1191695165059	1.27727192619823	2.77331756413624	2.4557306166434	3.20443142397029	0.943928605782904	1.4716956913263	1.62485581056755	1.2270023689605	1.52960473593301	2.59051243708107	1.66257798197149	2.91993212042206	8.57247155076086	1.50094791855267	1.21428593292046	0.947648718834173	2.7043527133215	1.48332431103436	1.50607761666232	1.53534581126162	5.70429776761388	1.88885066054309	2.17472454450246	2.16199424616249	1.96739960433906	2.15648998086075	2.29360227204544	2.47302045224879	2.62993590241896	2.34248519626706	1.82404681369582	2.59857866356564	1.88673910607278	2.44745360326845	2.55581950866829	2.36969515333508	2.62094738162487	2.46656311240611	1.63946266289468	2.21348395860565
AMOTL1	7.37118028028074	2.12506903971303	7.10790933799304	7.74582485332964	10.85545780234	7.76973741919511	7.38529452486808	12.0396074302693	6.33805447529196	4.2114488269643	1.81322497763959	11.8533945892269	7.94203091228444	10.0271881334826	7.55893802336955	9.26891163703661	7.99059167759968	14.2836395213115	2.988094663493	8.69737647275961	5.09224159542723	7.41168383217122	14.5254403743605	4.38780901053287	6.1254908598545	7.77615712786025	4.58389573795299	5.16781160545948	9.47901304165426	9.50914716274561	11.9025945133404	9.20909276554926	9.70563073208701	11.3793028438545	12.964941312389	12.372156648318	11.87621298466	14.4328336123635	19.1414529778946	11.0471274278879	15.7612312592016	14.1158032456841	14.1114319721782	13.7783883710731	12.7379259056482	10.2082988313489	12.1585125160184	9.66074134947617	20.7440443443737
AMOTL2	23.3373359915606	10.7329305956796	19.364136344998	13.4706154294315	30.5518001857457	17.1235485263663	7.59603678664548	19.6053354074484	12.3258567048192	6.54618021126325	11.2109973021705	19.9377886518377	19.343733240757	28.6579606121899	20.6595745513393	14.9554955458593	9.05219914953203	26.1890664475257	7.66958170059416	14.3324000193136	13.2544744810958	17.20322043804	38.1953107882809	9.32939522275734	13.1064660366584	19.846164183416	15.9681834226678	15.8557788308101	23.9979766768403	24.7936331855744	39.9304946313563	19.8538308408173	21.8986585890671	28.6977336854729	21.1886553793587	27.1938225145129	47.2247719566167	27.3268094232089	56.4285527838368	27.2826734473013	29.5602588383543	29.5952417474002	34.1341557477675	36.2125168241761	30.4189522524735	35.5743419965271	27.7302355147434	34.0661334982945	44.6490606967153
[truncated: 13,530 more rows]
[truncated: 14 more columns]
