# Supplementary material for: A Machine-Learning Approach to Developing a Predictive Signature Based on Transcriptome Profiling of Ground-Glass Opacities for Accurate Classification and Exploring the Immune Microenvironment of Early-Stage LUAD
Source: Front Immunol. 2022 May 26;13:872387. doi: 10.3389/fimmu.2022.872387 (PMC9178173; doi:10.3389/fimmu.2022.872387)
Supplement: Supplementary file 3 [file DataSheet_2.xls]

ID	Cluster
TCGA-44-3918	C1
TCGA-44-6776	C1
TCGA-55-A491	C1
TCGA-78-8662	C1
TCGA-55-A494	C1
TCGA-55-8507	C1
TCGA-38-4630	C1
TCGA-64-5778	C1
TCGA-55-6981	C1
TCGA-55-A4DG	C1
TCGA-55-8087	C1
TCGA-95-7947	C1
TCGA-97-A4LX	C1
TCGA-05-4415	C1
TCGA-49-4488	C1
TCGA-05-4432	C1
TCGA-86-8674	C1
TCGA-MP-A4SV	C1
TCGA-78-7536	C1
TCGA-78-7159	C1
TCGA-55-7816	C1
TCGA-55-A48X	C1
TCGA-97-A4M1	C1
TCGA-91-6836	C1
TCGA-49-4494	C1
TCGA-97-7937	C1
TCGA-44-A47A	C1
TCGA-86-A4P8	C1
TCGA-55-8085	C1
TCGA-55-A490	C1
TCGA-49-4514	C1
TCGA-55-7994	C1
TCGA-44-2666	C1
TCGA-44-2665	C1
TCGA-MP-A5C7	C1
TCGA-67-6216	C1
TCGA-80-5611	C1
TCGA-38-4628	C1
TCGA-55-8206	C1
TCGA-86-8671	C1
TCGA-05-4244	C1
TCGA-NJ-A7XG	C1
TCGA-05-4384	C1
TCGA-62-8397	C1
TCGA-64-1678	C1
TCGA-44-5644	C1
TCGA-50-5935	C1
TCGA-55-8301	C1
TCGA-MP-A4T6	C1
TCGA-55-8203	C1
TCGA-55-8512	C1
TCGA-69-7765	C1
TCGA-86-8076	C1
TCGA-97-7552	C1
TCGA-55-8094	C1
TCGA-L4-A4E5	C1
TCGA-55-7725	C1
TCGA-71-6725	C1
TCGA-73-4675	C1
TCGA-44-3917	C1
TCGA-50-5068	C1
TCGA-44-2656	C1
TCGA-55-5899	C1
TCGA-44-6778	C1
TCGA-78-7220	C1
TCGA-95-7567	C1
TCGA-64-1676	C1
TCGA-97-8174	C1
TCGA-55-8090	C1
TCGA-55-7903	C1
TCGA-49-AAQV	C1
TCGA-91-6835	C1
TCGA-05-4389	C1
TCGA-55-7914	C1
TCGA-67-6215	C1
TCGA-L9-A50W	C1
TCGA-95-7043	C1
TCGA-MP-A4TA	C1
TCGA-97-7547	C1
TCGA-L9-A5IP	C1
TCGA-55-6642	C1
TCGA-50-5051	C1
TCGA-44-2657	C1
TCGA-55-8620	C1
TCGA-50-7109	C1
TCGA-05-4249	C1
TCGA-05-4402	C1
TCGA-69-A59K	C1
TCGA-MP-A4SW	C1
TCGA-91-6847	C1
TCGA-95-7562	C1
TCGA-62-A46R	C1
TCGA-67-3770	C1
TCGA-62-A471	C1
TCGA-62-8402	C1
TCGA-93-A4JP	C1
TCGA-67-3772	C1
TCGA-44-5645	C1
TCGA-55-7570	C1
TCGA-55-8510	C1
TCGA-NJ-A4YG	C1
TCGA-78-7158	C1
TCGA-55-7815	C1
TCGA-93-8067	C1
TCGA-91-A4BC	C1
TCGA-78-8655	C1
TCGA-78-7535	C1
TCGA-55-6972	C1
TCGA-95-7948	C1
TCGA-55-6979	C1
TCGA-78-7542	C1
TCGA-55-8514	C1
TCGA-97-A4M0	C1
TCGA-49-4506	C1
TCGA-78-7156	C1
TCGA-44-2659	C1
TCGA-78-7143	C1
TCGA-69-8255	C1
TCGA-MP-A4T7	C1
TCGA-44-7660	C1
TCGA-55-7573	C1
TCGA-86-6851	C1
TCGA-MP-A4SY	C1
TCGA-97-A4M5	C1
TCGA-86-8073	C1
TCGA-78-8660	C1
TCGA-49-6761	C1
TCGA-75-6212	C1
TCGA-78-7166	C1
TCGA-05-5428	C1
TCGA-44-5643	C1
TCGA-05-4426	C1
TCGA-91-A4BD	C1
TCGA-55-A48Z	C1
TCGA-75-5146	C1
TCGA-62-A46Y	C1
TCGA-53-7813	C1
TCGA-75-7025	C1
TCGA-67-6217	C1
TCGA-55-7283	C1
TCGA-55-7576	C1
TCGA-L9-A443	C1
TCGA-73-4677	C1
TCGA-50-6591	C1
TCGA-55-1596	C1
TCGA-97-A4M6	C1
TCGA-49-4486	C1
TCGA-73-A9RS	C1
TCGA-91-6840	C1
TCGA-55-6986	C1
TCGA-73-7499	C1
TCGA-05-4405	C1
TCGA-50-6593	C1
TCGA-64-1677	C1
TCGA-93-7347	C1
TCGA-62-A46S	C1
TCGA-97-7553	C1
TCGA-50-5941	C1
TCGA-05-5423	C1
TCGA-91-8497	C1
TCGA-50-6594	C1
TCGA-MN-A4N1	C1
TCGA-64-5774	C1
TCGA-55-A492	C1
TCGA-86-A4D0	C1
TCGA-95-8494	C1
TCGA-05-4396	C1
TCGA-55-8615	C1
TCGA-97-8552	C1
TCGA-44-2655	C1
TCGA-50-6597	C1
TCGA-55-7727	C1
TCGA-55-6982	C1
TCGA-55-6985	C1
TCGA-86-8669	C1
TCGA-49-AARN	C1
TCGA-99-7458	C1
TCGA-97-8171	C1
TCGA-86-7713	C1
TCGA-35-3615	C1
TCGA-78-7155	C1
TCGA-50-8460	C1
TCGA-86-7955	C1
TCGA-NJ-A4YP	C1
TCGA-05-5715	C1
TCGA-86-8281	C1
TCGA-55-7913	C1
TCGA-L9-A7SV	C1
TCGA-91-8496	C1
TCGA-62-8395	C1
TCGA-93-A4JO	C1
TCGA-69-7760	C1
TCGA-97-A4M2	C1
TCGA-55-1594	C1
TCGA-75-6206	C1
TCGA-44-7667	C1
TCGA-55-8506	C1
TCGA-62-A472	C1
TCGA-78-7149	C1
TCGA-05-4425	C1
TCGA-86-8279	C1
TCGA-78-7633	C1
TCGA-05-4430	C1
TCGA-05-4410	C1
TCGA-05-4420	C1
TCGA-78-7147	C1
TCGA-50-8457	C1
TCGA-78-7162	C1
TCGA-69-8253	C1
TCGA-97-8175	C1
TCGA-55-8097	C1
TCGA-44-3919	C1
TCGA-44-2661	C1
TCGA-05-5420	C1
TCGA-MP-A4TH	C1
TCGA-L4-A4E6	C1
TCGA-86-7954	C1
TCGA-50-5932	C1
TCGA-86-7714	C1
TCGA-86-7711	C1
TCGA-78-7152	C1
TCGA-55-7911	C1
TCGA-78-7167	C1
TCGA-MP-A4TE	C1
TCGA-NJ-A4YQ	C1
TCGA-MN-A4N5	C1
TCGA-78-7153	C1
TCGA-50-5942	C1
TCGA-73-4662	C1
TCGA-05-4422	C1
TCGA-55-7227	C1
TCGA-73-7498	C1
TCGA-69-7973	C1
TCGA-49-4512	C1
TCGA-78-7148	C1
TCGA-55-8302	C1
TCGA-62-A46P	C1
TCGA-86-A4JF	C1
TCGA-78-7540	C1
TCGA-MP-A4T8	C1
TCGA-86-8668	C1
TCGA-78-7537	C1
TCGA-49-AAR0	C1
TCGA-44-A4SU	C1
TCGA-62-A46V	C1
TCGA-49-AARE	C1
TCGA-86-7701	C1
TCGA-49-AARQ	C1
TCGA-78-7163	C1
TCGA-55-8621	C1
TCGA-73-4670	C2
TCGA-86-8280	C2
TCGA-44-2668	C2
TCGA-05-5425	C2
TCGA-S2-AA1A	C2
TCGA-50-6592	C2
TCGA-50-5939	C2
TCGA-49-AARO	C2
TCGA-38-4631	C2
TCGA-NJ-A55R	C2
TCGA-53-7624	C2
TCGA-MP-A4TI	C2
TCGA-55-8299	C2
TCGA-86-6562	C2
TCGA-95-7039	C2
TCGA-38-7271	C2
TCGA-44-2662	C2
TCGA-05-5429	C2
TCGA-99-AA5R	C2
TCGA-55-6984	C2
TCGA-J2-8192	C2
TCGA-55-A48Y	C2
TCGA-44-6775	C2
TCGA-64-1679	C2
TCGA-64-1680	C2
TCGA-50-6590	C2
TCGA-75-7027	C2
TCGA-44-8119	C2
TCGA-55-A4DF	C2
TCGA-55-6975	C2
TCGA-35-4122	C2
TCGA-44-7669	C2
TCGA-35-4123	C2
TCGA-44-A4SS	C2
TCGA-91-8499	C2
TCGA-99-8025	C2
TCGA-78-7150	C2
TCGA-50-5930	C2
TCGA-50-5933	C2
TCGA-83-5908	C2
TCGA-50-5066	C2
TCGA-93-7348	C2
TCGA-05-4427	C2
TCGA-44-A47B	C2
TCGA-73-4676	C2
TCGA-69-7764	C2
TCGA-55-6712	C2
TCGA-05-4382	C2
TCGA-55-7995	C2
TCGA-55-7281	C2
TCGA-49-6767	C2
TCGA-44-4112	C2
TCGA-69-7980	C2
TCGA-78-7145	C2
TCGA-97-7938	C2
TCGA-J2-A4AD	C2
TCGA-44-7670	C2
TCGA-49-6744	C2
TCGA-55-8205	C2
TCGA-44-6145	C2
TCGA-91-6831	C2
TCGA-49-AARR	C2
TCGA-55-8614	C2
TCGA-50-5931	C2
TCGA-64-5775	C2
TCGA-O1-A52J	C2
TCGA-97-7554	C2
TCGA-44-6147	C2
TCGA-MP-A4TC	C2
TCGA-97-8177	C2
TCGA-49-4505	C2
TCGA-L9-A743	C2
TCGA-86-8358	C2
TCGA-05-4250	C2
TCGA-55-8208	C2
TCGA-44-7662	C2
TCGA-99-8033	C2
TCGA-38-6178	C2
TCGA-78-8640	C2
TCGA-44-3398	C2
TCGA-99-8032	C2
TCGA-44-6777	C2
TCGA-86-8056	C2
TCGA-69-7978	C2
TCGA-55-7284	C2
TCGA-55-A493	C2
TCGA-53-7626	C2
TCGA-55-7726	C2
TCGA-95-7944	C2
TCGA-86-7953	C2
TCGA-J2-8194	C2
TCGA-62-8394	C2
TCGA-99-8028	C2
TCGA-49-6743	C2
TCGA-05-4417	C2
TCGA-69-8254	C2
TCGA-97-A4M7	C2
TCGA-55-8089	C2
TCGA-05-4433	C2
TCGA-78-7539	C2
TCGA-MP-A4T9	C2
TCGA-67-3771	C2
TCGA-49-4507	C2
TCGA-05-4418	C2
TCGA-49-4487	C2
TCGA-L9-A8F4	C2
TCGA-97-A4M3	C2
TCGA-91-6848	C2
TCGA-55-8511	C2
TCGA-L9-A444	C2
TCGA-95-A4VK	C2
TCGA-86-8075	C2
TCGA-55-8096	C2
TCGA-05-4434	C2
TCGA-91-6849	C2
TCGA-05-4395	C2
TCGA-62-8398	C2
TCGA-MP-A4TK	C2
TCGA-44-8117	C2
TCGA-4B-A93V	C2
TCGA-55-7910	C2
TCGA-44-7671	C2
TCGA-44-7659	C2
TCGA-38-4632	C2
TCGA-35-5375	C2
TCGA-J2-A4AG	C2
TCGA-MN-A4N4	C2
TCGA-67-3773	C2
TCGA-86-A4P7	C2
TCGA-49-4510	C2
TCGA-50-6595	C2
TCGA-75-5125	C2
TCGA-49-AAR4	C2
TCGA-55-6978	C2
TCGA-55-8204	C2
TCGA-55-6968	C2
TCGA-64-5781	C2
TCGA-78-7154	C2
TCGA-44-6779	C2
TCGA-50-5055	C2
TCGA-55-6980	C2
TCGA-50-5049	C2
TCGA-73-4658	C2
TCGA-69-7763	C2
TCGA-91-7771	C2
TCGA-05-4403	C2
TCGA-71-8520	C2
TCGA-78-7160	C2
TCGA-55-7574	C2
TCGA-MP-A4TF	C2
TCGA-62-A46O	C2
TCGA-44-A47G	C2
TCGA-05-4390	C2
TCGA-55-8092	C2
TCGA-55-1592	C2
TCGA-38-4629	C2
TCGA-44-7672	C2
TCGA-64-5815	C2
TCGA-NJ-A4YF	C2
TCGA-55-7724	C2
TCGA-86-8359	C2
TCGA-05-4397	C2
TCGA-75-6214	C2
TCGA-86-8074	C2
TCGA-55-A57B	C2
TCGA-67-3774	C2
TCGA-55-8505	C2
TCGA-62-8399	C2
TCGA-50-5044	C2
TCGA-91-6829	C2
TCGA-86-8055	C2
TCGA-78-7161	C2
TCGA-J2-A4AE	C2
TCGA-50-5946	C2
TCGA-78-8648	C2
TCGA-38-4625	C2
TCGA-38-4626	C2
TCGA-91-6830	C2
TCGA-44-7661	C2
TCGA-73-4668	C2
TCGA-49-AAR3	C2
TCGA-55-7907	C2
TCGA-64-1681	C2
TCGA-38-4627	C2
TCGA-49-4501	C2
TCGA-44-6774	C2
TCGA-49-4490	C2
TCGA-86-8673	C2
TCGA-44-8120	C2
TCGA-05-4398	C2
TCGA-75-5147	C2
TCGA-50-6673	C2
TCGA-80-5608	C2
TCGA-55-8091	C2
TCGA-MP-A4TD	C2
TCGA-55-8616	C2
TCGA-55-6970	C2
TCGA-44-3396	C2
TCGA-50-5072	C2
TCGA-55-6987	C2
TCGA-95-A4VN	C2
TCGA-MP-A4T4	C2
TCGA-78-7146	C2
TCGA-50-5045	C2
TCGA-86-A456	C2
TCGA-49-6745	C2
TCGA-49-AAR9	C2
TCGA-73-4659	C2
TCGA-86-8585	C2
TCGA-69-7974	C2
TCGA-86-8672	C2
TCGA-91-6828	C2
TCGA-55-6971	C2
TCGA-67-4679	C2
TCGA-05-4424	C2
TCGA-55-6543	C2
TCGA-44-A479	C2
TCGA-73-4666	C2
