# Supplementary material for: A Machine-Learning Approach to Developing a Predictive Signature Based on Transcriptome Profiling of Ground-Glass Opacities for Accurate Classification and Exploring the Immune Microenvironment of Early-Stage LUAD
Source: Front Immunol. 2022 May 26;13:872387. doi: 10.3389/fimmu.2022.872387 (PMC9178173; doi:10.3389/fimmu.2022.872387)
Supplement: Supplementary file 4 [file DataSheet_3.xls]

id	AL109659.3	AL096828.1	SMIM15-AS1	CKS1BP3	CYP8B1	AP3B2	GAS1RR	RRS1-AS1	LRP1B	OLFM5P	ADRB3	CNOT6LP1	IL22RA1	BDNF-AS	CIAPIN1P	C1QTNF7	CR382285.1	AC012464.3	ZNF602P	HNRNPA1P61	LLCFC1	OR6E1P	WWP1P1	AMD1P1	MATN1	LINC02151	AC105935.1	ASB4	OR4C45	AC018462.1	RF00425	AC103996.2	SLC22A14	LMNB1-DT	AL109924.1	AL365181.1	AC018371.2	AC061975.1	AC084783.1	AC140725.1	RPLP0P11	AC025588.4	AL772284.1	SH3RF2	SHLD2P3	AL139002.1	AC125603.4	LINC01748	LINC01565	AC015909.3	TNRC18P3	PRB2	RPL5P20	AL035252.1	SH3GL2	AC104078.1	SETP21	AC003957.1	LINC02126	STRA6LP	CTD-2297D10.2	C19orf81	AC021678.2	AC244453.2	A4GNT	AL034550.2	LINC02577	AC008813.1	AC092652.2	AL512324.3	AL136379.1	POLR2F	F8A3	HNRNPA1P29	AC092943.1	OR9A3P	AC004158.1	AC068299.1	AC112198.2	GOLGA6L1	KCNQ1OT1	ROS1	AC004911.1	TUBB2BP1	GRIFIN	AL138720.1	AP001533.1	MAGEA11	AC022400.2	APOC3	AC092127.1	MARK2P9	RPL6P30	FAM153C	AC062028.1	AP002414.2	ZNF385C	AC021205.3	POU5F2	AC105105.1	GRP	AL136295.3	AL034428.1	PHACTR2-AS1	AL033528.2	HNRNPA1P76	DEUP1	ZNF192P1	FMO6P	ALB	LINC01606	RPL6P8	GRIK3	ADORA2BP1	LRRIQ1	TPM1-AS	POTEE	TRIM15	AC008915.1	PBOV1	KRT18P59	LINC00551	LANCL1-AS1	AC068196.1	AC106881.1	KRT18P49	PIP5K1P1	MRTFA-AS1	ALMS1P1	ADGRF1	AC022509.3	AP001994.1	FBN2	AL035541.1	PHBP21	AL356608.1	AC097634.3	RF00045	AC099811.6	PHYHIPL	AL353052.1	AP000808.1	AC009486.1	AL360294.1	AC093817.1	AC018552.1	C7orf69	USP32P2	AP000317.1	PWAR1	AL049779.1	AC025539.1	KCNA2	AC004066.1	OTOA	AC093642.2	LCMT1-AS2	LURAP1L-AS1	MGAT5B	MTND5P28	AC092598.1	PRSS56	ZSCAN1	OGFOD1P1	RPL7AP15	RPS4XP5	REG3A	KIF6	SNORD3B-2	AC022730.4	AC136759.1	AP003733.3	ATP1A2	SLC52A1	AC093227.2	ZNF804A	AP003774.1	RPS3AP53	LINC00565	AC100832.2	WFDC12	AC098934.2	VENTXP3	ZNF157	YBX2	RPS3AP22	AC083805.1	PHBP5	AL390066.1	LRRC2-AS1	ASPG	AC004691.2	AL021396.1	RPS3AP4	OR8R1P	AL137247.1	TMEM132E	AL158211.1	AC090572.2	MTCO3P18	LHFPL3-AS1	MUC21	CHRM4	RPL7P26	AL591721.1	CNR2	PGAM1P4	AP000842.3	C6orf222	NPY6R	HAPLN2	TLK2P2	CCDC62	AL445465.1	PRPH2	ULK4P3	AL009178.1	RPL7P28	LINC01100	AC104365.2	AC015818.3	EDAR	RABGAP1L-IT1	TFAMP1	AC243654.3	AC002064.1	SPINK6	AP001476.1	TPM3P7	AC239584.1	Z83847.1	AC021818.2	RPS6P8	AC100849.1	FAM163A	AL031283.3	SLC4A9	AC002400.1	ANKRD2	AC108059.1	LINC01812	AP000925.1	AC009902.3	AC006116.1	GTF2H2	EAF1-AS1	RF00090	AC090907.2	AC069061.2	AL049651.1	CMTM5	DUSP27	AP002358.2	UST-AS1	SPDYE19P	AC084026.3	FAM187B2P	CIB3	RAG1	INKA2-AS1	LINC02082	AL035405.1	AL358933.1	AC125604.1	AL139035.1	AF131215.7	ADGB	AC006960.3	FHP1	AC091516.1	CCR9	RF00015	DAPK1-IT1	KCNMA1-AS3	AC067930.3	LINC00563	GEMIN8P2	ADAM20	LINC00370	LINC01433	AC080013.1	AC118555.1	ANO2	AL022476.1	HTR3A	CDC42-IT1	RPL7L1P3	AC007563.1	RNF113B	AGAP7P	CTSG	AC113615.1	CLLU1OS	AC025187.1	AC012441.1	AL451054.1	AL512306.3	AL133245.1	CACNA1A	AC022296.1	FP325332.1	SOAT2	CAMK2N2	SSTR5	AC005531.1	LINC00424	FGFBP1	AC092920.1	PDSS1P2	MTCO2P17	SNX18P23	FUCA1P1	AC002540.1	TUFMP1	PTGFR	F11	AL356753.1	B3GAT1	PAX6	AC093155.3	AL157944.1	AL392088.1	TNFSF18	TRIM64FP	TBX4	LRRC66	A2MP1	AC092125.1	AC073288.2	FO393401.2	PSMC1P4	IGSF5	SOHLH1	AL355834.1	AP005328.2	RPL29P2	RPS6P16	WFDC11	AC073321.1	ZNF660	AC073343.1	PPP1R1B	AL031429.2	C8orf87	AC092692.1	AL139246.2	LINC01399	AC018442.2	AC022400.6	GOLGA8K	AC000372.1	LINC01010	OTOS	EEF1GP3	GRPR	MLIP-IT1	IMPG2	AL583839.1	TENT5D	LINC02152	KRT18P46	TVP23CP1	ERVH-1	FAAHP1	AC012640.4	AC145285.5	AC096741.1	AC025280.2	AC026782.2	AC021594.1	AC068722.1	KRT18P35	EEF1A1P34	LY6G6F-LY6G6D	ERAS	ENPP7P12	AC073878.1	LINC01108	AC027544.2	KRT18P2	AL513174.1	FMO9P	TPSG1	AC026894.1	PLAC9P1	COPS8P2	CXCR2P1	ZNF30-AS1	LINC01143	RPSAP43	LRRC2	IL21-AS1	AC244153.1	AC020658.6	KLK11	PCDHB19P	KCTD16	AC015660.3	RAD51AP2	AC018797.3	AC097376.1	SP8	VAV3-AS1	CCNQP3	CACNG3	AC005609.1	SALL3	AL049734.2	HMGB1P3	FAM138B	AC069236.1	AC026477.1	AC010186.4	AC106796.1	FOXD1	CFAP74	AC092506.1	AL645941.2	AC078950.1	LINC02003	ACSL6	AC090409.2	AF107885.2	AL133279.1	AC020728.1	AC008395.1	AC100791.2	AL356215.1	BMS1P14	AC093627.6	SLC6A17	NPM1P32	AL445307.1	AL049748.1	AF038458.2	CCNA1	AL445647.1	AC091393.1	AC013468.1	GUCA2B	AC044839.2	DMRT3	AC073575.1	RAMP2-AS1	MESP2	KRT19P1	AL355916.1	HOGA1	AL589990.1	CAPN11	AC048380.2	AC025161.1	ROR1-AS1	RF00554	RBM11	AC009269.5	POLR3DP1	AC010615.1	AC083973.1	AC005180.1	KIAA1549L	AMHR2	RPL17P43	LINC02245	PLCXD2	AC004704.1	AL359258.3	SCGB1A1	AC007386.1	AL022722.1	AC021092.1	AP000786.1	TBC1D22A-AS1	LBX1	AC104532.1	RIPPLY3	AC108673.1	AL355922.2	AP001208.2	AC091182.2	GABRP	MSNP1	AC009019.1	HOXA11	TACR3	CU638689.4	AC012020.1	GPR182	LARS2-AS1	PRSS2	BNIP3P18	UCA1	AC093627.3	AC005156.1	LINC02343	AC079193.2	AC055733.1	RB1-DT	F2RL2	BNIP3P29	TF	SSUH2	AC008040.1	AC091132.4	KIF5A	NUDT19P5	AC068790.9	ADGRE3	AC091804.1	SPACA6P-AS	AC009139.2	FSIP2	AL133373.2	RIIAD1	AC097505.1	SSXP10	AC010275.1	AL109767.1	PLA2G12B	AC093152.1	AP001046.1	LINGO4	AC009119.3	KRT8P40	FGF20	AP002989.1	AHSP	AP002490.2	HSD3BP4	AC006064.1	AC007953.1	HOXC9	GOLGA6L3	AC134312.4	AC040160.2	ACTG1P19	HIGD2B	AL442071.1	C10orf67	FRY-AS1	SIX6	SOCS2P1	RHEBP1	BNIP3P40	AC005954.2	AC019254.2	MC4R	AC084866.1	LINC01913	GOLGA8M	ACRV1	LINC01972	AL139300.2	KRASP1	AC146944.2	AL021546.1	LINC02184	AL356756.1	AC008056.2	AC025574.1	FAM156A	KRT18P56	AC005050.1	BHMG1	SLC25A41	LINC01975	UGT2A1	AC006058.2	AC244502.1	AC009102.2	AP000365.1	AL450023.2	ZDHHC8P1	AC025575.1	AC004223.2	LINC00189	AL136980.1	SMIM6	AC240565.1	TERC	AC116003.3	AC011462.3	AC084757.2	AC034102.5	AC016573.1	AL031659.1	EDDM3A	RGS13	ANKRD20A11P	AL954642.1	SMIM17	RPL18P10	POTEKP	AC013290.1	SLURP1	CARS-AS1	IQSEC3P1	AC130651.1	AL078601.3	AC108734.2	SLC26A10	AC012414.5	AC091138.1	AL392048.1	LINC01700	TP63	AC010186.1	AC003092.1	AP000350.1	ACTG1P15	C17orf47	SCAND3P1	RPL18P11	AC245047.2	AC090502.3	SNX18P13	KLHL4	RF00264	AC084346.1	AC234772.2	NAP1L3	VCX	AC002076.1	AC010608.3	AL590640.2	FTLP1	AC002094.1	AC005696.4	FDPSP4	AC024601.1	AC138474.1	EEF1DP3	AP000894.1	MYOZ2	MS4A4E	MTCO1P24	AC128688.1	AC008894.3	AL355073.1	BX088651.4	AC079584.2	RBAKDN	AC073621.1	AL137159.1	FTH1P21	AL391647.1	AL133481.1	SERPIND1	UPK3BP1	AL121834.1	AC011726.2	AL353626.1	AL050327.1	MIR2117HG	AC093311.1	AC104791.2	AC126755.2	AC090833.1	FSD2	RAD21-AS1	AC016866.2	CBX3P7	AC004865.1	SNCB	AC009237.5	AL138999.1	AC006539.1	HNRNPLP1	AC104996.2	BTF3P6	SEC11B	AC092612.1	AC026150.3	FOXD4L1	AP005131.5	CFAP299	PCDHA3	AC096649.1	AC090044.1	TRIM9	ZBBX	RPS10P27	AC243972.2	NANOGP1	AC020913.1	DGCR10	AC068880.4	DLX2	RPL12P37	RAD17P2	LIM2	ITIH3	LINC01831	LINC01366	AP001318.1	LINC02038	ETF1P1	PRSS21	MCM8-AS1	AC092747.2	FBXW11P1	AL121894.2	AC008543.3	ARMCX3-AS1	AL391361.1	AL353743.2	AC087392.5	BRWD1-IT1	PCBP2P1	AC090735.1	AP000757.1	AC092067.1	AC091564.5	PRR26	CALR3	Z83844.2	AC010487.2	PSAT1P2	AP000866.1	AC091057.2	AC006299.1	CEP164P1	LINC02124	Z82173.1	AL022344.2	AGAP10P	AL592114.1	AC068254.1	MRPL50P2	AC026798.1	AL121656.1	TUBA3FP	AL391261.4	CYP4F34P	HNF4G	GAPDHP48	GAPDHP49	HNRNPA1P39	AC079456.1	MTCO1P39	AP002439.1	AC022795.1	AC107032.1	SPX	CYP4F35P	AL031651.1	C4orf45	AC092754.1	AC092851.1	SMIM2-IT1	MS4A18	AC010542.4	RPL21P32	TMPRSS12	MROH5	PXDNL	RPL21P133	LINC02430	AC015908.1	RPL21P92	AL590705.3	AC015849.6	KLHL10	AP003469.3	RF00272	AC044840.1	PPIAP32	RPL29P28	AC245884.4	AL451074.3	AC034111.1	RPL23AP23	AC009716.2	AC024475.4	IP6K3	C1QTNF9-AS1	AC096947.1	AC034102.7	POLHP1	OR11H7	LPAL2	AL928654.3	NCOA4P3	CERS1	AC104809.1	RPL23AP58	PRELID3BP7	TPH1	AC005225.1	ZNF969P	AC211476.1	TSPY16P	AL355075.1	KCNH6	AL359643.2	CD207	ELOCP31	AC110760.3	PCDHB6	AL589647.1	AC048380.1	AC073651.1	LINC01081	CD1B	RPL21P121	AC008015.1	AC096558.1	AC004893.1	OR52B3P	AC134775.1	ZBTB20-AS3	RPL23AP25	AP001625.1	AC013460.1	NEGR1	FRG2DP	MAB21L4	AC013470.1	AC090142.1	AL512631.2	AC079779.2	AL158071.1	LRRC74A	RPL23AP59	AL450469.1	AL590560.2	NRXN2	DPRXP1	IGLVIV-66-1	OR5AC4P	AC122714.1	DOC2A	AC018463.1	CBX1P2	WISP3	GGT3P	RPL29P7	AC110056.1	AC093904.1	KATNBL1P3	AL358176.3	RPL24P7	PTCHD3P3	MYL6P1	AC092552.1	ANXA10	TECTA	BANF2	GPR135	PRR18	GOLGA8VP	SLC17A3	AL031663.3	ATP6V0A4	OSTCP8	RPS27AP6	SKOR1	SPEG	RUNDC3A	CHCHD2P8	AL121895.2	LINC01698	AL356055.1	TATDN1P1	AC090666.1	FAM92A1P1	AC093107.2	ADCY5	EPO	RPL5P22	RPSAP44	AC093520.1	CXorf57	LINC02574	AC104446.1	LINC01337	AL592402.1	AC010547.3	AC092683.1	AL157770.1	GCSHP4	AC073352.2	RPS10-NUDT3	TBC1D27P	AC009690.1	NPM1P37	AC114495.1	AC233982.1	ELOA2	AL583722.1	AC022417.1	AC138512.1	AC044802.2	MYL6P2	SPATA13-AS1	U40455.1	AC108865.2	CCDC58P5	AC024085.1	AL161773.1	RPS16P8	PBX2P1	AC002401.2	IFNB1	CFAP77	UBE2L2	AC076968.1	AC087672.1	LINC01991	AC010255.2	AL360270.2	GMFBP1	AL136164.4	CBX1P1	FAM86LP	RDH5	SPIN4-AS1	AC097724.1	AC100827.5	VDAC1P11	AC096996.2	AC004817.3	RASA4	VDAC3P1	PRDM6	AL139230.1	AC112518.2	PRRG3	LINC00307	IL27	AL359643.1	AL049820.1	HOXB-AS2	RBP2	AL135978.1	FTLP6	ADRA2B	ZNF214	AC015849.4	RPL23AP16	AC135983.4	ATP5MC2P4	NKX2-3	BPIFB6	SMG1P6	AL031985.1	SLC12A5	AC143336.1	LDB3	CFC1B	AC092375.2	OCM	AD000813.1	AL356515.1	RPS23P2	AC092332.1	SLC25A47P1	AC018643.1	AL451064.2	OXCT1-AS1	SLFN14	AL121985.1	AL391987.5	TRBV10-1	LINC02223	AC019129.2	TRBV12-5	TUBBP2	AC245052.1	AL357055.1	LINC00310	NKAPL	GDF10	ZNF101P2	TNP1	AC105446.1	AC027449.1	TNNI3	ZNF677	FAM45BP	AC023194.2	STIP1P3	CFTR	AC112206.4	AC079385.3	GOLGA6L4	OR2AO1P	CRP	AC023794.1	FAM151A	PKD1P1	ATP5MC1P7	AC073583.1	RPS15AP29	AC116165.3	AL110118.1	AL391415.1	AC125494.1	BMPR1AP1	AC009413.1	AC009554.1	AF287957.1	GDPD4	EPB42	AC008494.1	AL021026.1	REELD1	RIPPLY1	ASB9P1	LINC01336	PCDHGA9	AL136295.4	UBE2NL	AC025594.2	AC008764.4	H2AFZP6	AC010615.3	L34079.1	RPSAP74	AL122017.1	AP002518.2	RF00601	ATP1A4	RF00402	RPS24P16	XXYLT1-AS2	TRAV1-1	AL596448.1	HSP90B3P	AC007823.1	OR13Z3P	AC105129.2	AC025576.2	LINC01031	AL139241.1	LINC02188	AC097484.1	AC243562.1	UBE2E1-AS1	AL512504.1	AL133243.4	CFAP47	MTRNR2L11	CLCP1	CTRL	AP000560.1	AC067817.2	RF00413	IGF2BP3	AC004808.2	CCNB3	AC136475.8	LINC00652	AL445437.1	LINC02579	IMPDH1P10	FXYD1	CXorf58	AC011773.4	BCAP31P1	AP000442.1	AC113155.1	AL137918.1	Z95114.3	NUTF2P3	TMEM171	GKN1	AC103591.2	NAT8B	AC012617.1	AC138811.2	IL1R1-AS1	RPS15AP36	CICP27	NDUFB4P1	HMGN2P4	AC090970.1	AC005808.1	AC133961.1	C11orf42	AP002428.1	RPL31P58	RPL7P58	CYP4F26P	HOXA9	AC090181.3	LINC01118	Z98257.1	ADAMTS7P3	AC026202.3	SPATA21	LINC00607	AC008738.1	RF00599	AC022467.1	PGAM1P12	AL117381.1	AC084290.1	PRDX3P4	AC027176.2	C11orf16	AF279873.2	KCNK12	AP005233.2	LINC00993	AC018946.2	MRPS6P2	RPL7L1P13	ASMT	AL355102.4	LINC01818	AC093904.3	AC106053.1	AC244197.3	AC003681.1	CASC19	CDK2AP2P2	NDUFB4P8	LINC01583	NPM1P18	AL121901.1	AC118344.1	CCBE1	AC004980.3	ZNF648	ST13P4	AC009686.1	AL442663.1	RPS3P7	GPD1	KRT8P8	POU5F1P4	AL031133.1	AL445686.2	CCDC54	AC138811.1	AC018529.1	NFASC	AC073413.2	AL137129.1	AC097063.1	ALDOAP1	AC244093.5	AC083902.1	AL356020.1	AC084759.3	AP003110.1	RFPL3S	ATP6V1G2	CREG2	GPR152	AL035658.1	ELOBP1	LINC01850	AC092427.1	RPL7P15	FAM222A-AS1	APOA1	EPHA7	CLDN11	AC146507.1	IGKV1OR2-1	HLA-V	AL663058.1	AC135388.1	MYH16	AC027796.3	AL031848.1	AL136038.1	GLI1	CACNG8	SZT2-AS1	AC004854.1	ADAM22	TPRG1-AS1	EEF1B2P4	AC013799.1	AP000688.3	AC091544.1	AC090877.2	XKR6	AL049714.1	AC027237.4	AL161935.3	AL138955.1	ENPP7P14	NGFR	RN7SKP196	LINC01098	HCG15	DHRS2	AC023790.2	RN7SL440P	AC055811.3	AC105250.1	AC097460.1	AC090197.1	AC113383.1	AP002530.1	AC020658.4	RF00322	FAM213AP2	TMEM256P2	AL356805.1	FABP7	SOX8	Z97200.1	AL603882.1	LINC01568	AC144836.1	RF02116	AC015712.2	AC025165.3	AC126177.7	AL137798.1	AC073052.2	AP002364.1	HMGB1P20	LINC02322	SLC25A15P2	AL035252.2	AIFM3	TRAV30	AC140479.1	IGSF23	CATSPER1	XDH	LDHBP2	GPR22	AL157823.2	LINC02450	AC093525.6	AL137784.2	AC022960.2	AC083837.1	AC004076.2	NT5C1B	GGTLC4P	RPL31P59	AC018695.1	GFOD1-AS1	AC068020.1	SPDYC	MEG9	AC139451.1	MAP1LC3P	AC051649.1	MEF2BNBP1	RN7SKP163	POU3F1	SINHCAFP1	AL008718.2	AC015923.1	SRP14P3	AF124730.1	FIGNL2	AL627309.5	AL590822.1	LRRC7	AP000811.1	TUBBP10	ACKR4	AL358075.1	AL157400.3	AL096816.1	AC234781.3	RF00092	HIST1H1A	RF01210	SEC14L5	Z99127.1	AC090617.1	AC069421.1	RPL35AP32	AP001464.1	RPL36AP10	MRPS33P3	RN7SKP4	ABCB11	AL356599.1	DLG2	EBF2	AC087481.1	KRT18P65	RPL10AP1	POM121L9P	OR52P1P	AC005291.1	AC106730.2	AC006144.1	AC138028.1	AP003108.3	HOMER3-AS1	AC012309.2	AC087749.1	RAB5CP2	AL513314.1	CNR1	AC015712.7	AP000904.1	AL662791.1	AC008878.1	AC104472.1	PRR35	AC126177.6	AC090061.1	ELOCP33	LINC00348	AL035045.1	RN7SKP268	AC069360.1	LINC00968	GTSF1	RPL29P30	KLRF1	AC093827.2	ST6GALNAC2	SLC16A8	AJ003147.3	SOBP	HTR7	LINC01186	AC104316.1	CMA1	ACTN1-AS1	LINC01358	AL162390.1	IGKV1-32	AC024937.2	RHOQP3	LINC01724	KRBA2	TOX4P1	AC032011.1	AC016542.2	AC016542.3	AC005332.7	RN7SKP257	AP002761.2	AC130472.1	LINC00944	PCYT1B	AC011458.1	MATN4	DUXAP9	BBOX1	ADRA1A	AC092656.1	AC006195.1	AC007256.1	AC113146.1	C6orf58	MPP2	MKNK1-AS1	RGS9	RAB39A	ITIH5	YWHAQP6	AC011890.1	CNN2P9	RN7SL230P	C8orf59P1	LIPM	PGM5-AS1	LINC00398	RN7SL801P	AC010300.1	AL359273.1	RERG-IT1	AC099513.1	TTLL13P	RN7SL182P	HMGB3P20	PRDX2P4	RF00072	RN7SL709P	AC064874.1	RN7SL650P	AC010247.1	AP007216.2	AC011451.2	MTCO2P19	SEPT7P1	LMX1A	AC103563.2	RPS2P6	AC079416.2	RN7SL556P	RAET1G	RPL5P18	UQCRBP2	AC079385.1	CHST4	RPS2P45	RN7SL507P	SYT4	AC004494.1	AL359317.2	FSIP1	HMGN1P15	SERPINC1	GRK7	AC026992.1	DQX1	AC104785.1	AP002472.1	AP005432.2	STEAP3-AS1	AC068473.4	PTCHD1	AP005119.1	RN7SL153P	AC112229.3	RN7SL395P	IGHVIII-13-1	AL162419.1	AC104109.4	MUC6	HMGB1P21	AL035401.1	RN7SL638P	RN7SL815P	FGF12-AS2	HSPA9P1	HAPLN1	KRT8P9	RHOQP2	RF00561	LINC01225	NDUFS5P1	LINC01091	AC010469.1	RN7SL277P	AC015914.2	MTND4LP14	GPAT2P2	AP006333.1	AC112673.1	KIAA1211	ALDH1A2	CSPG4P12	AC004777.1	AC006037.1	AC099494.3	HOXB9	RPL3P11	AC147651.1	RF01293	AC093698.1	AC131097.4	ZNF709	AC084824.3	AC005230.1	AL355102.2	GHRH	SIGLEC17P	RN7SKP110	IGKV1-35	TMEM139	ZNF658	ATP5PBP1	AL356273.3	IGKV1OR9-1	AP003733.1	HMGB1P23	AL132780.4	AC135352.1	AC103746.1	AC135803.1	POU5F1B	HIST2H2AA4	AC010333.1	AL360093.1	AC005828.2	AC053481.3	AC007347.1	RPL13P4	AC005294.1	AC010501.1	MGC16275	AC066613.2	SEPT14P12	AC239809.3	VWA3A	LINC02449	GSTT2	AC098847.1	LINC00515	CAMK4	LINC01827	AP003385.3	AC089998.2	BNIP3P26	AC122710.1	AL132642.1	AL590385.2	SYNE1-AS1	RF00156	RN7SL499P	RANP3	AL079304.1	GCOM2	RN7SL552P	DKK1	RLN1	CEACAMP3	AC131254.2	SRRM3	AC021744.1	AC004584.1	CFAP57	RNF175	TTC3-AS1	AL590999.1	AL683807.2	AC108102.1	HMGN2P31	NOC2LP1	YBX3P1	KALRN	HID1-AS1	AC020983.1	AL583856.2	AC092953.1	AC244093.1	AL583810.2	RANP9	ADAMTSL3	AL590068.1	ACAD11	RF00598	AL355076.1	AC007376.2	AC001226.1	TMC3	TCHH	AC107021.1	AP000769.3	AC068888.2	AC022001.1	LINC02515	LRRC63	AL360181.3	AL512356.1	RPL21P8	Z69666.1	FTLP5	NME9	AC099335.1	AC025283.2	ZNF365	MTND5P25	TIMM9P2	AC010335.3	HLCS-IT1	AC026458.2	HMGN2P10	AC003965.2	AC002127.2	PRLH	ANKRD66	KRT20	AL137847.2	AL133445.2	LINC01685	AC010336.1	AC026348.1	CSAG3	FTLP17	AL683842.1	ZMYND19P1	MLLT10P1	AF038458.1	BEGAIN	EIF5AP2	AC006059.1	AC016868.1	HAUS1P2	PPIAP26	FGF2	AC073648.4	AC005070.2	SPTLC1P4	AC021146.3	AC104390.1	VSIG8	C4orf51	AC005695.2	MYL8P	RN7SL644P	AL627443.1	AC019072.1	KCNV1	TCTEX1D1	SP3P	LINC00315	HIGD1AP16	LINC02097	TSEN15P1	UBQLN4P1	MEIS1-AS2	CASC2	AC004076.1	AGBL4-IT1	CD81-AS1	HMGB3P4	MRPS21P9	SLC10A5	FABP5P3	AC073529.1	RF01225	IGBP1-AS2	TMC1	HOXB8	CECR7	IGHVII-60-1	AC091925.2	AL592424.1	PKD2L1	RIC3	FO393418.1	AC012085.1	CPAMD8	AC009509.4	AC011476.2	AC138649.3	RF00340	TMEM72-AS1	NDUFB9P2	LINC01281	GTSE1-DT	AL133216.2	AC093019.1	GAPT	LUNAR1	AP002371.1	IRS3P	PCDH20	RPL12P44	RPS10P14	GAPDHP71	LINC01268	IL9R	SLC10A6	RF00334	MAGEE2	GCGR	AC010653.2	AC138965.3	RPL12P41	AL021408.1	AC092868.2	AL035409.1	IGLC4	RPL7P52	LINC01800	AL352979.3	TLL2	MTCO2P4	AC005884.2	ADORA1	AC024941.2	AC121247.1	AL354710.1	AC022217.1	GATA3-AS1	AC000032.1	AL049838.1	TRIM74	ERICH6B	RPS3AP54	HNRNPABP1	EML6	AC073109.1	AC022819.1	TNXB	AC138951.1	SIGLEC11	KLHL1	AC097494.1	Z84478.1	DDX3P1	PPIAP16	DBIL5P	LENEP	AC108448.2	AC007318.2	AL606489.1	AC009318.4	AL590365.1	AC093270.1	AC125603.3	AC016597.1	LINC00308	RPL3P1	CPO	ZRANB2-AS1	KIR3DL3	ADPGK-AS1	AL160394.1	ZNF37CP	ATP10B	NACAP8	LSAMP	AC138305.3	AC137590.2	AC027763.1	AC092164.1	AC091564.1	CKMT1A	AC132219.1	AL358876.2	AC146507.2	AL354793.1	AC108688.1	RPL23AP67	AC044810.1	FAM177A1P1	TRAV8-1	MPL	NEURL1	AP000873.5	AC006445.2	LINC02285	DDX55P1	AL023806.1	AC016949.1	AL357143.1	AC148476.1	AL133330.1	RPL23AP38	RPL23AP11	KIAA1024	AL606489.2	JHY	AC131159.2	MRPL30P1	AC006435.4	SLC25A30-AS1	AC092757.1	BTF3P5	RPL23AP10	OR5H8	AC068987.4	PKD2L2	RPS11P7	AC129492.4	SDHDP2	CCDC153	HNRNPA1P41	LINGO2	RN7SKP272	RF00017	AL731556.1	AC005264.1	C22orf15	CIDEA	FAM209B	WFDC1	AC012443.1	LINC01551	LINC02428	AL512283.1	AC092835.1	AC025164.1	AP006248.4	AC125611.1	SRMP2	AL662899.2	CPA2	AL161629.1	CX3CR1	AC058791.1	HADHAP1	MAPK10	AC106900.1	AL139158.2	AL354695.1	ENTPD1-AS1	AC012447.1	CR392039.3	LINC02219	AC008556.1	MTCO1P27	GRIN2C	FLJ33534	AL392089.1	SHISAL2B	LINC01509	THOC7-AS1	AC034229.6	CALM1P2	AC110792.1	AC010175.1	LINC00618	AC124242.2	AL592310.1	MRPS17P1	CNTNAP4	AC025035.1	PLEKHA3P1	AC091167.4	MAGOH3P	ESR1	AF127577.5	ATP1A3	SDCBPP1	AC122713.2	RPSAP8	AC119618.1	KRT18P28	AL355001.1	FAM189A1	LRRC24	RPSAP49	AC005220.1	RPSAP6	ENPP7P7	C11orf65	AC026410.1	AC109446.1	DUSP8P3	AC100821.2	CDX1	AP000866.2	RF00012	AC008440.1	CXCL14	RDM1	TTLL10	MEFV	CYS1	AL139339.1	AC093423.2	HOXA4	WNT11	AL139021.1	CILP2	AC097374.2	AC092718.1	AC068831.6	AP000346.1	ODF3L2	ST20-MTHFS	MYCBPAP	AL357055.2	RF01848	LINC01410	LKAAEAR1	AC067931.2	AP000864.1	AC091144.2	AC012486.1	SUCLG2P2	AL445646.1	GNG8	RF00275	DGKI	S1PR5	PTPRZ1	AL136320.1	HIST3H2BB	BTG3-AS1	TNRC18P1	PTCH2	AC114402.2	VPS33B-DT	AC015911.4	GVQW2	PIPOX	TM4SF19-AS1	FHL5	IZUMO1	AL157902.2	CALM2P4	DEFB131B	AC087588.2	AC004540.1	ANGPTL1	AC095032.1	AC127024.6	CAPN14	NPM1P9	TOMM20P2	LINC00299	AC134772.1	AC016292.2	LINC01731	AC093616.1	AC127024.1	ZNF221	SOX6	LINC00592	MAFA-AS1	PTPRD	AC025043.1	AC009088.1	RAB9B	OR8G5	AC004975.1	IQSEC3	TVP23CP2	ZNF724	DUTP3	AC005096.1	AC005336.1	TCP11	NPTXR	RPL17P40	AC016691.1	CFLAR-AS1	AC098859.1	NPM2	AC067945.1	FAM78B	AP001094.3	RNF157	LINC01580	SNRPCP14	LINC01635	ARRDC5	CFAP44-AS1	TRAV23DV6	AL078621.3	HOXD-AS2	PPP1R2B	Z84492.1	AC090695.1	RF00568	VIL1	AGBL5-AS1	SERF1B	DPPA3P2	AC009097.1	AC113208.1	PRAMENP	AP003721.3	AP003721.4	AC010642.1	RPL3P3	AC079880.2	AC068533.3	AC008549.3	AP001893.2	FAIM2	VSNL1	AC007991.4	AL359073.1	AC022296.3	FGFR3	BPIFB9P	SCN8A	ARL10	AC084198.1	AL354726.1	AL021937.2	SCOC-AS1	TRBV6-1	TEMN3-AS1	AC004678.2	AC107398.2	AC104472.2	AC025271.2	NUTM2D	AC108734.1	MAGEC2	AC004129.1	MESTP1	NTN3	RPS12P23	LINC00824	HSPD1P6	SYT5	SNORA74A	AL645940.1	AL162595.2	SOX2-OT	TCF21	KRT16P1	TTLL9	TRBV10-2	LINC00243	HMGB1P14	MAGI1-AS1	HSPD1P16	AC004988.1	AC110760.1	RF00411	AC090844.3	PPP1R2P6	TMEM132D-AS2	AC089987.2	NLGN4X	GREB1L	MTRNR2L4	AC104978.1	NEU4	AC022872.1	AC009041.2	CD200R1	SERTAD4	AC087632.1	AL022324.2	AL354694.1	PNMA8A	AC233702.1	AL049874.1	UTS2R	AP000845.1	AC010323.1	SERBP1P1	TDRD10	RPL12P38	AC013244.1	PRAC1	AC002542.1	AC114550.3	DDX39BP1	OMG	AC023090.2	LINC00892	AC107027.1	AC015795.1	NEK10	MTCO1P11	YWHAEP1	AC104135.1	AC087163.1	AC007066.1	PKMP1	FAM47E	AC007494.1	AL606490.2	AL596220.1	SMURF2P1	AC092896.1	OLIG1	ZNF763	KCNN1	AC011726.3	AP000919.3	BEAN1	AC079322.1	AC096720.2	SMARCA5-AS1	AL162578.1	AC136285.2	Z99289.1	SGCA	SCUBE3	AC004943.1	LINC00970	ENTPD2	AC010099.1	RN7SKP240	KRT16P2	LINC01345	CYP51A1P2	AC245060.6	AF201337.1	AC007382.1	AC087518.1	TMEM191C	AC096642.1	AL162724.1	KDM4D	ARHGAP28	SEPT14P4	DEFB133	AL049610.1	AC073911.1	BNIP3P24	EFCAB12	REC114	AC115522.1	ANP32BP1	AL031595.3	SLIT3	AOX3P	TPT1P8	AC034229.5	NRTN	AL031719.1	AL162464.1	ABHD17AP5	AL136141.1	AL512274.1	IFITM5	AP002812.3	NANOGP7	AC007098.2	AC079140.3	AGAP5	ACTBP9	C3orf86	BSNDP2	AC044860.1	CAMTA1-IT1	AC025176.1	SLC4A5	STXBP5-AS1	AC004466.3	AC008805.1	DAND5	KRTAP5-10	AL132838.1	DRGX	AC012435.2	AC145285.4	LINC01219	RPS20P24	TTLL8	TTC9B	AC009754.1	NDUFB1P1	AP000766.1	HNRNPCP4	GPR158	AC016559.2	ARF1P2	ANKRD31	CFAP54	RPL5P29	AC009542.1	AL158168.1	HLF	TMEM56-RWDD3	BNIP3P16	AC008569.2	RPS20P4	KLHL30	AC061999.1	RPL5P24	RNU2-37P	AC025569.1	FLJ22447	PRCD	AC004112.1	AP000721.2	RIMS3	SMTNL2	AC104837.1	TRPM2-AS	AC012603.1	AC140658.5	AC068790.7	FSIP2-AS1	IGLV8OR8-1	SLX1B	BACH1-AS1	RPSAP61	DNAJC19P9	AL645608.6	AC089983.1	AC011487.4	NDUFAF4P3	ANKRD36C	AF111167.1	HNRNPKP2	RPL36A-HNRNPH2	AC008267.4	AC099336.1	PGK1P2	AC109454.2	EFCAB5	AURKAP1	AL591806.2	ABCA17P	AL592301.1	ARL4AP4	DNAI1	TRGV4	AL136531.2	AC092535.3	AL589765.5	AC005703.2	AL133477.1	PGGT1BP2	AC011472.2	ST13P18	AL512326.3	TNNI1	PCDHGA11	AC002347.2	RPS29P8	AL354861.2	AC073569.3	BMPR1B-DT	DTX2P1-UPK3BP1-PMS2P11	AL353754.1	CDCA4P4	AC007224.2	AC009630.2	RORA-AS1	NT5CP1	AC244034.2	KRT79	AC004846.1	SCGB3A1	AC068491.4	AC003989.2	MYL12BP1	AC079781.2	AC008526.1	AC023055.1	PA2G4P4	AL356108.1	LURAP1	AC245884.10	AL590639.1	PTGDR	AC012360.1	AC020931.1	CLEC6A	ELOCP21	GUSBP4	AC245595.1	AC091152.1	RPS26P49	AL512652.1	SYT12	AC036164.1	TTC24	AL357833.1	AOC1	AC109454.1	AC021016.1	AC090589.2	LINC02294	AC079054.1	AC004696.2	LINC02054	SPDYE21P	MICE	TUBB8P2	PPIAP70	AL133346.1	LRRC71	AL596087.1	AC006946.1	PLAC8L1	AC011742.3	ODCP	AC108517.1	AC012146.3	PPIAP74	AC008967.1	RAB28P5	IL13RA2	AC079209.1	PXT1	LINC00184	USP2	EXTL1	RRH	AC024909.2	AL022097.1	RPL21P11	AL591848.1	AC131211.1	RPL35P4	LRRC69	RPL36AP40	AL391422.2	AC011933.1	AF127577.4	AL031985.2	LYPD8	ADGRD1-AS1	RBBP4P1	FAM157B	RPL21P3	AL035458.2	AC107222.1	AL354732.1	CYP4X1	SLC1A7	AC040914.1	BAK1P1	AC015967.1	SUGT1P1	RPL7AP53	LRRC49	AL024497.2	AC016747.3	AL133230.1	LINC01344	IGLCOR22-1	PDIA3P2	ZNF890P	ISPD	AL109935.1	ERICH4	AL158156.1	AC019176.2	SERPINI2	RYR3	AP001372.4	SETP8	RPL39P29	AL078599.2	AC243919.1	MAP6	DDX11L10	IGLCOR22-2	PRR34	CACYBPP3	SRD5A3-AS1	RNU1-122P	AC002401.1	ARHGAP10	ATP6V0CP3	ASIP	AL139288.1	CARD17	AC021483.2	RPL39P18	AC019181.1	AL049794.1	AC125437.2	AC084754.1	EIF3CL	PDCD5P1	AC008686.1	CCDC73	SLC5A12	C22orf34	AC091132.2	AC022497.1	RPL15P2	AL161757.2	AC127024.3	AC132068.1	AC068295.1	PKMP4	RPS27AP19	AC020659.1	AC004623.1	MASP2	HCG17	OR2A9P	AC013264.1	AC007998.2	CACNA1C	RAB1C	AC005696.3	MTND4P23	KRT8P41	KLRD1	AC107956.2	AC136604.2	AL136981.1	AC023906.1	TDGF1P5	QRFP	AP001178.3	RN7SL444P	RF01161	AP005136.2	ACBD7	AC011468.2	TRGV5	NAV2-AS3	SUMO2P17	AP000781.2	UNC93B4	AL583810.1	EPN2-AS1	PIH1D3	HSPE1P13	AC027455.1	RN7SL738P	AP000424.1	AP000866.5	CYP19A1	RN7SL219P	CLNK	AL157786.1	RN7SL426P	RN7SL838P	AL627223.1	AL445483.1	AL035443.1	AL161772.1	SPINK14	AC017002.1	ATP8B4	LINC00861	LRRC3	BCL2L10	AP000640.1	AC243654.1	AC024559.2	AC046176.1	AC079880.1	GOLGA8H	AC004812.1	AL109914.1	AC015977.1	AC009120.5	AC009119.1	AC022893.3	UBE2V2P3	NCR1	AC104134.1	RIMKLBP1	AC026355.3	PGBD4P3	HMGN1P4	TOMM20P4	LINC01960	SPATA17	CKMT1B	AC002064.2	AC005529.1	AL359317.1	DNM1P38	AC004449.1	AC096734.2	AC093865.1	AC009970.1	HSPE1P8	AL359541.1	AC007298.2	FUT7	AC000067.1	BMS1P16	HSPD1P5	SSTR1	AC004707.1	AP002360.2	HCN2	LINC02422	AC097535.2	AL031726.1	AC022893.1	S100A14	ABCD2	LINC01229	EEF1A1P17	ZNRD1ASP	AC112206.2	RNU4-35P	ACTBP11	AC122694.1	ZNF252P-AS1	GNG13	HAGLROS	HSPE1P18	AC022148.2	AL355076.2	AL445220.1	SLCO4A1-AS1	AC005523.1	CEP170P1	AC120114.4	AC093525.2	AC104619.3	AC133919.1	MAP3K20-AS1	AP003392.5	JPH3	BVES-AS1	RF00212	ACOT11	AC107884.2	NR5A2	SNORA2B	SNORA58	GPR62	COX4I1P2	RF00019	AC010280.2	AP001922.6	AC145124.1	AC022445.1	AC105118.1	MIR4697HG	LPAR5	AL009181.1	IGLV3-7	PAH	AP000255.1	AP003072.2	HSPA8P8	SNORA70D	TRAV25	AC026904.1	SNORA22C	RN7SL756P	AC108161.1	RPL3P6	AC018648.1	HSPB2	AL157400.4	PCDHB18P	RNU11-3P	PLCG1-AS1	AC104447.1	AC008481.2	INTS6L-AS1	AL031963.2	RNF217-AS1	FAM9A	ANKLE1	AC098617.1	AC011352.1	ZNF583	ECT2L	PPIAL4A	CATSPER3	AC068790.4	GALNT9	AL513329.1	AC138035.1	AL450309.1	RF00139	SCARNA20	SNORA36B	THAP5P1	AC123912.4	AC156455.1	AL122003.1	GAPDHP70	AC019129.1	AL023803.3	RPL4P6	AC073314.1	CCDC15	AP001922.5	TTC16	SCARNA23	PTCRA	AC034102.6	SCARNA4	RNA5SP494	SNORA37	AL353662.2	LHX4	AC013565.3	KRT18P10	AC107032.2	C1orf137	AC027176.1	AC084809.2	MEIG1	NPM1P24	AC025918.1	AC019227.1	Z99129.1	IGHVII-53-1	UBXN10-AS1	NPIPB3	TRBV24-1	BTG1P1	AL139220.2	FRMPD2	IL5RA	PRDM5	AC104985.1	OR7L1P	TMEM246	CLEC2L	AL031055.1	EEF1A1P8	RPSAP46	SNORA28	SUMO2P18	HDGFP1	ATP1B2	IL22RA2	IRX6	KLLN	AL139005.1	AP000692.2	AL161645.1	GLS2	PTPRR	CR381653.1	ATP13A4	AC037487.4	RPL31P49	RF02271	UBE2Q2L	ASAH2	AL353572.2	AC027088.3	CROCC2	GPR173	AC015802.4	AC013404.1	AP000942.1	AC060766.5	AP003071.1	AL391416.1	AC138866.1	PPIAP51	AL360270.1	AL162414.1	GABRR2	TIGD4	KL	TNK2-AS1	SLC23A1	AP002852.1	KLKB1	AC008443.6	AC138393.2	BPIFB4	AC110921.1	TREML3P	AC000120.1	SNHG28	AC018410.2	AC011506.1	AC027279.3	AC005730.3	LINC01929	AC006538.1	AL109811.1	FAM124A	AL356488.1	CTAGE7P	CCDC144NL-AS1	AL391903.1	LRRIQ3	AC004840.1	AP001350.2	AC104819.1	TPBGL	FAM21EP	AC126283.1	LEKR1	TMEM233	AC119396.2	AC103810.1	C22orf23	GRIK2	IGF1	AC008105.1	AC005262.1	AL158151.2	SELP	AC084083.1	Z84484.1	AL160279.1	CKS1BP6	AC112907.3	AC090013.1	AC104763.1	AC112187.1	ASIC1	AL023807.1	ALDOAP2	TTN	AC090709.1	FAM96AP2	RNA5SP68	RNA5SP452	RPL23AP8	AC079905.1	TEKT3	DRAXINP1	ZNF670-ZNF695	SRP14P1	AC135068.9	PTPRG-AS1	AL627389.1	CEND1	AL354811.1	RND2	CORO2B	ZNF730	PSCA	CELF2-AS1	AC112722.1	CNKSR2	STK24P1	ENSAP2	AC064836.1	AHNAK2	AC136604.3	RNU6ATAC25P	ZNF665	AC133539.2	KRT18P11	AL161785.1	TRMT9B	AL354824.1	SCOCP1	IGHV1OR16-2	AC011511.1	BOLA3P3	LAMTOR3P2	CLCNKA	LINC01208	NHP2P1	UBBP2	AC012313.2	AL121760.1	RPS26P35	C1orf127	FAM151B	RPL34P6	AL844908.2	AL132656.2	VN1R42P	AC024257.4	MED28P1	ANKRD29	CCDC13-AS1	LINC00316	EIF4EBP1P1	RPS26P39	TRPV1	RPS18P13	RPL7AP60	AC009108.3	AC024581.1	LINC00920	MIR6740	RNA5SP114	AC013356.1	SYNGR4	RPS12P27	AP001148.1	AC011815.2	MIR151A	ARMC2-AS1	CCDC87	FLJ38576	AC017067.1	PSMD6-AS2	AC073592.4	AL050320.1	LINC01579	AC010139.1	MIR548O2	OSTCP2	AC011447.4	RNA5SP298	AC073127.1	ELN	AL022238.3	RPSAP18	AC004223.3	AC110769.2	DBH	PPP1R36	MIR181B1	RNU6-1203P	RNU6-541P	AC120498.7	STMN1P1	SNORD8	RNU6-1079P	AC083873.1	SCML4	IL7	FXNP2	AC011465.1	OACYLP	SLFNL1-AS1	RPS3AP38	RNY1P9	LRRTM2	THORLNC	Z98742.3	AC004477.1	TREX2	AL158196.1	AC105339.2	DYNC1I2P1	LINC01515	AC093826.2	RF00573	AC104819.3	AC009148.1	GIMAP5	RPL30P7	FAM43B	AC005154.2	AL135786.1	RNU6-315P	RNU6-40P	RNU6-1278P	AC005082.1	RNU6-652P	RNU6-821P	RNU6-1321P	RNU6-22P	RNU6-1303P	RNU6-942P	RNU6-1277P	RNU6-188P	DIRAS2	ACTA1	CHCHD3P3	RN7SKP271	AC008972.1	AC008264.2	AL035423.1	AP002770.2	NMUR1	AC007160.1	TRAV27	HBD	RPL18AP16	WEE2-AS1	IRS4	MYH3	RNU6-711P	RPL7P44	RNU6-446P	RNU6-90P	ALG1L10P	AC078899.3	RNU6-307P	AL669983.1	AL121753.1	BRCC3P1	TMEM145	IFNA20P	TPK1	TMEM217	ARF4P2	CCDC171	RNU6-479P	RNU6-623P	AL355987.3	RNU6-651P	C11orf21	AC005606.2	RUNDC3B	AC084871.1	AP003390.1	RBM15-AS1	AF279873.1	TM6SF2	AC083964.2	PROZ	PCSK2	AL391261.3	RNU6-1301P	RNU6-343P	ZNF876P	AC020763.3	RPS20P15	S100A12	AC091167.6	AC013489.3	TOMM20L	CD226	GAPDHP22	CLEC5A	LINC01554	OSTN-AS1	RNU6-1279P	AL592494.1	ACAN	AC090004.1	SCGB1B2P	ARL13A	ACTBP7	FEM1A	RNA5SP450	AP001412.1	AC009095.1	RNU6-62P	LGALS4	CLEC17A	AC027271.1	AC010624.1	TPSP2	AC080129.1	PAICSP1	AC137723.1	AP001972.1	RPL9P21	AL136097.3	AL135838.1	SSBP3-AS1	CCDC89	AL353135.1	AL135818.2	NPIPB2	AL513523.1	AL354983.1	RF00408	RPL21P120	OR51E1	AL139099.2	RNU6-930P	AC010335.1	AL162384.1	PPIAP77	AC018682.2	MSC-AS1	RN7SL663P	AC027279.1	AC009145.4	LEFTY1	SERPINA5	MTND4LP13	EEF1A1P10	SAP25	RPS3AP25	PPIAP47	RN7SL809P	MIR641	RNU6-892P	AL133227.1	MIR1273F	C11orf91	AC015917.2	LINC00571	ACAP2-IT1	TRAV9-2	AC010761.6	SERBP1P5	AC013489.1	HSPA8P15	MIR579	MTDHP1	MIR548F2	AL133371.2	RPL19P16	RGS11	CALHM5	CD44-AS1	AC084200.1	CPNE4	AC103724.4	AC010655.1	AL356273.2	AC139783.1	RNFT1-DT	AC012213.3	CCDC169	AL162431.2	COL21A1	MMP7	HIST1H2AH	RN7SL502P	SMG7-AS1	IGHEP2	AC126603.1	EEF1B2P7	ZCWPW2	ZKSCAN7	RPL13AP3	AL513477.1	AC116049.1	RNF112	RBM26-AS1	AC004594.1	MIR569	RNY4P7	SLC35E1P1	RNA5SP21	XRCC6P2	CLEC4D	AC104653.1	AC009245.1	VASH2	DHCR24-DT	FAM222A	AP003351.1	AL138689.1	AC010632.1	HIST1H2BH	ADGRE1	STXBP4	MIR599	ROBO3	AC002451.1	AL163952.1	RPL7AP64	KRTAP5-AS1	FBXO36P1	CORT	FO393419.3	AL133373.1	MIR646	AL022069.2	MIRLET7BHG	PDE8B	LINC01484	KRT83	GDF9	AL163636.2	AC244197.2	PRKXP1	LINC00639	C4A	SLC35E2A	AL078581.3	AJ011932.1	MAP7D3	B3GAT2	LINC00941	AC026462.1	RPL9P2	AC025434.1	TRBV10-3	AC013489.2	RPL29P19	3-Sep	FILIP1	TPRG1	EGOT	APOBEC4	AC109826.1	SLC25A34	AC020922.3	SPON1	AC009974.1	ZBTB40-IT1	RNU6ATAC14P	CDH17	AL662907.1	GRTP1-AS1	COL17A1	AKAP5	KCNMA1	DLGAP1	MFAP5	AC104564.1	PAXBP1-AS1	CACNA2D4	LINC01914	AL353708.1	GSTA7P	KLRG1	CADM3	AC011491.2	RPL5P1	AC106739.1	AL157385.1	AC004461.2	MIR661	AL121992.1	ACSM3	LINC00843	AP002957.1	ARPC3P1	PHKA1P1	RPL36AP15	RN7SKP287	NHSL2	RPL23AP95	GFOD1	AC010980.2	FAM178B	AC127070.2	DYDC2	AC244090.2	AL596244.1	AC090587.2	A2M-AS1	HCFC1-AS1	IGKV1OR-2	AL390023.1	MIR3680-1	CARTPT	CCDC184	CACNA2D1	AL590666.1	SMPD5	GOLGA2P8	ATP6V1G1P2	CAPN3	PCDHGB3	COL11A2	AP002490.1	ETDA	AC129510.2	GOLGA2P7	AC006213.3	AL353718.1	AL355340.1	RELN	AC079921.1	MIR6762	RF00153	AC097639.1	AC097638.1	AC009226.1	AC091588.3	OXT	AC087163.2	AC100827.2	UTS2	AL122019.1	AC005391.1	HKDC1	SSR4P1	AC025271.3	MIR4319	TUBAP2	LHX9	MTATP6P2	CORO6	AC011352.3	AC106869.1	SEMA3B-AS1	AP002336.1	SLC9A3	TRBV2	AC021517.1	BIVM	RNA5SP113	ZNF29P	AMDHD1	AC009318.3	CCDC152	TAS2R19	RNVU1-19	IRAIN	AL008721.2	GOT2P2	SLC25A2	ZNF354C	WNT10A	HIST2H3DP1	AC004057.1	AC138207.3	AC025682.1	TRAV8-5	TMOD2	FCGR1B	AC092032.1	TSSK5P	AC009908.1	BNIP3P27	SLC47A1P2	TDH	ANKRD23	SEC1P	CDKN2A-DT	AC114956.3	QRSL1P3	ZNF569	ATF4P4	AC130404.1	DEPDC4	MIR664A	YWHAZP6	RNU1-73P	AD000864.1	BREA2	AC027682.1	AC073349.1	AC112187.3	DENND2C	AC111182.1	AC009318.2	CCDC178	IMMP1LP1	SNX18P3	AC092807.2	AC243965.2	RF01241	RPSAP47	CFAP43	AC091151.1	ZNRF2P2	AC079848.1	ACTG1P17	AP000347.1	METTL15P1	AC025031.1	GALR2	AC126696.3	AC009137.2	AC090971.3	AC027644.2	MIR5190	GRK5-IT1	AC025627.2	ZNF404	AC009163.6	AL022311.1	RN7SL832P	AL031577.1	PPP1R14C	CHRNA10	LIMS1-AS1	AL096712.1	PIK3R2	AC103858.1	RPS6KA5	CDC37P2	PPP1R3G	AC117498.2	TRIM61	LINC01252	DSCAS	AC010240.3	RF00432	PCDHGA7	C1QTNF9	AC254562.3	WBP1LP2	AC012313.5	BCL11B	LINC01232	AC005546.1	NUTM2G	AC015911.1	AC016405.2	MIR544B	AL133163.2	COL9A3	AC007622.2	LINC00601	AC074194.1	AC023424.2	ZNF879	AL451142.1	AC131235.4	CYCSP52	BASP1-AS1	MIR100HG	AC122710.3	AC112721.2	AC073517.1	AC016546.1	SOX21	SPRED3	CPXM2	ITGA6-AS1	AC074138.1	ZBED9	GGN	AC012640.1	NAMPTP1	AL162386.2	AP001528.2	YEATS2-AS1	AC005165.2	AC112484.4	NTN5	APLF	PRKG1	PDZRN3	AC098829.1	AC010894.3	RNU1-61P	AC087277.2	PHBP19	RN7SL648P	ANGPTL6	RPL31P61	AL162311.1	TMPOP2	RF00285	MIR3130-2	Z92544.1	SCN3A	AC012485.1	MATR3	AC122710.2	AC084018.2	KLHL2P1	AC020917.1	AC104581.4	CIDEB	AC006254.1	ANKRD53	AC241952.1	HNRNPUL2-BSCL2	FAM162B	STMND1	DAAM2	PGAM1P7	CLEC1A	ADAMTS15	AC003101.2	AP000902.1	RN7SL262P	AL136452.1	Z84485.1	AC027796.1	AL353898.3	MIR4429	MIR4671	LCMT1-AS1	KLRC1	RPL26P27	EEF1GP5	NOG	AC069185.1	AL669831.4	SYNC	FBXO48	FASLG	CFAP221	HIST1H4C	RPL5P23	FAM72B	MYO15A	FAR2P1	RAPGEF4	RPL3P13	PRKCA	GAPDHP63	PLEKHG4	MAMLD1	AL683887.1	EFCAB13	PYY2	ZFP14	AP006287.2	GPR63	ITGA8	OSGEPL1-AS1	PGPEP1L	LINC01355	MEIS1	AC010336.5	OSBP2	AC084876.2	AC114760.2	LRRC37A6P	MAST1	PLCB2-AS1	MT-TL2	AC004816.2	RFX8	AC092718.6	AC005225.2	FOXF2	RN7SL75P	FAM171B	ELOVL2	PPIAP78	HCG9	MIR6514	TRAPPC5	MGAT3	AC007405.1	FO393401.1	PITPNM3	NXNL2	FCF1P7	PDE2A	B3GNT3	AL450998.2	SLC51A	AL138976.2	EYS	KANTR	AC051619.5	CST6	LINC02282	CLTCL1	AC024937.1	AC005740.3	EIF4HP1	AC245060.5	MANEAL	CD163L1	ACY3	MAGI2-AS3	CRTC3-AS1	AL355472.3	AC008250.2	AL022069.1	AL445493.3	TRBV11-2	MIR3173	AL137145.1	NPAS1	AC096920.1	AC004771.5	AL353801.3	DLSTP1	AL731557.1	AC108704.1	KIF12	AL645941.1	AC008750.5	RF00410	AC021188.1	AC011477.3	FCGBP	HIST1H2APS3	AC099667.1	AC105339.5	SNORA74B	UGT2B17	MIR6851	LINC01269	MTCYBP35	DNAJC6	AL031282.2	AL137127.1	YBX1P2	TMEM105	HAS2	ALG10	AC022211.2	GPR34	UBE2L5	HSPD1P1	AC004832.4	LINC00426	IGHVIII-47-1	CA3-AS1	BNIP3P17	CICP10	AC117490.2	MIR6885	AC024592.2	C4B	AC074183.2	AC002551.1	CCDC173	AC010618.2	LINC00672	ARHGEF9-IT1	RPL32P33	AC007683.1	ZNF23	CASC1	SNORA24B	HCG25	GAS2	ALKBH8	AC104316.2	LRRC52	AC010185.1	RPS4XP14	AP006545.1	LAMA3	MIR7854	MIR1252	BRIP1	AP001107.1	AC022706.1	AC005393.1	AC009299.3	AC109460.3	AC009336.1	AP000785.2	AL049646.2	AC138932.1	AC093677.2	RN7SL5P	AC087301.1	CCL26	MIR497HG	TRAJ10	DUSP19	RF00494	PABPC3	AL662795.2	SNORC	PTPN21	SCAANT1	PDGFD	SNORD91A	CLDN20	TMPRSS3	TBC1D8-AS1	RNU4-39P	HIST1H2BF	SMG1P3	AL359198.1	TMEM266	MEP1A	RPL36AP13	ALG1L8P	AL133304.2	FANCM	ALG1L6P	AL049612.1	RNU4-78P	WFDC10B	COX7A2P1	RPL31P7	RPL15P21	RNU6ATAC	DNLZ	AP003059.2	AL591438.2	AL138756.1	AC006483.1	UGT2B15	AP000704.1	ABHD15-AS1	AL159169.3	PPP1R12A-AS1	CENPS-CORT	AC244033.1	AL354696.1	TP53TG5	SRARP	TRAJ1	AC104031.1	RNU7-20P	STARD9	AL355490.1	SENP8	AC108472.1	TTYH2	AL359752.1	AC025580.2	AZIN1-AS1	BNIP3P39	AC105429.1	SNORA54	AC008750.1	ZMIZ1-AS1	GUSBP5	ABALON	AC011472.4	AC006450.3	RPL21P10	RPL12P14	AC104187.1	AC008677.2	CSRP2	AF129075.1	RNU7-170P	AC124312.2	HIST2H2AA3	AC092071.1	ASB14	FBXO24	NHEJ1	SACS	AL049796.1	TEK	RF00096	SEMA3B	AL353795.2	AC012615.4	4-Sep	RPS4XP13	AC011479.1	AL669831.5	IL6R-AS1	SPAG8	RF00586	LINC01711	AC092338.1	TNFRSF8	AC113143.1	CDA	AC097634.1	AC093591.1	AC013403.2	TRGJP2	RNU7-123P	ICA1L	PDE9A	AC010969.2	LINC02265	CD22	OSR2	GUCY2C	AL355877.2	COBL	HMGN1P36	TDRD12	TSHZ3	TSNAXIP1	AC005021.1	LINC00092	AC004870.2	AOX1	C2orf92	AL353593.1	CXCL5	AC025171.2	MIR6776	AC135050.1	MED28P7	IGHV1OR15-1	UBE2R2-AS1	AC005070.3	CDKL3	CKS1BP7	AL355987.5	NDUFB1P2	AC007688.1	RPL29P12	INMT	EFCAB7	FMN1	AC093462.1	CFAP70	MIR4462	RNA5SP317	RHCE	AC091965.1	SCGB2A1	ZFP3	AC093278.2	CCT6B	AC010680.3	ABCA4	LINC01895	KIF21B	TAT	RNU6-548P	AL136126.1	BRCA2	AL137784.1	AC126615.1	AC016717.1	PTBP1P	APLP1	FAM71F2	AC091060.1	AL353796.1	TSPAN2	PCDHGA5	AC021739.2	PPEF1	PPM1L	AL139286.2	FREM2	RNU5B-2P	MIR1250	AC009090.3	CEP83-DT	AL096701.3	ASB3	CPEB3	ENAM	HIST1H2AB	EXOC3L4	ZNF793	AC092115.1	SLC2A1-AS1	ANKRD35	MIR6871	AC245033.3	RNU6-593P	AC025162.2	AC242842.1	C14orf39	LINC01353	ABHD11-AS1	AC120057.3	KRT86	EIF1P6	CSE1L-AS1	AC027020.2	AC019069.1	CNIH3	GTF2IRD2	MIR148A	AC004241.2	MIR3117	AC005099.1	RTEL1-TNFRSF6B	OXCT2	RPL17P22	NTAN1P2	UXT-AS1	IGLV1-62	AC078852.1	TMEM215	Z85994.1	ZFP2	AC010608.1	MS4A15	AC119044.1	AL355032.1	AC006111.3	PPIAP19	Z95152.1	AP002414.4	FAR2	GSDME	AC016575.1	AP005205.2	THA1P	RNA5SP118	AC211476.2	ARL4AP5	AC006042.3	FAM218A	AL359075.1	IGKV1D-35	AC138305.1	CCDC148	AC115102.1	UBAP1L	MIR4747	AC124283.3	ZNF225	AP004609.3	RCN1P2	AC034102.8	FCAR	AC012173.1	AP003174.1	TKTL1	AL606491.1	RNU6-26P	AC127537.1	LINC01239	RNU6-431P	DRC1	AC008622.2	AL359183.1	EHMT2-AS1	TRAM1L1	DYNLL1P4	AC104843.1	AMPD1	AC139769.1	RNU6-1065P	AC104076.1	RPS7P14	RNU7-151P	C3orf35	MALRD1	AC022558.3	AL354989.1	TVP23A	AL445931.1	FAM106A	SLITRK5	AC009087.1	PMFBP1	C4BPAP1	AL035413.2	AC011767.1	AC104463.2	MTND4LP1	ZNF555	AC007029.1	MTHFD1P1	AC068792.1	TFEC	ZNF737	AC121757.1	RNU6-558P	RNU6-1136P	RNU6-817P	CD28	PTCSC3	TRAV19	AL136116.3	AL008726.1	HSPE1P11	AC084824.5	MSS51	RNU6-126P	TEX9	LSM11	AC012146.1	CYP4F30P	FCRL6	AC003965.1	FFAR2	SNURF	AC118658.1	RNU6-190P	ABCB9	ITFG2-AS1	AC092017.1	AL121890.5	IGKV2OR2-1	AL359962.2	AL139423.1	AC022098.4	SH3RF3-AS1	ASCL2	PAN3-AS1	RNU6-501P	RNU6-893P	RN7SL328P	SULT1C4	GAPDHP2	RN7SL481P	RPL12P17	HAP1	AC105036.3	AL356740.2	RNU6ATAC39P	PIN4P1	KIF19	AL034550.1	NPIPB1P	SLC25A53	AC116025.2	AC020612.1	AC104794.2	RAP2C-AS1	MIR6826	APOBEC3D	FOXO6	ACTBP2	EFHC2	PRR4	AC005726.1	C15orf41	EFCAB14-AS1	AL359922.2	HSD17B7P2	MMS22L	NKX2-8	AL357874.2	AC119403.1	AL135744.1	ISCA1P1	MTCO2P16	SCD5	AC136475.6	TWIST2	AC007342.4	AC079331.2	RPS15P5	AC009086.3	RNY4P17	ZNF283	PKDCC	AL732292.2	DIAPH3	C9orf147	GPR18	AC124045.1	ALOX12	UBASH3A	MB21D2	AC022031.2	MNX1-AS1	MROH8	AC006480.1	AL606760.1	Z68871.1	SYCP2	TM4SF18	RF00003	C1GALT1C1L	AC016957.2	SNORA74D	AC125232.1	AP003086.1	SNRK-AS1	OXER1	AC098613.1	AL109615.3	AC004865.2	RF00108	MYOM2	TRAV8-6	GLULP4	STON1	RPL21P89	EBLN2	AC009120.3	AC106799.1	MTND6P5	TMC3-AS1	MIR5091	AC068831.1	AC005828.6	MYH7B	AC009152.1	SLC2A13	AC098614.4	VN1R1	AC087672.2	AP006545.2	AP001458.1	AL157871.2	AL390208.1	DNAJA1P3	HS3ST3B1	AL035420.3	TPSAB1	AC129507.3	DPEP1	AP006248.2	PSMC1P1	AL356124.1	PCDHGB1	GNRHR2	FLRT1	AL163953.1	ETV1	AC132938.2	AC116407.2	LILRP2	AL117187.1	TCAP	AC096577.1	TLR3	AC113398.1	FAM228B	AL158212.3	CFAP69	RN7SKP173	AL049870.3	AC135178.5	AC010735.2	TNRC6C-AS1	AC110285.1	TNFRSF9	ZNF765	DDIAS	CFP	ZKSCAN3	LGMNP1	AL031229.1	ADAMTS17	AL050341.1	ISM1	KRR1P1	AC027243.1	AL445248.1	SEC14L1P1	MIR125B2	AC093799.1	AC069228.1	SP2-AS1	AC008781.1	AL031775.1	SNORA84	RNF144A-AS1	AC010997.4	ZNF836	AC005498.2	AC010422.3	LINC00853	DNM1	HSPE1P4	RPL13P2	POLR2J3	TMEM210	LINC00244	FLT3LG	AL121672.1	AC010976.1	CNGA1	AF111167.2	F10	PRR7-AS1	ABCA11P	SNX32	CEP126	IFNWP19	MIR425	POLR3GP1	RPS26P47	RPL23AP64	GCSAM	AC002511.1	SIGLEC7	RTKN2	KTN1-AS1	TLL1	ZSCAN32	AC068522.1	DYNC1I1	VWA3B	DDX11-AS1	RNA5SP155	AC011294.1	AC011476.3	MBL1P	VASH1-AS1	AC106886.1	RPS29P14	EEF1DP1	IGLVI-63	NPIPB13	TUBA4B	LINC00526	AC239859.6	MIR4742	MIR6124	AC015911.3	AP000844.2	CALCP	NPR1	THSD1	AC008074.2	AL161668.3	AC097372.3	IL9RP2	AL021940.1	AC026801.2	STARD5	SLC37A2	AL158071.3	LINC00871	FAM102B	AC005829.1	DUTP2	UQCRBP1	TMSB4XP2	AC138956.1	TIAM1	DLEU1	LRRC36	AL009178.2	AC087667.1	FOXN4	GCNT3	IL11	AC020913.3	AC009831.1	IL17D	PPIAP6	ROR2	REEP6	C9orf163	TRAT1	CBWD1	AC091390.1	FGD2	AC010203.1	RNU1-134P	RNU1-146P	AC015961.2	AC006449.5	AC104825.1	AC087742.1	FBXO27	CYB5D1	AC010422.4	GS1-594A7.3	PRSS36	CASC15	COL13A1	RNF39	AC003072.1	TSPAN32	RERGL	AC025166.1	GXYLT2	DRC3	FAM227B	RPS4XP11	TNFSF9	SNORD121B	AC107952.2	HMGA1P2	MEMO1	VN1R83P	SPRY3	CCDC170	AL928742.1	RN7SKP80	FALEC	GMDS-DT	GLI3	AC243772.2	AL109628.1	MIR2116	DEFB109D	ARHGEF4	AL391988.1	SPTB	AC120024.1	LDLRAD3	PLBD1-AS1	GK-IT1	RNA5SP283	RPS15AP24	CRYBG3	ZNF563	ST6GALNAC5	AL138831.3	LONRF3	MAGOH2P	LTK	LINC00337	GDF11	ZNF181	RAI2	STAMBPL1	AC005865.1	AL355309.1	LINC00869	NHLRC4	HSP90AB2P	PIGCP1	CD300C	RPS7P4	AC090515.2	AC104118.1	IGKV1OR-3	CNTNAP2	ZSCAN5A	PDE6G	DSE	AC083899.1	ALG10B	AC093726.1	TMEM136	ZBED2	GTF2IP5	TMEM240	CH25H	AC009435.1	NEURL2	AC244453.3	AL358334.3	AL122035.2	LINC01393	ENPP3	AL121790.2	SMN2	AC100854.1	AC024575.1	ZBTB7C	KLHL32	TEX22	CCR4	LINC02446	RNF180	LINC01970	CEACAM21	B3GALNT1	PRR29	AP001025.1	PAMR1	AP002812.5	ZNF235	TXLNB	ARMCX4	AC006017.1	RN7SL600P	HIST1H3I	RBM14-RBM4	MIR320E	AC009955.3	AC124944.3	KCND3	PCDHGC3	RPL7P32	AC010680.2	SLC26A5	NEK1	C10orf91	NATD1	AC138028.6	KCNIP2-AS1	AC022733.1	RASA4CP	AC011825.2	AL008582.1	AC092964.1	MIR181A2HG	BICC1	KRT18P8	AATBC	TSPAN5	DGKG	AC011503.2	TLR8	TCAF2	AC097662.1	PCDHA6	TMPO-AS1	AC092535.2	TAS2R31	ZNF441	WNT5B	AL590369.1	AL078587.1	AP000350.3	ATP6AP1L	RNF150	AC098934.1	HEY2	CCR3	MED14OS	LINC01194	AC012557.1	AP005131.7	FOXC2	NEURL1B	DDX11L2	AC073283.1	AP003469.2	AC016405.3	B3GNT4	PCNX2	PCDHGB4	RNU6-48P	VWDE	AC004895.1	AL359182.2	RNU2-7P	N4BP3	AL731567.1	RNU6-237P	LINC01714	RF02119	IMPDH1P8	CATSPERB	KBTBD11-OT1	ZNF497	SMIM2-AS1	MAPK8IP1	AC005838.2	C1orf189	OR7E85P	AC002467.1	AC129507.1	ARF4-AS1	NRAP	AP000281.1	AL365436.2	MIR4520-1	PWAR5	RASSF8-AS1	SLC28A3	AC087623.3	PINK1-AS	SIGLEC14	AL049597.1	AC246787.2	BMS1P4	TMEM121	AC026412.3	AP001830.1	STPG1	TNKS2-AS1	N6AMT1	GLIS3	RPL21P7	HIGD1AP17	EIF4BP6	CNIH2	ZNF845	ADRA1D	AC046185.2	OLFML1	KIR2DS4	GP9	TMEM255B	AC073052.1	AL590652.1	SAMD4A	AC016205.1	AL731571.1	RN7SL130P	AC132872.4	AL357140.2	BMP8A	PCDHB8	LINC00886	AC112236.2	AL356235.1	AC114810.1	SNORA16B	AL445493.2	AF186192.1	AC009950.1	RPS3P6	BBS1	TMEM262	MIR4472-2	RPS27P16	REL	PAIP1P1	ARL4AP2	AC004012.1	AC006238.1	AL512288.2	AC004803.1	AC074050.4	AC011997.1	AC005840.4	TMEM67	SNHG22	ZNF100	AC105219.1	CLCN5	KDM8	CFHR3	ZNF30	AC021016.2	OLA1P1	AC096992.2	RNU6-1061P	RN7SL333P	AP001052.1	AMIGO1	ZNF713	AC068134.3	HS3ST5	AL133410.1	AC091544.7	RNVU1-4	GJB2	EMCN	AC245060.2	AC083798.1	SCARNA8	AP005482.3	IGHV3OR16-7	MIXL1	SNAI3-AS1	AC016734.1	AC107068.1	GNG3	STARD13	IL1B	AL391684.1	AC124283.4	AL157871.3	FAM160A1-DT	LINC01558	MIR8071-1	C16orf95	AC008752.3	ERCC6L	GEMIN7-AS1	ASB16	CEP112	AL627309.2	CALML4	HIST1H3J	AC025034.1	STBD1	NRIP2	USP13	TMED10P2	AC106886.3	CRACR2A	CENPP	RPL12P25	IGHV3-54	AC020663.3	INTU	DUSP26	DGKE	AC009686.2	SNORD48	MIR33B	ZNF814	ZFP30	CARMIL2	AC123912.1	DNAJC5B	AP001434.1	PTP4A2P1	AC073325.2	AC087763.1	AP001020.3	MYLK	MSANTD2	BACE1	FCRLB	SLC25A30	ZNF337-AS1	BTBD7P1	AC004585.1	AC135279.1	AC128687.2	EFR3B	AL049844.2	KIAA0825	LINC00629	RAVER2	C6orf141	KLHL7-DT	CCDC7	HACE1	AP001793.1	PPIAP82	PROSER2-AS1	AC011468.5	PHLDB1	ZNF682	PLAC9	AL080250.1	RNU7-3P	CEBPA	STAG3L3	AC008735.1	LHFPL3-AS2	AC022306.2	ZNF431	AC112694.2	AP000553.2	AC022150.2	SNORD116-24	HMGB3P22	ARHGAP22	EXPH5	DHRS4L1	AC008280.3	HMGB1P31	AC092919.2	LDLRAD1	AP000251.1	MFSD6L	NCR3	AL133353.1	C14orf28	ALDH1L2	AC117373.1	AC012313.9	SLC22A17	AC022075.1	SGIP1	HCFC2	AL138785.1	AC004854.2	ZGLP1	RNA5SP498	JAM2	Z83851.2	C1QTNF12	C15orf40	ALOX15P1	DOP1A	RNA5SP305	ARL6	SCLT1	AC012170.3	BOLA2B	FAM13A-AS1	AC055822.1	AC022400.1	PPP3CB-AS1	ZNF250	CRYGN	MIR6736	SUMO2P19	CEP97	RTN2	ZNF345	ZFP28	AL606970.2	INSC	AL031777.1	AC091965.4	SLC16A1	MIR3671	ZRANB3	AC018926.2	HLA-L	IYD	ITK	PAQR3	FCRL2	AC243836.1	AC004067.1	AC092718.7	LPP-AS2	AC098935.1	AC024560.3	PPIAP91	NR2F1-AS1	AC073210.1	AL138760.1	ZNF17	ZNF32-AS1	SAMD9	AP003068.2	YTHDF2P1	AC245128.3	AC011379.2	AC019186.1	SIGLEC1	THAP10	RAD51D	CEP290	AC078820.1	ATAD5	GPATCH2L	TMPRSS4	GRK3	AK9	LINC02293	IGKV1-37	BX842568.4	WDFY2	PTGES3P3	AL022341.2	NPIPB14P	AC100814.1	RANP1	LINC01481	AC016888.1	LINC01701	FREM1	KHDC1	AL138995.1	NRDE2	ZNF443	RXYLT1	AL162377.1	AL354718.1	HHAT	RPS27P29	PRKAR2A-AS1	AC087501.4	CEP162	AC015726.1	AL109613.1	AL133215.2	RPL36AP43	ADIRF-AS1	AL132857.1	NALT1	HEPH	AC092295.2	AL158819.1	ARHGEF10L	TBCK	FAR2P3	AC009053.1	MRGPRF	ZNF607	AC007216.3	AL355338.1	HIST1H2AJ	AC008655.2	AC020658.5	OCLM	SLC25A5-AS1	HIST2H4A	AL133153.1	SYTL2	ABCA5	MIR3936	SCARNA7	NLRP3	BAALC-AS1	MIR17HG	FIGN	FBXL19-AS1	UCN	THAP12P5	RHBDL2	SNORA2C	AC023886.2	PLCL2	NUGGC	PTGIR	MEX3B	TIPARP-AS1	LINC00910	BCL2L15	LYST	MYORG	AC073534.1	AL096828.3	AC007038.1	KCNN3	CNMD	ANXA2R	DISC1	SMIM8	MIR27B	RNU6-137P	AP002907.1	DNAJC18	CDK14	Z92544.2	AL928654.4	MEGF6	ADCY4	OVOL3	STAM-AS1	RNU6-1201P	RNU6-833P	AC005332.1	FAM201A	AC092903.2	MIR548V	CLSPN	CROCCP3	SNORA68B	AC118755.2	AC087071.1	ZNF45	LACC1	AL161729.4	LRRTM3	AL022724.1	SPEF1	AL121790.1	UNC5CL	AC097658.1	AL136040.1	AC006466.1	AC016027.5	AC090739.1	MEIS3P2	LINC01983	SPCS2P4	SLAMF1	AL645608.1	ALOX12-AS1	DPEP2	ERFE	HCAR3	AL359182.1	TSSK6	MEF2B	RPS10P3	MIR6895	RNU6-529P	MIR3936HG	AC007938.3	THAP9	FRZB	TCEA1P2	ANKRD22	FIBIN	TUT4	CCDC65	SOCS2-AS1	PPP1R3C	HERC6	ZNF483	DHRS9	PYURF	RPS15AP11	PLCD4	AC004492.1	IGHV3-75	NIPAL1	AC138230.1	SCIMP	TRBJ2-2	TIGD3	CAMKMT	AL163636.1	EP300-AS1	AC245128.1	SYNGAP1	TSGA10	EEF1E1P1	CCNK	TRABD2A	C16orf46	GIMAP2	IL23A	RHOXF1-AS1	PCCA	MIR3907	AP001318.2	GEMIN8P4	AC016876.3	EFCAB10	PDGFRA	MIR6750	MIR593	AC004134.1	AL589765.6	MTRNR2L6	AL021878.2	LOXL3	FBLN7	SESN3	PAPPA2	PLEKHG7	ZNF200	ARHGEF40	AC108463.1	SLC22A5	GPC6	TRIM59	CCDC85C	TMEM88B	IPPK	AP005329.2	AC141586.1	MSRB3	CREBRF	PLEKHG6	ARAP3	AL133406.2	ZNF93	LINC01786	TLCD2	AC004837.2	EFCC1	TLR4	MORN1	HERC3	AL606763.1	PRDM15	SRXN1	AC106028.4	GPAM	BTBD19	ZNF594	AC092755.1	RABL2A	AC136628.3	CRYZL1	HIST1H2BE	AL353708.3	REPS2	AC005726.3	RPL4P5	ASPH	AC092070.2	MITF	AC055717.2	AC105277.1	AP001029.1	MSR1	PRDX3P1	AC006026.3	TTC25	NRGN	AL450326.1	ZNF626	AC011472.1	AC010643.1	TMEM89	RCBTB2	AK8	HSPE1P2	RHOA-IT1	PCNX4	ZNF132	IL21R	AL355388.2	ITIH4	LINC01128	PIK3CG	RPL31P63	ADPRH	NME1-NME2	BRWD1-AS2	ZBED3-AS1	AC009948.4	NYNRIN	ZNF667	ZNF28	USP49	ZNF567	AL136380.1	GPALPP1	BX284668.6	LINC00982	AC008496.2	AC092118.2	TRBJ2-2P	AL034379.1	MIR1180	CYP2S1	ABCC9	GPC3	CYP4F62P	SPATA5	DOCK4	FGD4	HAAO	AC244205.1	MINDY4	ARHGAP42	THSD7B	AC023818.1	LAMC1-AS1	AP002478.1	PRSS12	PARPBP	RN7SL4P	IFIT5	AC133550.2	NBPF11	RPS10P7	SNX24	AGBL5-IT1	LYRM4-AS1	RPL23P8	AC005064.1	NLRP1	AC007546.2	TRAV13-1	VAX2	XRCC2	CIP2A	AC012676.4	AC114491.1	AC022784.6	LRRC28	CATSPER2P1	AC009237.8	AL135905.1	C3orf62	BX322234.1	SLC10A7	MRAP2	AQP11	NBPF9	SNORA13	AMOTL2	LTN1	YWHAZP4	WDR73	AL133523.1	AC068620.1	AC060766.7	SHROOM2	RN7SL834P	AC073257.2	AC127024.5	GPRASP2	AC106886.4	DENND1B	GBAP1	PRADC1P1	AC004263.1	ZMYM1	SUGCT	AL355802.2	ZNF224	AC092123.1	ZNF43	AC010761.3	FGFR1OP	KLF2P2	TTLL1	ATP5PDP4	AGAP4	ERBB4	AC132872.2	AC090587.1	NPR2	PPIAP58	ZBTB11-AS1	C20orf144	AC006249.1	RNU6-45P	AL021707.2	AC008537.3	HARBI1	AC008267.2	ZNF202	IQCK	KCNA3	TTC23	TH2LCRR	RNASEL	AC126564.1	BTBD11	ZNF518B	AC124248.1	TRBV29-1	LINC00894	SPINK1	PIP5K1B	KATNAL1	AC098487.1	UBA52P5	AC097641.2	STXBP5	EGFLAM	IQCA1	AL157838.1	HRH1	SNORD11	CALML5	AL161909.1	TIGIT	AC108673.2	NAP1L5	RNU4-25P	WDCP	PTN	MPDZ	MYOM1	AC011495.1	NAPEPLD	NBPF12	GRID2IP	PCDH17	RPS27P25	ALOX15B	AL928654.1	EIF3C	PANK1	RNU7-160P	ZFYVE28	CPT1B	RNU6-882P	CPLANE2	FANCE	IGHV7-34-1	NMNAT1	HOXD1	USP45	AC004890.2	E2F2	AC093700.1	AL049776.1	ACE2	AC023511.1	AC133540.1	C19orf44	AF064858.3	AC073957.3	MSL3P1	MIR6819	MIR6747	AL359915.2	SLC36A4	AC116913.1	CD24P4	NUTM2B-AS1	AC024560.2	NLRP13	fustat	NMRAL2P	RNU6-1053P	FAM229A	AC026585.1	RNVU1-3	MTERF1	AC012615.6	AC087645.2	HES7	AC144652.1	ZNF169	PLEKHM1P1	OGDHL	PILRB	MIR5581	AC020917.4	AC116407.1	ATP1A1-AS1	AC007546.1	AL731533.2	TGFB2-AS1	CYP2D6	KLHL28	C2orf88	MID1IP1-AS1	MAP3K12	JAK2	SNX20	ZNF615	FAM86B3P	ARSK	AC010997.3	AC012213.4	HEXIM2	LTB4R2	AC010608.2	Z97634.1	CENPL	AL162274.2	AL136418.1	AL451050.2	SKAP1	RPL29P14	FAM126A	CCDC191	MYO15B	CBL	AC017074.1	AP001931.1	SHISA2	AP000688.1	AL365181.2	FUT10	AP001107.4	AC004982.1	AC147651.3	AL353763.2	AC104126.1	SPTY2D1OS	CHN2	ZNF253	AC004221.1	FAM3B	ZNF433	AL590682.1	C2orf42	MUC20P1	AC019226.1	PTCH1	MAP3K14	AL590723.1	VNN1	CBX3P2	HSPA4L	FOXP3	UBE2Q2P1	ZNF337	SBF2	MIR6075	PDCL3P5	MIR548AR	BATF3	LINC00893	ZC2HC1C	INTS2	AP006621.2	FGD5	RNF32	RF01233	PLXDC2	AC145207.5	THSD7A	ARHGEF15	ELF5	IFIH1	NECTIN1	UBE2Q1-AS1	NRG4	ANKRD6	TBC1D8B	PLA2G16	AC019257.1	AC080129.2	PTPN13	ASTN2	RNA5SP425	LINC01556	RPS15AP38	ZNF91	AC245100.4	MGLL	IL12RB1	MT1M	CA2	AC010864.1	Z99943.1	AKT3	LAYN	SRRM5	TAGLN2P1	IGHJ1P	RNF227	UST	AC090543.2	ZNF426	NPIPA5	IQCH-AS1	LINC02084	ZNF721	PTGER4	FBXO5	MIR6769A	CYB5R4	PTMAP4	EEF1A1P12	KIF21A	CDH11	TAF9P3	COBLL1	AC007448.3	ZKSCAN4	LINC01480	LCLAT1	AC145285.6	AC015908.3	AC145098.1	ZNF597	SCN1B	C4orf33	CEP63	AC012645.3	TRIM60P18	RF00405	MIR4648	RPS3AP47	RPL13AP7	CIITA	MX2	SUMO1P3	CYCSP34	AC008735.4	AC133065.3	ZNF8	HERC2P2	AC004908.3	SLX4IP	C12orf66	PRDM10	C3orf49	AC007292.1	NUDT13	ANO1	HMGN2P17	DOCK2	STRADA	AP000442.2	RNU6-875P	PIGHP1	CEP44	AC113410.1	HINFP	AL161431.1	IL33	FAM30A	PIK3R5	WRB	ZMYND15	ANKRD61	RPL9P29	WDR7	AL356481.3	APC	U47924.2	HFE	DNAJC3-DT	LRMP	AC243960.1	FAM126B	GPRIN1	LRIG2	ZNF324	ACOT1	SAPCD1	FRS2	CCDC66	ZNF417	PPP4R1-AS1	FYB2	PARVG	C5orf34	MIR4257	PACRG	SDAD1P1	AL442067.1	PAPOLG	SNORA80E	LBX2-AS1	AL157392.3	PPIP5K2	POMK	PPARA	AC022916.1	S100A3	FTH1P5	ALG6	IGHD1-20	NCF1B	AC055717.1	ZC3H8	FNDC10	AC005244.1	TYW5	LRRC29	AL035413.1	TXNDC16	WWC2	IQCA1-AS1	DEPDC1B	FGGY	TFR2	RHPN1-AS1	OR13Z2P	EXOC6B	XXYLT1	TMCC3	RSPH1	VANGL1	EIF1AXP1	RN7SKP275	RNU5F-1	PLEKHM3	GNPDA2	AC009704.2	TRIM3	AC006450.2	HIC1	ACTRT3	ITGA1	LINC02588	N4BP2	AL121772.3	TFAP2A-AS1	AL356274.1	TRMT44	CALCRL	IGHV3-22	C19orf38	FAM167A	AC097468.3	SPATA13	IFFO1	NRROS	C1RL-AS1	PNMA6A	PDGFA	LRTOMT	LZTS1	AP001528.1	CGRRF1	SCARA3	HMGB1P10	AL031665.2	STPG3-AS1	KCNK15	AC026704.1	GTPBP10	FATE1	AP003392.2	PDCD1LG2	SNED1	CRABP2	UGT8	AL139420.1	KPNA5	TFAP2A	POLR3G	CARD6	ADAM12	AL592148.3	ERMAP	DOCK7	CLIP3	SMAD6	ZBTB21	AC083809.1	AP5M1	NCK1-DT	ABTB2	ZNF124	KIF25-AS1	FOXH1	TDRKH-AS1	LIPT2	RPS15AP30	SIMC1	FMR1-IT1	ALS2CL	AC129507.2	AC073896.2	THAP6	TAOK3	AC068587.2	ANAPC1	POLH-AS1	PPIAP31	SYPL1P2	RALGPS1	NHLRC1	RAB30	SGMS1	CD38	AC016717.2	RPLP1P6	YPEL2	PIGF	C1orf229	SMPD3	AC097534.2	C2CD2L	ZNF254	AC004839.1	TRBV5-1	TSSK4	CD19	B3GNTL1	DNAJB4	CHIC1	UNQ6494	ZNF606	LBHD1	RPS7P10	AC018816.1	DMXL1	TRGC1	MT-TL1	YBX1P10	JAZF1	FAM86EP	NRIP1	SLFN12	SIRPG	SLITRK6	BHLHE40-AS1	BBS10	RN7SL28P	AL670729.1	MC1R	GSTCD	AC080112.1	FOXD2-AS1	P3H3	CENPC	DAZAP2P1	FBXO30	MON1A	AC067852.2	FAM133B	ZNF185	EEF1A1P19	PIGB	ALKAL1	SENP1	LRRC27	ORAOV1P1	AC011477.2	DOCK10	PRIM2	EME1	LRP4	OXCT1	MNS1	ARHGAP23	SCN9A	LILRB1	GTF2H4	PDLIM3	AL022323.1	AC012254.5	PRSS53	TMPPE	FLJ42351	AC006449.6	AC009812.4	PPP1R26-AS1	AC010809.1	MTBP	AC093110.1	ARHGAP33	MAP3K21	DNAJC19P5	ZNF74	AC027796.2	TMEM37	HLA-DPA3	SLFN11	ZNF367	AL021068.2	ZNF558	AC011461.1	IGHV3OR16-15	ZNF654	AL158825.2	TAPT1-AS1	GDPGP1	ZNF815P	PSTPIP2	AC131212.3	HCG4B	ANKRD42	AC005899.6	ZNF572	EVC	AC068580.3	POLR3B	TBC1D31	SNRPGP10	KLHL25	HIST2H2AB	CASC9	FHDC1	AL513550.1	MTF1	Z83851.1	PLK4	AC068338.3	AC025449.1	ATG2B	AL031432.3	AC024451.2	APOM	MIR3164	AP002761.1	ELAC1	AC007229.1	ARNTL	AC090152.1	CAPN6	HAUS3	LEF1	IPMK	AC084125.2	MIR106B	AC020978.4	AGER	EVI5	CCR5	HIST4H4	AKR7L	AC073842.2	COQ6	AC092569.1	Z74021.1	AC011815.1	DDX20	AL133338.1	FAM110C	ARID3B	NT5DC3	SCX	IDO2	GPR35	AL445430.2	SERHL2	TBCEL	TEX101	PIAS1	ZMAT3	AC022167.2	ATR	SLC35G1	H2AFVP1	CNNM3-DT	RAB43P1	HIC2	AC016773.1	RHOJ	MMACHC	PIFO	AC011444.1	BRWD3	ZNF689	AL049875.1	DIP2A	AC002563.1	PCDHGB5	LRP6	TPM3P6	ZNF485	AC007216.2	ZCCHC4	RPL41P2	ZBTB25	LRRC73	CFAP157	AC098820.1	LINC00888	AC006449.2	TCAIM	ICE2	SAMD12	AC002044.2	EP400P1	FUT1	MT2P1	USP25	LY6G5C	CLOCK	ITGAM	PIK3AP1	HMGN2P5	SNORD53B	RPL39P36	PRKCH	AL391069.2	ZNF35	ACTG2	NEU3	DBH-AS1	AL445228.2	PRUNE2	LINC00680	AL356740.1	IGHV1-68	RFFL	RAD52	CPT1C	AC073548.1	AC137932.3	AL365203.2	SMYD4	GNMT	C15orf61	IRAK3	ADAMTSL4	ELOCP19	FAM114A2	AC110079.1	RCAN1	ZNF83	PPP2R3A	SCAPER	PPT2	C16orf54	KCNIP3	FLJ45513	RNFT1	EMC3-AS1	CXCR3	ANAPC10	RNF144A	GATD3A	AMACR	AC060766.1	ASB7	AC092171.3	GHRLOS	FAM49A	LNP1	ADGRV1	ZNF561-AS1	AC114341.1	ZNF554	FCMR	PDE4A	POMT2	CD69	CYYR1	C4orf47	AC007220.1	AC139887.2	MIR4489	PIGL	IGKV3D-7	PODN	AL139353.2	AL391832.2	ENDOV	RPSAP9	AC091390.4	FCHSD1	FNIP2	CTTNBP2NL	WASH7P	CD72	INPP5D	RBMXL1	C12orf43	MXRA7	GOLGA2P5	C16orf45	WSCD1	HECW2	ZNF445	FLT4	MBD5	GNB1L	TRIM52	NUDT16P1	SREBF2-AS1	TLDC2	ILK	LNPEP	GMNC	COQ10A	ZNF736	ACVR2A	PDLIM4	NR0B2	TTC21B	TBX2	AC083900.1	RPL23AP7	TMEM220-AS1	MIR6832	LSM12P1	RPL13AP25	KLHL8	ZFP69	ADCY1	AL591479.1	CROT	ENTPD5	C1QTNF1	WDR35	AC093724.1	TMEM44	PBX1	PRSS45	MYEF2	SGK3	SIK3	FBXO3	AC012065.3	AP006284.1	PAK3	AC092811.1	AL031963.3	ZFPM1	INO80D	RWDD2B	GIT2	IGHV7-27	CICP14	AC007285.2	OSBPL5	ECM1	CYP51A1	GALC	AOC3	HELZ2	ZNF292	CHCHD6	MSTO2P	PARD3B	IKZF4	SPOCK1	TRAPPC13	CD1D	MIR4482	AL031727.1	RPL23AP2	IGIP	C3orf18	ZNF517	AL109917.1	SLMAP	C3orf70	ZNF600	RCHY1	GBP3	NDC80	AFDN-DT	ARTN	BMP4	AL713965.1	DDC	LINC00674	NOL12	TMEM56	AASS	GPM6B	NFAT5	AC005911.1	CCT6P3	BAIAP2-DT	ZNF77	MIR4258	AP002498.1	AC090617.5	KIF16B	PLAG1	RTL5	PCBD2	GABPA	SYCE3	RETREG1	AC008592.3	CD200	COL12A1	MGA	CEP120	TMSB4XP1	HERC1	NABP1	CALML3	DOCK9	PMS2P3	DDX60	ACER2	ZNF7	MIR6730	NCKAP1L	NSUN5P2	KLHL18	MIR200B	AP002992.1	TNFSF13B	PCDHB11	PPM1H	AL445472.1	RAB8B	SLCO2A1	NOC3L	PTGR2	GPR153	CDC25C	AC007032.1	KIAA2026	ITGA6	PLEKHA3	GLRX	TET2	CLN5	AC099518.6	RSPH3	RBBP8NL	RASL10B	TTI2	KIF9	LINC01569	TMX2P1	CUL5	AL591848.2	AC131097.2	LRRC75B	STAG3L2	HEATR6	JPH1	AC010536.1	AC010719.1	ARL14EP	VAV1	DNASE1	CAPN13	TRPC1	DDN-AS1	CDK6	FSCN2	PMS2CL	ZNF776	EXOC6	ZUP1	MIR600HG	COL10A1	DIABLO	AXL	ARHGAP29	LPIN1	RDH13	CHRNE	AC018665.1	ZNF280C	UBE4A	RPL7AP30	UBA52P6	AL133284.1	SLC25A27	PGGT1B	HEATR5B	SLC26A1	AC093620.1	TMEM220	NIFK-AS1	AL139289.1	SPDL1	ZSWIM3	AC091153.1	NEDD1	ZNF267	ZNF697	SP110	FAM118B	AGPS	PJVK	AC068228.1	AC007285.1	FXYD4	MYO1G	GID4	AC093585.1	NCALD	PDCD1	AL031186.1	ZNF480	USP54	SNORA14B	PIK3CB	TTC33	ZNF653	HIST1H2AL	SPACA4	MIR3685	NHS	ELFN1-AS1	SMIM10L2B	ADCY6	MTMR10	ERI2	FBXL4	CEACAM5	THEM4	MON2	LINC01311	RAPGEF2	NTS	AMT	AC040970.1	LINC01587	KCNMB2-AS1	MIR324	FCRL5	PCOTH	VPS8	CD5	KBTBD6	IDH2-DT	AC136475.10	SLC25A25-AS1	KIAA0513	TNFAIP6	FBLN1	PDLIM5	AC139768.1	AL450124.1	NAA16	ZNF507	PKNOX1	TSACC	SUSD2	AL158166.1	PDE3B	AC138904.1	ZYG11B	B3GALT2	FTLP2	AC145423.2	IL2RA	IQCC	ZNF432	KRT8P12	AC012313.1	IGKV1OR2-3	STK10	GABPB2	LINC01508	MPP3	ZNF605	TCTN2	NUDT3	AMPD3	TIE1	LHFPL2	AL133260.1	ANKFY1	TMEM38B	BAALC-AS2	AC004801.2	AL353743.1	B3GNT5	LIVAR	C3orf52	LCP2	AC127502.2	RARG	WDR89	BTRC	AC012174.1	MIR708	FABP3	METTL8	CTLA4	SUGT1	IMPA1	LGALSL	ELL3	TEPSIN	CAHM	ZNF107	RPS2P7	MAPKAPK5	DGUOK-AS1	MIR616	CDC6	SLC4A7	NFE2L3	MAPK11	CYLD	PREPL	MPPE1	WDR19	UTP25	NUDT12	AC253536.6	C1orf159	P2RY11	TRIM62	C1orf112	CES1	C19orf25	GDAP1	MOB3C	S100B	TMEM260	TRMT10B	KIF3C	AP001033.1	SNX30	AL356356.1	EVI2A	AC098934.3	IFNAR2	CTB-178M22.2	AC107294.2	AC115618.1	PCDH12	RRN3P1	MYCL	DCBLD2	VSIG10	CENPI	RWDD2A	AC118549.1	FILIP1L	GREM1	EGR2	SNX29	AC253536.5	RILPL1	ZNF25	UEVLD	BX537318.1	PHTF1	RPS3AP26	AC139100.2	DBF4	HNRNPA3P6	RUNX3	TGFBR3L	UTP14C	PCP2	FANCC	QTRT2	NHLH2	DCUN1D2	ETV7	AC116347.1	SAA1	TINAGL1	FAM219B	GAREM2	TMEM164	CTDSPL	ZBED5	MIPOL1	HCG18	AL353807.4	SAAL1	CAV2	MIR6772	AL132639.3	HIST2H3D	TRIM5	AC010273.2	AL023284.4	TMEM68	RPL7AP66	SHF	AL513218.1	STX11	CHST1	AC015689.1	MTRF1L	TRMT10A	DDTL	CLEC4A	MIR7111	RAD54L	RNF207	LINC01176	SLC16A5	PHYKPL	RPL24P2	NOX5	FEZ2	KIF1B	GINS4	EXO1	TRAF3IP2	RIC1	RNU6-312P	BBS7	FARP2	PELI3	IGLV10-54	SASH1	CASP4	MSC	AC083964.1	SNORA66	ZNF300	VN1R81P	ZBTB34	PDPK1	SOCS5	GPR15	OPA3	MPZL3	AC008760.1	AL121944.1	VRK2	NIPAL2	MTCYBP18	KIF26B	VWA8	SNORD89	ADAM17	FOLR2	PIMREG	RRP8	LINC02298	ZFYVE16	PACRGL	AC241585.2	OSTM1	DSTNP2	AL031714.1	MSANTD4	TAOK1	RASAL3	ARHGAP44	AL096865.1	UHRF1BP1L	TCAF1	RGS12	PIGX	THNSL1	GMPR	ZSCAN16-AS1	TMCO3	ZNF512	MIR186	RABGAP1L	MAN2A1	ZBTB6	AL117379.1	AC233723.2	WDR47	CNOT6L	ZBTB11	CDK17	LY86	PCDHB2	GAS1	UGGT2	AC072052.1	SNORD14E	GLCCI1	LONRF1	LINC02014	PRELID3A	AC020765.2	ZNF131	BANCR	SNHG26	AC004069.1	DCAF10	NFKBID	TMEM184C	LAX1	DCUN1D1	NOV	CDK19	AC108134.4	ZDHHC1	OCLN	HENMT1	IGHV3-38	MBTPS2	INCA1	UBXN7	RNF168	C1GALT1	HK3	LYRM4	2-Mar	DDI2	AL161421.1	PPHLN1	AC012676.3	ATP11B	SLC5A6	LINC01560	KCND2	JADE2	TROAP	TOLLIP-AS1	ENPP5	ZNF219	SLC27A5	SRGAP2	TERF1	ZMAT5	EXOC5	HAMP	AC136475.3	SRFBP1	B4GALT4	PDPR	SH2B3	ANO7L1	TRAPPC2B	MIR765	AL391069.3	ATP23	AC012184.3	BICRAL	AC103957.2	RILPL2	RPL10P15	CHRNB1	DTNB	MCM10	MTMR6	ACE	GALNT17	MTMR11	AP4B1	SCG2	AL355488.1	FBXL3	LSM6	Z95115.1	APOD	PLEKHG3	C1D	LAG3	FAM172A	DNAJC13	EDNRB	ZNF720	KANSL1	RCBTB1	CYP2R1	PCGF6	NMT2	SLC44A5	MFSD8	TAB3	EGFR	WRAP53	RNU6-762P	TAF1A-AS1	CXXC4	HSPB6	C6orf99	SMARCAD1	SLFN5	C1orf216	WASH6P	STAT5A	WDR27	NADK2	ADCY9	PDK4	RETN	MAML3	PAAF1	CD48	BIRC6	KHK	TXNRD3	CCNJ	AF274858.1	HPS3	CNTNAP1	ZSCAN2	TIMM23B	PROC	KRR1	CSF1	PDGFB	IGLV3-16	THG1L	CROCC	IGFALS	RRAGC	CEP350	ADAM19	CDKN3	SLC22A18AS	ZNF700	PAWR	RF00406	CRLF3	PEX1	USP38	AGAP6	KIF11	SUPT20H	FTH1P3	HEBP2	IKZF3	AC018809.1	MSH6	UTRN	COX7A1	AL159169.2	AC093525.8	ZSCAN30	EPC1	KCTD15	CCDC186	SMAD9	NEMP1	MCPH1	ZNF140	PINX1	LURAP1L	MMD	PTPN9	MYO1E	SORBS2	MIR590	HNRNPA1P16	FTH1P16	MTMR9LP	TRIM39	DBP	DCK	FOXO1	BBOF1	FKTN	MIR200A	DYRK3	THUMPD2	AC136632.1	SZT2	ZNF229	RPL17P50	ZBTB40	GAS2L1	CEMIP	LAMC2	CA13	AF250324.1	HAVCR2	POLR3A	PRDM8	RPL22P1	IL2RB	CHKB-DT	FAM86C2P	TAPT1	GALNT10	ZBTB38	COX18	ATP8A1	AL603825.1	UBE2SP1	SNTB2	DCLRE1A	STEAP2	WASH3P	CRSP8P	ABCC6	REM2	CLEC2B	AC132938.3	FCHO2	SLC9A3-AS1	KNOP1	LYSMD2	WFDC3	ZNF500	ERMARD	KLHL20	IL1R2	CPEB4	AL365330.1	C2CD5	FANCD2	PRKD1	RPL23AP53	LINC02300	OAS1	SLC35F2	GTF2I	CPNE2	HAL	AC048341.2	GGT5	CSGALNACT2	TRGC2	TMEM35B	ITPR1-DT	CD177	DIP2B	FRS3	ZHX1-C8orf76	SMAD2	AL355472.2	ZNF623	VARS2	CCDC68	MMRN2	SPATS2L	RF00100	AC073611.1	RICTOR	RORB	NSD1	LSS	DCP1A	CBLL1	C18orf32	MRPL38	ERVK3-1	SCML1	CRABP1	TDRD7	AC132008.2	RASSF10	SMG1	RGS3	GCFC2	AL354733.3	AC083843.2	CYP27B1	TMSB4XP4	TRERF1	CXorf38	AC010331.1	WISP1	AP4S1	ANKEF1	HMGN5	ZNF786	N4BP2L2	FAM118A	LEMD3	VIPAS39	ATG4C	GPR39	CDC14B	MRNIP	SNORA31	KANK1	AC245884.3	ZNF761	ZNF182	KCTD21	ESS2	SLC45A1	ZBTB24	SPOP	PTPRC	ITGB6	FAHD2A	PLCB1	MADD	ARHGEF5	FARP1	ZNF384	NCAPH	OTUD6B-AS1	BTN2A2	AC040977.1	TTC30A	THAP3	MIPEPP3	C19orf12	ZBED3	KCTD1	ZNF319	AC016394.1	FBLN2	MZF1	NOM1	WDR70	MAOB	MYSM1	CNGA3	AHNAK	AL031985.3	SNORD6	PHLPP1	AL590326.1	AC126474.2	SPON2	NDUFA7	SMAD5	ZNF561	FZD4	VTA1	HLA-K	ITGAL	WASHC4	AC005255.1	LMCD1	OTUD4	CACNA1D	SPECC1	AC055713.1	AL022328.3	LINC00115	LHPP	SH2D2A	RBM28	SNORD46	EIF2B2	SNAI1	RPAP3	ADRA2C	P2RX4	MRPL42	CD79B	EZH1	ZNF680	AC004908.2	DEPTOR	SH3BP2	IGLV2-34	CA5BP1	EFL1	MPP6	MAML1	AP001160.3	C6orf132	AC120053.1	FYCO1	USP32	RNF24	MIR4653	NR2F2	SPIRE1	OPHN1	WAPL	UBTD2	VWA2	SNORD83A	RIF1	TRMT61B	ELK4	RAD54L2	EPHB3	AC008608.2	MEGF8	LINC01273	PILRA	UBR1	PRKAA2	KDM4B	AL442663.4	C1orf115	ARHGAP39	AQR	ZFP64	TMEM237	TTC6	AL359764.1	PPP2R5B	TMEM65	DENND1C	ICK	ATRX	IGHV1OR16-3	DDIT4L	TMEM199	FCGR2A	SNX18	EOGT	ATXN7	MAN1A2	COL16A1	EEF1AKMT1	TFAM	SH3YL1	FBXO6	NOTCH1	SLC4A11	AC002470.1	SLC25A42	SMAP1	KLHL42	ACBD4	ZNF426-DT	TBKBP1	RPUSD4	SNX11	ZSCAN29	SMAD3	SLC14A2	ATXN2	CARD9	CD86	SACM1L	NEK8	AC108062.1	IDE	SMIM12	AMMECR1	OPN1SW	GALNT11	AC010326.4	AREG	POMGNT2	NLRC5	AC093249.4	ZNF688	MNAT1	RIPK3	FGR	FYN	CDK12	NPEPL1	DOK3	MAP4K3	MTERF4	PLEKHG1	AC087481.3	PYROXD2	ACVRL1	SLFN13	STAB1	PFKFB4	SNX22	ARVCF	APOBEC3C	CLP1	RHPN2	ZNF503	DBNDD2	LDLRAP1	SRP54-AS1	RAB15	MN1	CWC27	ZNF880	AC083880.1	BORCS6	AL031737.1	AC009779.2	HNRNPLL	COIL	YLPM1	AC142381.1	HS2ST1	AC062017.1	SENP2	FAM120B	OXSM	OXR1	STX17-AS1	TRUB1	MIS18A	SMIM29	EPHX2	STK19	ACP6	SYNPR-AS1	UBE2D4	CDK8	EXOSC9	NFATC2	AL353622.1	WDR81	DR1	JAK3	EIF4A1	WDR44	SOCS4	CTBS	TTC9	ZBTB10	QRSL1	XK	LRRC56	NHLRC2	HIRA	ITPRIP	IL18	AC125437.1	PMEL	ZNF791	FAM185A	TNFSF11	PRKCZ	AC008610.1	RPL37AP1	AGPAT3	ZNF462	DOCK6	VPS11	PTPRM	ZDHHC24	CACUL1	AGBL5	SHROOM3	FAM208A	JAG1	MIR6753	AC005332.3	SCFD2	ECE2	ARHGAP30	JDP2	C12orf75	SEMA6B	DOK1	TRIM44	MTHFSD	TMEM267	PML	RFT1	LTBP2	RGS5	IGHV1-17	AC007996.1	AL139412.1	CD300A	INE1	TMEM45A	AC087741.2	NOP14-AS1	MIR4435-2HG	SLC47A1	ARL6IP4	MCOLN1	AL589843.1	DHODH	IRS1	FGF7P3	AC092142.1	TFEB	AC026471.1	PPM1A	AC027309.2	CHL1-AS2	RPL7AP50	KAT6A	USPL1	VRK1	ZNF10	CACTIN	SLC13A3	CLK3	CASKIN2	COL4A3	ALG13	MAF	GRK5	ZNF628	1-Sep	MPP1	FAM160B1	PLXNA2	AC008438.1	DDB2	IQSEC1	GALK2	MELK	AP000894.4	AC106820.3	RALGAPB	APBB3	FTH1P2	ORAI2	ZNF317	AL118558.3	AC004148.2	RNF6	SLA2	PNPLA7	PAIP2B	SETBP1	GIMAP7	CTSW	ZBTB5	ZNF652	PIP4K2A	USP47	STAG3L4	ACTL10	OIP5	PSMA2	AC010536.2	SPART	ABRAXAS2	F2R	APOL6	COX20	KRT80	DCUN1D4	MIR3682	NDUFA9	C1orf54	C16orf70	NSUN6	TADA2B	DUSP7	RWDD1	EWSAT1	ADAMTS4	SBNO1	AC243964.3	HOOK3	NREP	SNX21	TYMSOS	CPEB2	CCDC102A	NFATC3	KIF4A	CARS2	NOL9	MAP3K7	NFXL1	COMMD2	IGKV1OR2-11	CDC27	ZSWIM8	NAPRT	TPP2	AGAP1-IT1	PDE6D	LIMD1	REPS1	PRKX	SHCBP1	SLC25A36	RANBP10	RBMS1	C17orf107	MIOS	ALS2	ZBTB7A	PTPN2	SLC26A11	ESCO1	USP33	ICAM2	CLCF1	MTATP8P1	PITPNM2	GGT1	MVB12A	COL4A4	TUBB3	ASB8	SNHG10	ZNF12	MED6	LINC00467	CCNA2	TSPAN31	AC090772.3	FAM86C1	PLBD1	GLI4	SPRED1	KIF1BP	C9orf40	HTT	CDPF1	DEXI	ARL6IP6	INTS4	TMEM120B	MAP3K2	SLC30A7	DTNBP1	MEF2A	ITGB1BP1	COX11	TNFSF12	ARHGEF12	TNS1	MEDAG	CCL3	MUTYH	TNFRSF25	TREM1	RWDD4P2	MINCR	H3F3AP4	IFT27	CAPN5	FAM69B	MXRA8	PLEKHA8	GZMH	NRAV	CALHM6	SNORD101	KNTC1	FAF1	ETFRF1	NAGPA	FAM168A	CRBN	Z99943.2	FBXW11	GFM1	STAM2	PHF20	PTRH2	LRRC14	MRPL35	TRIM2	AL354877.1	GTF2A1	FMOD	HIST1H2AI	KLF7	MTAP	COX6A1P2	CDC42BPA	MPHOSPH8	AL358075.2	MFGE8	FGFR1OP2	WDR83	FOXJ1	DHX33	MLKL	AC130456.3	MPI	PLK2	ANKRD27	CCP110	RC3H2	TTC7A	DICER1	APBA3	WAS	AHI1	RNU2-27P	TENM1	AGK	DCST1-AS1	UBOX5	PTMAP5	METTL27	REEP3	TNRC6A	RB1CC1	CCR10	CARD14	PLA2G10	AACS	DDHD2	NUDT16	SPTBN2	MELTF-AS1	MYO18A	METRN	PROX1	ITGAX	ZNF587B	MAN2A2	SMIM27	SNAPC3	LINC01876	FANCA	RAMAC	SLC2A10	AARSD1	MDM4	PRPF39	GGNBP2	CDCA8	PDE4D	NDFIP2	MARS2	BMP5	KCNG2	BTD	F12	SMAD4	UPF3B	TBC1D16	ABHD3	ABCD3	FAM189A2	ARID3A	VPS45	KCNMB4	APOPT1	AC079384.1	AL132639.2	ACACA	FCF1P2	PHACTR4	CD37	SAR1B	AC093010.3	MSH2	AL359921.2	DNAAF2	RAB3GAP2	IGHMBP2	AC025580.1	R3HDM2	PIGO	ENTPD8	SLC9A1	KCTD11	UBR7	CENPH	ZNF277	GLDC	DNMT3A	NCF1C	AC007991.2	ADM2	UNC119B	TBP	CD163	LZTR1	AL390728.6	IAH1	XYLT2	MIR4537	ATG3	METTL18	CTNNBIP1	NFS1	GCAT	RCAN3	PLEK	KATNA1	RHOBTB3	HMGCR	GAPVD1	FCHSD2	DOT1L	SLC38A1	KITLG	UBA7	NUP153	KANK2	SHISA4	NUP54	BRD3OS	PSMA3-AS1	NUP35	DHRSX	GTF2IRD1	UBR4	CYGB	CIPC	CEP95	CWC25	SLU7	ATG14	AP002748.3	N4BP1	SLC22A18	UBD	TRIM24	GEMIN5	PAPPA	KCNH2	ZNF586	TACC2	FXN	RMND5A	SENP6	MIB1	RILP	KDM7A-DT	STX8	TMEM150C	CHPT1	NR3C1	DHX29	STEAP3	NEK7	ZCCHC7	TTC19	EPN2	DUSP8	CCNT2	IL10RA	DPH3	AL353194.1	CACNA2D2	RAB11FIP1	OLFML2B	CFLAR	UBE3A	OPA1	CHST12	ENOSF1	MAP3K10	SERPINB6	ZNF121	C12orf76	TIGD1	AL596094.1	SH2B2	AC006333.2	TMEM198B	TRIM56	DOK6	SH2D4A	PRICKLE3	LIN7B	MIR6071	ICAM5	VPS33B	CASP2	PGM3	RAB27A	MLF1	SYNPO	MOCOS	ASB9	HACD2	EEF1B2P3	KLHL5	TRIM21	RNF115	TFAP2C	AC107983.1	UFL1	UNC5B	NUP50-DT	TGFB1I1	RRP15	PCGF1	IQGAP3	RHNO1	AK6	PPFIA1	PDF	B9D1	RF00569	BOLA2P3	AC103810.3	XPNPEP1	TMA16	AC005261.1	PMP22	CRYZ	FOXM1	ZNF764	RAD1	PCYT2	NUF2	CAMSAP2	PCDH1	DGAT1	PLRG1	RHBDF2	AP003108.5	DNAJB6	ARID5B	PLPPR2	HDAC7	CHEK2	RNFT2	PRKAR2A	EBAG9	CD40	NGRN	FTH1P8	ACAT2	RSRP1	ZNF213	ALKBH4	CNNM3	MYO16	GALNT14	CUTALP	MED14	DCAF13	VCPKMT	DDX31	ING1	HCK	FAAP20	ANLN	CASP9	HEG1	TMEM132D	SLC35C1	MRM1	RAB24	UQCC1	IGFBP6	GORAB	ROCK1	TBC1D9	SEMA4A	CCND3	SPARCL1	SGK1	MCF2L-AS1	SORL1	ERBIN	FAM104B	TTLL4	MIR589	C7orf43	GTF2IP13	AL121603.2	EXOC8	TMX1	ZNF579	CLDN12	VPS41	SNAP29	EPHA4	MTREX	MAK16	PPP2R2D	MISP3	CCL4	SIRT3	IFT140	FLT1	POLRMTP1	SEC14L1	METTL21A	ACOX3	TMPO	GOPC	CRISPLD2	DMRTA1	NUP50	FBXL6	KPNA4	TNK2	ETV5	RABL3	PRR12	ABHD5	HABP4	AL139287.1	RPTOR	SLK	EGLN2	USP35	ATP9A	CASD1	KIFC1	EIF3FP3	KLHL36	FBXO34	MSI2	MAT2B	AC104667.2	LTBP1	TMF1	XIAP	ARMH3	GZF1	TAF1D	GOLGA4	GORASP1	NFX1	TMEM30B	SIAE	PEX7	LYRM1	TTC9C	RASSF3	QPRT	SNORD100	TMEM51	ZC3H4	NUP160	SNAP47	PGPEP1	PIGM	CEACAM1	CHL1	KMT5C	SETX	FNBP1	SIRT2	MDC1	RAB8A	AC018647.2	PLEKHO1	IFI27L1	AC006001.2	TNC	MROH1	UPF3A	AC125257.1	UFD1	EPB41L4A-AS1	TENT2	PC	RHOBTB1	POLL	ABCC3	EEF2KMT	C2orf49	HMGCS1	HAUS2	WDR91	MRPS6	ZNF408	IFT57	UXS1	RABGAP1	AP003119.2	USP1	S100A13	CUX1	HAGHL	SGSM2	HOOK1	IGHV3-47	G2E3	CLEC14A	ERCC2	RIPK1	TNPO1	PXN	ANKS6	FBXL12	ANKRD65	EDARADD	SELENOP	POLA2	CCDC59	TMEM268	CDS1	PHF3	COMMD1	PELO	UBE2D1	PNPLA4	RPF2	LIMA1	SFT2D2	HACL1	CSTF2T	WDR55	AC144530.1	SPRY1	LIN7C	CAMSAP1	TUSC8	SLC25A25	SMOX	COQ8B	GSTM4	PRMT6	BMP2	TMEM92	IL17RC	PPP4R2	KIAA0319L	CWF19L1	EPB41	POLG	HOMER3	RNF146	PLSCR1	GMPPB	AC090589.1	SETMAR	OXSR1	KANSL3	ANKRD54	IGHD1-26	DHX37	ERLIN2	MRPS30	THUMPD3-AS1	LTB	AC106782.2	TRAPPC4	RPP21	CPM	GOLGA7B	PNPLA6	SMC1A	LYSMD1	BPIFB1	DIMT1	RAE1	CUEDC1	AC104699.1	AC090515.4	ZNF117	SSBP3	CMSS1	AC006329.1	EHMT1	CLCN2	GRHL2	SKA2	ACAA1	LNX2	PDIA3P1	TRIM65	LINC00963	CCL2	PARVB	MRPL22	ABCA7	KLF13	AL390719.2	ADGRF5	CCT6P1	FOXK2	ATAD1	PACS2	DMRTA2	MFSD1	MAPK6	HLA-DMB	EMC1	ZDHHC20	EHD2	PPARD	BCL9	METTL22	MSL1	SLC26A9	PAX9	CD248	KMT2B	PNISR	PDE3A	KDM4A	IGHV3-41	TIMM21	MIR4292	MAPK1	PHF13	DCTN3	PLXND1	CD7	MIR3189	PIGS	HNMT	TRIM11	UBL3	HJURP	SEMA3E	PSIP1	PDCD6IP	IFNAR1	HBP1	RF00154	NFKBIE	WBP1L	KMT2E	GPN2	BCKDHB	GMCL1	U2SURP	RIOK1	YOD1	IL17RE	SRSF8	TAF9B	VASN	NINL	BNIP2	PTER	SART3	CCDC6	GPN3	EDEM3	HSDL1	ST3GAL5	TTF1	CHD2	ZC3H7B	PDCD2	LRRN1	MIR22HG	FAM206A	EVL	LEMD2	CHIC2	RINT1	SNORA5C	IQCB1	TARBP2	RNF220	CCDC24	DDX6	SIPA1L3	INIP	CC2D1B	TMEM128	AC099518.1	YTHDF3	ZNF143	FLYWCH1	MGAT5	HTRA2	RCN2	CDK2	CRTC3	PFAS	DNAL4	ZC3HC1	TMEM254	C17orf58	CDR2L	AC015912.3	NID1	BUB1B	RAVER1	PMS2	ABCB7	AHR	MTPAP	MAEA	MREG	SMTN	AL136295.6	ARFGEF2	DNTTIP2	FBXW9	BECN1	TTC13	RPRD2	FBXO21	BRD1	WDR37	LIMD2	CLEC11A	COQ2	SMIM7	STX12	OR2I1P	RNF34	GPD1L	TRIM14	FTLP14	DEAF1	AC018638.1	AC093673.1	PLEKHO2	RANBP2	ANKIB1	ZMIZ1	FNDC3A	APTR	SRSF10	SRPK2	FAM199X	TGFBR2	MLH1	GNLY	CEP170	DDX46	MED12	KRT19	BCAR1	GRHPR	CHAF1A	AC005083.1	CANT1	MOV10	DPF2	KMT5B	TRA2B	CTBP2	NFYA	SGF29	TCF12	AC093903.1	GMEB2	AVEN	SLAIN2	NAA30	SHMT1	IGHV3OR16-9	AL354719.2	TTI1	ALDOC	PPP1R18	RNASEH1	AC115618.3	BRD8	TRIM47	DLL4	CEBPG	BDH2	MAU2	COMMD3	AL391244.1	PECR	R3HDM1	GOLGB1	HSCB	ACAP3	TULP3	ZRSR2	SMARCA5	FRAT1	COPG2	MACO1	RBBP8	TMEM189	ECT2	SECISBP2	TRMT10C	CCDC51	CSTF3	FAM20B	TSPYL4	ENY2	BCR	KTN1	KIF13B	NOA1	UTP14A	JMJD4	SOHLH2	KCNJ8	SH3PXD2A	ADO	RAP2A	ACTR5	CLN3	ADCK5	RUNDC1	AURKB	FAM207A	STXBP1	CCHCR1	KLHDC9	PHETA2	TRNAU1AP	PLK3	ARIH2	CD2	GATAD2B	SMARCC2	HK2	ARL3	NARS2	SETD1A	NLRP11	PLPBP	TBXAS1	SLC25A17	BMS1	INPP5A	PTK7	PXDN	CES2	BATF	SPPL2A	PHKA1	EXOC4	OCRL	FOXJ3	DEF6	CPD	DLL1	TMEM187	PIEZO1	DNAJC7	AC006042.1	MIR429	GLUD2	BRD3	LINC00665	PIK3CD-AS2	FAM98A	PRPSAP2	RPA3	ZNF552	TLK1	MUS81	PSEN2	SFRP2	PPP3CC	RIPK2	MBOAT1	LGSN	UBN1	PCM1	TJP1	SMYD5	IGLV2-33	USP14	CEMIP2	CCDC97	TRIB2	IL3RA	TRMT61A	PCBP4	FBXO31	ERMP1	RBBP9	RHOH	SLC35E1	SDC2	TWSG1	JSRP1	SH2D3A	CUTC	EMC6	VPS16	HARS	XPA	ANXA6	EML4	SNRNP27	LPAR2	IGKV3OR2-268	EXOSC6	GCLM	KMT5A	KNSTRN	RHBDF1	DHX32	ANAPC15	UTP11	MLLT6	AL355472.1	CYBB	SUPT7L	AHCTF1	ZFAND1	APOL2	SPATA20	NMD3	IPO5	FERMT3	FAM122B	FOXI3	RLIM	NCOA7	MTHFD1L	NUDT9	ZNF532	TRAC	LMO4	CDKN2D	PDCD4	TWF1	PRKACA	ATXN7L3B	PAQR4	BLCAP	ARMC10	RAI1	LINC02253	DENND1A	AC133552.5	OSBPL2	C1orf210	MEN1	COX15	SYT17	NDOR1	SH3GLB1	HIST2H2AC	THYN1	RPS6KA1	INF2	PARP14	YY1	XPO5	WWC3	SETDB1	TP53I13	IP6K1	GATD1	RDH14	CHST2	HPDL	PDCD11	ZNF362	CUL4B	LMNB1	ZNF394	AFDN	S100A2	WWTR1	STAT2	PRKAB1	LBH	TMEM135	LAMB3	MFSD5	RABIF	RDH11	TBC1D20	GALNS	PLA2G2D	CDHR3	PGAP3	CAPN15	GALM	SRRM1	FAM160A2	GTF2IP20	GALNT7	SLC24A3	SUSD6	POGZ	AC023421.1	FAM57A	TAF10	ZHX2	TNFRSF10A	DUSP22	GCDH	CD4	RPS6KA3	RNASEH2C	AC131009.3	MARF1	BABAM2	TMOD3	NECAP1	ADGRE5	INSIG1	WDR43	SLC25A22	ZC3H3	MT-TY	FBXL15	ECI2	NUP214	DVL2	ACAT1	MAP2K7	PPP3R1	DUSP10	TFCP2	ERN1	TAB1	MPV17	ZNF48	SELPLG	QPCT	MAN2C1	ZNF706	LYPLA1	FZD8	LTV1	TICAM1	PKP4	POLD4	NARF	GRK6	A4GALT	AC005288.1	ELP1	AL354892.2	ELAC2	AL139246.5	HSPA14	MKKS	TMEM241	ATP2C1	EPDR1	TBCD	NAV2	TCEA3	PUM1	ATP11A	EMB	SBDSP1	KPNA6	LEO1	ADK	SUCLG1	CCDC43	AKAP8	NIT1	PTPN6	HDAC3	MPV17L	TYMS	CRK	C9orf64	RCE1	PLK1	NOSIP	ZFAND2B	FRG1	VAC14	GPR183	BAZ2A	MAD1L1	ADCK2	WWP2	SGPP1	IMPAD1	ICMT	UGP2	AC022400.7	CORO1A	PURB	RBM12	ESM1	PIP4K2C	KRT10	NUCB2	EEF1E1	PHRF1	C1RL	ALDH7A1	IRX5	GLT8D1	TACO1	MTA1	MCM2	ERCC1	RPP25	CCDC25	PEX16	STN1	SESN2	NFKBIL1	AMFR	PIGQ	QSOX2	SMIM14	COMMD4	PTDSS1	CERCAM	SLC18B1	PIDD1	CSK	C6orf226	CLINT1	IGLC7	AL691482.3	RPL14P1	IGKV1D-27	CDK5	MAP7D1	WDTC1	AIMP1	DDX28	GGPS1	NRBF2	EI24	ELK1	EHBP1L1	NIPA2	DMAP1	MSANTD3	SLC39A9	LBR	ACADM	SNAPC5	PPIC	ATPAF1	PRKD2	STAT5B	SSBP1	IFI35	LSM5	SCARA5	EIF2B5	PEMT	CAT	MRPS33	AC099336.2	RNY3P8	IPO9	HPS1	HCCS	WFS1	AP000857.2	ACAD9	SMYD2	SFXN1	CTNS	EPHB4	NSMCE2	NSUN5	CCNG1	PTTG1	RFC3	C1orf53	HMGXB3	SYF2	PNRC2	DPH7	PRKACB	TNFRSF10D	GMIP	RNASEH2A	IKBKB	GNPDA1	COMMD5	PATZ1	FOSL1	CORO2A	PON3	PCNX3	DERA	ZNF750	SNX8	FMC1	CCNQ	D2HGDH	IMPACT	ISG20L2	AP2A1	OCEL1	RNF19A	TMEM132A	DFFA	VKORC1L1	WBP11	CCDC28A	POFUT1	DCAF7	AL021807.1	TMEM54	SUDS3	APOO	CHRNA5	CELF1	PPRC1	AC009414.2	ADNP	DLC1	ALPK3	IGKV1OR2-6	RPL7L1	NUP98	HMGB1	RHBDD3	HLA-F	ARHGEF2	ABHD2	ARSD	SOWAHC	SAC3D1	TIMM50	INTS3	TMEM185B	NISCH	DBNL	PRUNE1	ORAI1	NAT10	RBBP4	FAM50B	PTPN23	PRRC1	COL6A3	AGPAT5	RPIA	CHCHD7	ITGB2	TMEM129	TOB2	MIR647	GTF2A2	SRCAP	FAM136A	GSTA4	TBL1XR1	RHBDL1	MTIF3	ADPGK	CUL7	RARS	RAB40B	MBD3	HHIPL2	NPTN	MTMR14	HACD1	XPOT	CXorf40B	LAS1L	OVOL2	SLC29A4	C7orf26	FBLIM1	SMCO4	ELOF1	SMIM30	TRAPPC3	HERPUD2	UQCRFS1	GNA11	CAMLG	CEP170B	ASCC2	ZFAND6	NDUFV2	ASNS	PANX2	CNOT1	SPIDR	CCDC12	ATP6V0D1	SNX1	INAFM1	RANBP9	MRPL30	YIF1B	NUBP1	BCL7C	MIR210	AKAP12	HINT2	NPRL3	TBC1D17	NMRK1	RNF44	RPS2P46	PRPF40A	MAPK13	ISOC2	GIT1	DMAC1	TRMT12	SNN	MRPS24	TOX3	OGFR	HCLS1	TNFAIP3	RASEF	SNORD99	ELAVL1	TBC1D10B	LMBRD1	ZCCHC17	SUB1	RBM15B	CENPT	LRRC42	METTL13	CXCL8	TSC2	CTNNAL1	TRIT1	MICU1	CREB3L4	ROGDI	ASB13	PNMA1	CYP2B7P	YIPF1	SNF8	AC083799.1	MIR621	UBA3	MPND	APEX2	HMGN1	LRRC61	MSI1	AP001453.2	ZNF146	CAPN8	MAPKAP1	VPS4A	AC040169.1	LEPROTL1	MFSD6	COG4	PRRC2C	ADH5	CHML	UTP4	SPINT1-AS1	MCTS1	LRG1	PDHB	GEMIN7	GNL2	TSEN15	TRIP10	CYB5B	CCDC71	MAIP1	RPP38	SHB	WRNIP1	WDR26	HSD17B14	INTS11	MTDH	PAXIP1-AS1	OLA1	LDHD	WIPI1	NUDT22	CPTP	TGIF1	GNA14	MCM4	SLC25A37	AP1B1	RNF11	G3BP2	SDHAF3	PVT1	TMEM184A	SF3A3	SERPINB1	KHDC4	SKP1	DUSP12	MRPL2	GTF3C1	CMAS	IZUMO4	PREB	PPP1CC	FAM91A1	COL5A2	AMZ2	WASF2	UNG	AAGAB	PLEKHM2	COPS3	RRP7A	IGHV2-70D	GATAD1	CD276	RHOV	FUBP1	C8orf59	TOP2B	SNRPA1	AFAP1-AS1	ATAD3B	AK3	RRN3	R3HCC1	OPLAH	HLA-DQB1	PPP6R3	GCH1	NMB	NDUFAF2	MPST	NFATC2IP	HMCES	FUT2	NUDT21	SPOUT1	PGGHG	GLRX5	UBE2Q2	BX539320.1	SLC26A4-AS1	GAR1	RNASET2	DCAF12	CAB39	SMURF1	KISS1R	KAT8	PTPN1	CGN	SNORA33	DSP	ST6GALNAC6	PRKDC	ZNF511	USO1	PLAUR	LRPPRC	SYNCRIP	IL4I1	FCGR3A	COPS8	COX6CP1	UBTF	PECAM1	MT-TC	ANAPC13	B4GALT5	NCBP2	CBY1	IL17C	10-Sep	MRPL32	GIGYF1	FOXP4	NR1D1	AP2B1	FBXL5	SRPRB	PMPCB	IPO7	PFDN4	DMKN	CASP3	VPS72	TXLNA	SMIM20	NR2C2AP	E2F1	SNAPC2	CXCL13	LY96	ABCF3	UBE2D3	MRPS7	DHRS4-AS1	AKAP17A	DYNC1I2	DSN1	PPP1R9B	CLN8	MFAP1	CAVIN1	MRPL27	HNRNPUL2	TENT5C	BCCIP	ZBED1	NOP14	PTBP3	ARMCX2	GPCPD1	ELMO3	AL627309.6	TMEM120A	PARP2	NEU1	ZC3H7A	AEN	ST3GAL1	AAR2	SPSB1	TAX1BP3	MEX3D	RNU6-8	MRPL50	MLLT1	PSMC2	VPS37A	SCNM1	ALG5	PARD3	CARHSP1	EIF1B	LRFN4	MMP12	SLC43A3	STEAP4	ANAPC16	TMEM176B	ATP2B4	ZDHHC4	MAN2B1	UQCC2	THBS1	CACYBP	AC090204.1	FKBP4	WDR77	DXO	GADD45B	SLC6A6	TAX1BP1	CCNB1	LOX	DEK	ACO2	C19orf33	FADS2	CRIP3	SPAG4	PPP1R8	PGRMC2	CLK2	TGFB1	CHST15	YY1AP1	AP1G2	FBXO33	CSNK2A1	IFNGR1	DDX24	CFAP20	CUL1	RER1	FRAT2	TBCC	AC024293.1	TAF6	SLC12A7	SPG7	SOX12	USP22	MRPS14	RPL18AP3	MXI1	CIAPIN1	TBC1D8	PITPNA	PSMD5	TMEM203	TTC38	POLDIP3	PIM1	RHOC	ELOVL5	MYO1C	AZIN1	DDX49	FBRSL1	NXT2	FAT1	DARS2	NUDT15	EFNA4	VPS35	ERGIC1	NSMCE1	RPA2	HPN	TECPR1	TBL2	CDC20	FGFRL1	MARK2	RFC2	HSDL2	KDM1A	STC1	SRP72	PSPH	KIF1C	UBL4A	SPAG7	EEF1D	BCL2L2	PHC2	DAZAP1	SCAMP2	HLA-DQA2	CDK10	C1orf198	RASSF7	LTA4H	MAP3K8	ID4	RTCB	RFK	USP10	XPO6	SCARB2	MRPS10	BRI3	COL9A2	LARP1	HS6ST1	NSMCE3	ALDH1B1	TSC22D4	GPNMB	FXR2	FCGRT	RAB20	SFXN4	SREBF2	TM9SF3	HK1	AC026785.3	CHTF8	RBPMS	NCK2	C20orf96	DNAJC10	ATP2A2	ACP2	NUDT14	MAPRE2	CTBP1	ANKRD10	GPRC5C	SERPINF2	ALCAM	COPRS	RRNAD1	SEC23A	ACTR1B	HIST1H3H	CHD1L	ATG101	BAG1	BOD1	EIF2B1	MRPS12	ABCA3	AC026471.3	MRTO4	NDUFAF8	PHLDA2	PKIG	YTHDF2	AL135999.3	LRRN4	PDCL3	PEX6	PSMA1	DDX41	FSCN1	MPHOSPH6	TGOLN2	SNRPB2	VBP1	CDKN2AIPNL	CCDC86	IMP3	SURF2	UNC13B	GID8	NUMA1	RPL7P9	FAHD1	LGALS8	PIR	TUSC3	SIVA1	VPS51	POLR2I	HDGFL2	FEN1	NCBP2-AS2	ZNF672	DPP10-AS1	NOXA1	PSMA5	USP5	DDX1	CNPY2	TPD52	DDX54	IGLV9-49	TAGLN	ARHGAP5	STAT6	ADPRHL2	AC018638.5	ABCF2	BPNT1	SRSF4	IL13RA1	CCAR2	IGKV1D-43	MAPK8IP3	FOPNL	MYC	CLIC4	YIPF6	VAMP3	BABAM1	ACSL3	SLC31A1	HLA-DQA1	ECE1	PQLC1	RBX1	TECR	TXNDC12	PFDN6	POLE4	DDX39B	ERAL1	GAL	TLCD1	KLF9	SNRNP25	BFAR	DEGS1	MRPL45	ARAF	HPRT1	PACSIN2	SELENON	PRCC	ELP3	PON2	MRPL36	PNMA2	STMP1	NCAPH2	TMEM126B	ETF1	SPPL2B	ARFGAP3	RPLP0P2	GRB2	SUCLG2	SDHB	NGF	SLC44A2	PRPF31	TMEM115	CLK1	TSPAN6	C19orf70	RBM10	RBM8A	TPRG1L	RNH1	DDIT3	SYPL1	NAP1L4	YTHDF1	ERBB2	RARRES2	ILF3-DT	DERL1	DGCR6L	CCT8	CDK2AP1	RSU1	AC069542.1	CDK4	CRIP2	RTN4	DHPS	TMC4	MPC2	PCOLCE	STAT1	C1S	MAGEH1	GLYR1	AC026401.3	UBE2J1	C11orf68	MOSPD3	NDUFS4	CNOT11	PRKCD	ANKZF1	IVNS1ABP	NFKB2	PNPLA2	CALM1	IRF3	C2CD4A	PPP1CB	ASCL1	TXNDC17	SLC4A2	ATF6B	TSC22D1	STX5	NCOR2	IFNGR2	OCIAD1	MISP	GM2A	YPEL3	UQCRB	RAB2A	HIST1H4H	C1R	PSMB2	NDUFA13	PAX7	TGIF2	SART1	CYR61	SIGIRR	MAP2K2	DCTD	BAD	KIT	AC006001.4	RPL13AP5	BUD23	ZFP36L1	DNAJC4	TOMM34	IGKV2-30	SMDT1	PCAT6	NDUFA3	MRPL47	MAP1LC3B	IGHV4-61	CRTC2	PAICS	MRPL13	DARS	MRPL44	CA11	BAG3	LAP3	MYADM	IRX3	AC093323.1	CYSTM1	BRD2	PSMA4	STMN1	NANS	MFSD3	CXCL9	ZDHHC7	ARL8B	BST2	CABYR	PUF60	GTF2F1	KPNA2	SEMA4B	TBRG4	SMARCD2	PKP3	PRRC2A	DACT2	PRKAR1A	GNAI2	SRSF7	SLC38A10	RNF10	BLOC1S4	FECH	AC010654.1	CLSTN1	TNFRSF21	TADA3	VARS	ATP5MC1	IER5L	DERL3	AL445524.1	ZC3H15	SNRPG	PDCD6	ICAM1	DBN1	BRMS1	PCBP2	ALAS1	TAF15	DRAIC	CREB3	STAT3	CTSS	MRPL16	NUP188	PSMD13	RAB6A	HM13	MMP15	DKC1	FASN	ERLEC1	SIGMAR1	TPM2	FLAD1	PEA15	DNAJC5	CLPP	ARF3	NCLN	CORO1B	NMRAL1	TERF2IP	PDXDC1	ZNF768	CUEDC2	GPC4	MUC3A	PRPS1	BTBD2	COL4A1	HIST1H2BJ	SERBP1	ATP8B1	PSMC4	PLEKHS1	MCM3	KHDRBS1	ODF3B	SELENBP1	AP1M2	FARSB	NUDT5	CD9	IMPDH1	RAB14	MOSPD1	NAA38	IGHJ3P	GRAMD1A	PBDC1	PCNP	C7orf50	RRAS	TOMM22	ALDH3B1	NOP9	PICALM	TMEM248	REEP5	TSPAN15	CYP24A1	IGHV3-64	SUPT5H	RBM38	EXOSC4	NAMPT	INPPL1	AP3D1	RNPS1	OTUB1	VASP	TNFRSF1A	RPL3P4	TMEM125	PYGB	GAK	CCL5	LSM2	C2CD4B	CTNND1	UBXN4	ATP5MC2	MCCC2	SLC44A4	PCP4	PIH1D1	NPW	TSR2	GPAT4	COX14	RUVBL2	DCXR	FCER1G	ECI1	THAP4	SLC39A4	CENPX	CHRAC1	PLXNB2	WDR86-AS1	CKB	BCL3	ARPC2	H2AFV	MAL2	SLC35B2	ANXA2	MPG	PSMD2	TEAD2	TM7SF2	PLA2G4A	LASP1	AHSA1	ATP6V0C	STRN3	C2	ALKBH5	SCAMP3	SNRPD3	B3GAT3	RAB34	MRPL17	ARFGAP1	HNRNPUL1	HES6	FDFT1	MFF	ACTN4	CLDN23	DLST	PSMC3	USF1	OSTF1	MRPL9	DESI1	PQBP1	PCK2	REPIN1	CKAP4	UBAP1	SOX4	UQCRC2	IGHV3-48	S100A10	PERP	NECAB3	NOB1	PRMT5	SF3B2	TUBA4A	HNRNPM	ZFAND5	SCNN1G	LAMB2	FAM107B	NOP58	IDH3B	ILF3	RPL12P4	DPYSL3	DNAJA1	AP1S1	SCIN	MAF1	MPDU1	SLC7A8	NUCKS1	CERS2	RBM42	LRRC59	BHMT2	JAGN1	KIF5B	SNRPA	MEA1	CNPPD1	PPP2R1A	H2AFJ	PSMD8	KCNE4	GSN	IGHV3-66	HSPA1A	RHOU	SELENOW	GNB1	OSTC	TRPC4AP	ALDH18A1	SRSF2	EIF3K	CCDC124	EIF4G1	RAB40C	MRPL12	NDRG3	CAPG	HERPUD1	IGKV1D-8	RAB13	C16orf91	EIF2S2	GLO1	AP2S1	DDIT4	BAG6	IARS2	CTSH	LONP1	ISYNA1	HILPDA	CDC42	COA6	EIF3G	H3F3B	TMEM147	IRX1	IGKV2-29	SSNA1	ATF3	MRPL28	SH3BP4	ARPC5L	AC005912.1	CD46	SLC16A14	COPS6	SRGN	IGKV1D-42	MMP14	PDLIM1	LAMP1	CHMP1B	NFIL3	SF1	TMEM219	TMEM179B	SEZ6L2	ANG	SDF2L1	MBIP	FUS	EIF4G2	SLC9A3R2	COPZ1	CD320	HLA-DPB1	PNP	MRPL55	STIP1	TMEM256	ALYREF	CDC123	YIPF3	TSTD1	QDPR	NKX2-1	DYNLRB1	CD59	APP	HSPA8	TIMM10	MAGEF1	AHCY	ITPA	LSM7	EMC7	YIF1A	UBE2M	CALM2	MRPL51	SLC1A5	TCEAL9	KARS	HNRNPU	ALPL	EID1	RDH10	GPX3	CHPF2	PDAP1	IGHV3-72	SRP54	SERPINE1	SNRNP70	CP	IFITM2	BAX	LITAF	CCNI	NDUFA4	COPE	CAP1	CTNNB1	RGCC	GSTA1	NTNG2	AL365226.2	CCT6A	DYNLL1	BMP6	DPM3	GPT2	TMEM259	RAD23B	SNHG8	SND1	CGA	VAMP5	TMUB1	TMA7	SOCS1	NARS	AURKAIP1	SEC61G	AGR3	PSAT1	HNRNPC	ANXA5	NPC2	SLC50A1	EIF2AK1	MRPL14	ATP5F1D	PSMD4	OXA1L	HSPA9	LGMN	MYH9	POLR2L	IGLV2-8	TOMM7	CDC37	RPL14	PCNA	SFN	KIAA1324	C4BPA	DAP	DEFB1	COX5A	ACADVL	PARK7	HIST1H2BD	IGKV2-24	WDR34	TRIR	RPS7	RAB25	PLD3	HIGD2A	EIF6	RPL18A	APMAP	TALDO1	MRPS21	IGKV1D-13	LYZ	MAGED2	DDOST	MIF	DUSP23	QSOX1	MRPS26	PRKCSH	PSMA7	BEX3	KDELR2	HIST2H2BE	CIAO2B	IGHV3-30	CHPF	RPL23	UQCRH	HSP90AA1	PHPT1	RPL6	RPS2P5	CTSB	PGC	HINT1	LDHA	PTP4A1	PPP1R14B	KDELR1	RPL28	TUBB	CNBP	CDK2AP2	C1orf43	NDUFB9	SRP9	MDK	ELF3	TSPAN13	SLC22A31	CRLF1	CKS2	EIF1	MAFK	RPS10	RASD1	BTF3	CLDN3	NUCB1	JTB	PLP2	RPS27A	HDGF	KRT8	ROMO1	IDH2	PSMB4	IGHV2-26	MYL12B	APOE	IGHV4-31	OST4	COL1A2	CEBPD	SERPINF1	KRT18	SLC7A5	PKM	RPL35A	RPL30	ATP5F1B	EIF5A	PEBP1	ID1	UBC	GDF15	SERF2	RACK1	RPS9	BPIFA1	TPI1	IGLV6-57	SRP14	PSPHP1	GOLM1	PSME1	HSP90B1	EPCAM	HLA-A	RPL9	HLA-C	RPL32	FAU	RPS25	CCL20	JCHAIN	RPS17	PABPC1	EGLN3	MTCO1P40	IGHV1-69D	SNRPB	futime	IGKV1-9	EDF1	IGFBP5	HLA-DRA	IGKV3-15	PRDX1	IFITM1	UBB	LGALS3BP	CHCHD2	RPL7	PSAP	ARF1	HSPA5	FGL1	IGHV1-2	ALDOA	NFKBIA	RPS20	IGLV1-40	CALR	RPLP2	IGHV1-18	RPL35	IGKV3-11	HIST1H1C	RPS21	GSTP1	CXCL17	RPL13A	GAPDH	IGLV1-51	IGHV1-24	RPS11	IGHG3	MTATP6P1	IGKV3-20	MTCO1P12	IGHG2	MT-ATP8	IGHG1	MT-ND1	MT-ATP6	CALCA
TCGA-4B-A93V	0	0	0	0	0.004553376	0.004561594	0.004609424	0.004631595	0.004746284	0.01368169	0.01370952	0.01383143	0.02168143	0.02170858	0.02172024	0.02173191	0.02179046	0.0218769	0.02188479	0.02188479	0.0219085	0.0219085	0.0219085	0.02193226	0.02195131	0.02195607	0.02195607	0.02195607	0.02195607	0.02202783	0.022051843	0.02210005	0.02210609	0.02212423	0.02212423	0.02212423	0.02214846	0.02217275	0.02222148	0.02224592	0.02224592	0.02227042	0.02234425	0.02236897	0.02236897	0.02241856	0.02247671	0.02249338	0.02249338	0.02254353	0.02254353	0.0225561	0.02256869	0.0225939	0.02261918	0.02265719	0.02266989	0.02269534	0.02272084	0.02273361	0.02274639	0.02277201	0.02279768	0.02282986	0.0228363	0.0228363	0.0228363	0.0228492	0.02287505	0.02292692	0.02296163	0.0229725	0.02299209	0.02300517	0.02303137	0.02303137	0.02309714	0.02312355	0.02312355	0.02315444	0.02316278	0.02316623	0.02321647	0.02321647	0.02324315	0.02331014	0.02332358	0.02334377	0.02335051	0.02335051	0.02341134	0.02341812	0.02345887	0.02359573	0.0236233	0.0236302	0.02366015	0.02366477	0.02367862	0.0237621	0.0237621	0.02379005	0.02379005	0.02380406	0.02381807	0.02384616	0.0239195	0.02393082	0.02394027	0.02395208	0.02397054	0.0239876	0.02399946	0.02401609	0.02407327	0.02411633	0.02411921	0.02412113	0.02415955	0.02420776	0.02423193	0.02424646	0.024261	0.02427556	0.02429744	0.02430474	0.02442216	0.02443199	0.02445169	0.02445957	0.02448129	0.02448129	0.02451839	0.02457053	0.02457053	0.02466042	0.02466042	0.02466042	0.02469053	0.0247026	0.02472071	0.02487275	0.02487275	0.02490338	0.02490338	0.02493409	0.02502666	0.02511213	0.02511993	0.02513034	0.02515118	0.02515743	0.02520133	0.0252139	0.02524537	0.02525063	0.02530857	0.02530857	0.02533235	0.02537208	0.02537208	0.02538269	0.02539332	0.02540395	0.02543591	0.02553225	0.02554838	0.02555807	0.02556453	0.02562933	0.02564017	0.02566186	0.02568631	0.025701	0.02575993	0.02584774	0.02592506	0.0259917	0.02602515	0.02605869	0.02609232	0.02613728	0.02615983	0.02617111	0.02627312	0.0262959	0.02630958	0.02633014	0.02635301	0.02641038	0.02641181	0.02641613	0.02644491	0.02646799	0.02646799	0.02646799	0.02647377	0.02650268	0.02657233	0.02657233	0.02661605	0.0266564	0.02676578	0.02681902	0.02692616	0.02694153	0.02696206	0.02699806	0.0270631	0.02707034	0.02707034	0.02708243	0.02708847	0.02711875	0.0271795	0.02719777	0.02721608	0.02732641	0.02732641	0.02732641	0.02736339	0.02741285	0.02743765	0.02747493	0.02751231	0.02758737	0.02758737	0.02759992	0.02762506	0.02762506	0.02764394	0.02766285	0.02770075	0.02770075	0.02780549	0.02781505	0.02781505	0.02785337	0.02787256	0.02789179	0.02789179	0.02791103	0.02793031	0.02794318	0.02796894	0.02807898	0.028085475	0.02808548	0.02808548	0.02812454	0.02813432	0.02818989	0.02824238	0.02832149	0.02836121	0.02836121	0.02836121	0.02844099	0.02846283	0.02846768	0.02848105	0.02848105	0.02858169	0.0286019	0.0286019	0.0286019	0.02861662	0.02868304	0.02876464	0.02876464	0.02879536	0.028805617	0.02880562	0.02884671	0.02884671	0.02888792	0.02888792	0.0289396	0.02897069	0.02901226	0.02904699	0.02905394	0.02909575	0.02912368	0.02917972	0.02922189	0.02934912	0.02934912	0.02939178	0.02942029	0.02943456	0.02944171	0.02947747	0.02947747	0.0295205	0.02956366	0.02960695	0.02962864	0.02962864	0.02965036	0.02966486	0.02967937	0.0296939	0.0296939	0.02973757	0.02973757	0.02975945	0.02982529	0.02982529	0.02986934	0.02986934	0.02993567	0.02998005	0.03002457	0.03002775	0.0300558	0.03006176	0.03008895	0.03009566	0.03013643	0.03013643	0.03018141	0.03021147	0.03027177	0.03036268	0.03039006	0.03039528	0.03040834	0.03045413	0.03047708	0.03047708	0.03052309	0.03053077	0.03060007	0.03077861	0.03077861	0.03087259	0.03091979	0.03091979	0.03104797	0.03106228	0.03108274	0.031158	0.031158	0.03117001	0.03118203	0.03120609	0.03120609	0.03128118	0.03129301	0.0313027	0.03131482	0.03135123	0.03139991	0.03144875	0.03144875	0.03153174	0.03154687	0.03155672	0.0315715	0.03162087	0.03164561	0.03164561	0.03169521	0.03172007	0.03174497	0.03174497	0.03175743	0.03179488	0.03179488	0.03184495	0.03187005	0.03192035	0.03194557	0.03194557	0.03204682	0.03204682	0.03207732	0.03209769	0.03214872	0.03214872	0.03221274	0.03222557	0.03222557	0.03225127	0.03225127	0.03231569	0.03235447	0.03235447	0.03235447	0.03237174	0.03237174	0.03240632	0.03244098	0.03247919	0.03248963	0.03253782	0.03256287	0.03258036	0.03258911	0.03261539	0.03263294	0.03266809	0.03266809	0.03274214	0.03277398	0.03280499	0.03282718	0.03282718	0.03282718	0.03282718	0.03282718	0.03288056	0.03288056	0.03290731	0.03298467	0.03301477	0.03304174	0.03304174	0.03309582	0.03312066	0.03315007	0.03320451	0.03325912	0.03325912	0.03331391	0.03331391	0.03331391	0.03336889	0.03342404	0.03347938	0.03347938	0.03359061	0.0336465	0.03370257	0.03370257	0.03371194	0.03381529	0.03381529	0.03387193	0.03387193	0.03388612	0.03392877	0.03396133	0.03402391	0.03410041	0.03410041	0.03412508	0.03415801	0.03418689	0.03419652	0.03421581	0.03423512	0.034272509	0.0342738	0.03439038	0.03439038	0.03439038	0.03442942	0.03444897	0.03447414	0.03448814	0.03450776	0.03453133	0.03454312	0.03468533	0.03470021	0.03474492	0.03474492	0.03474492	0.03478477	0.03480472	0.03480472	0.03486473	0.03486473	0.03487977	0.03489481	0.03498537	0.03498537	0.03498537	0.03500808	0.03502577	0.035046	0.0350612	0.03506626	0.0350881	0.03510685	0.03515771	0.0351679	0.0351679	0.0351679	0.0351832	0.03522917	0.03529065	0.03529065	0.03529065	0.03535235	0.03538328	0.03538328	0.03541426	0.03541426	0.03542554	0.03548974	0.03550754	0.03552739	0.03553874	0.0356264	0.03563896	0.0356641	0.03572711	0.03572711	0.03574365	0.03575238	0.03577452	0.03579034	0.03579034	0.03579034	0.0358538	0.0358538	0.0358538	0.03590473	0.03590686	0.03591749	0.03591749	0.03593876	0.0359814	0.0359814	0.0361099	0.0361099	0.0361099	0.0361099	0.03613141	0.03613141	0.0361745	0.03621769	0.03623933	0.03623933	0.03623933	0.03625016	0.03627183	0.03627834	0.03630439	0.03636968	0.03636968	0.03636968	0.03636968	0.03641335	0.03650098	0.03651746	0.03651872	0.03656699	0.03656699	0.03656699	0.03663323	0.03663323	0.03663323	0.03663323	0.03669972	0.03669972	0.03669972	0.03672193	0.03676645	0.03676645	0.03677982	0.03678874	0.03683341	0.03688941	0.03690063	0.03694558	0.0370132	0.0370358	0.03710375	0.0371151	0.03717196	0.03717196	0.03720615	0.03724041	0.03724041	0.03734357	0.03737809	0.03737809	0.03744731	0.03744731	0.03744731	0.03751678	0.03751678	0.03755162	0.03755479	0.03758651	0.03758651	0.03758651	0.03758651	0.03761448	0.03765651	0.03765651	0.03768458	0.03772676	0.03772676	0.03779728	0.03783264	0.03783264	0.03786806	0.03786806	0.03786806	0.03796285	0.03797983	0.03801042	0.03801042	0.03801042	0.03804618	0.03809994	0.03815386	0.03815386	0.03815386	0.03822598	0.03822598	0.03823255	0.038298375	0.03829838	0.03829838	0.03831289	0.03833468	0.03837105	0.03837105	0.03837105	0.038444	0.03851723	0.03855395	0.03855395	0.03859073	0.03866452	0.03883424	0.03888759	0.03893251	0.03893751	0.03893751	0.03896251	0.03910063	0.03911324	0.03920424	0.03926514	0.03934153	0.0394952	0.0394952	0.03957249	0.03957249	0.03957249	0.0396035	0.03972799	0.03972799	0.03980619	0.0398847	0.0398847	0.03996353	0.04002285	0.04004266	0.04004266	0.04012211	0.04022033	0.04024188	0.04028196	0.04028196	0.04032212	0.04032212	0.04036236	0.04036236	0.04036236	0.04041615	0.04044309	0.04052414	0.04052414	0.04052414	0.04052414	0.04058921	0.04060551	0.04064178	0.04065994	0.04068721	0.04068721	0.04069176	0.04072819	0.04076924	0.04081038	0.04081038	0.04085161	0.04085161	0.04085161	0.04085161	0.04085161	0.0409136	0.0409343	0.0409827	0.04101733	0.04105897	0.0411007	0.0411007	0.0411007	0.0411216	0.04114251	0.04114251	0.04115647	0.04118441	0.04118441	0.04126846	0.04135285	0.04135285	0.04135285	0.04135285	0.04139518	0.04143759	0.04143759	0.04143759	0.04152268	0.04154962	0.04155112	0.04158672	0.04160812	0.04160812	0.04165955	0.04169391	0.04176279	0.04177046	0.04178005	0.04178005	0.04178005	0.04181461	0.04186655	0.04186655	0.04195341	0.04195341	0.04195341	0.04204063	0.04204063	0.04204063	0.04207562	0.04208438	0.04208438	0.04212822	0.04212822	0.04212822	0.04212822	0.04212822	0.04212822	0.04214076	0.04217215	0.04218681	0.04218681	0.04221617	0.04230449	0.04230449	0.04233401	0.04234878	0.04239318	0.0424313	0.04244657	0.04246602	0.04248224	0.04248224	0.04248224	0.04248224	0.04266149	0.04266149	0.04266149	0.04275168	0.042796914	0.04284226	0.04284226	0.04284226	0.04284226	0.04284226	0.04291044	0.04293322	0.04296743	0.04297884	0.04299407	0.04302456	0.04302456	0.04302456	0.04302456	0.04302456	0.04307694	0.04308568	0.04309333	0.04310481	0.0431163	0.0431163	0.0431163	0.04313163	0.04316232	0.04318997	0.04320843	0.04320843	0.04320843	0.04321869	0.04324803	0.04327778	0.04330095	0.04330095	0.04334073	0.04339387	0.04348719	0.04348719	0.04348719	0.04348719	0.04348719	0.04348719	0.043534	0.04354963	0.04358092	0.04358092	0.04358092	0.04367504	0.04367504	0.04370201	0.04370759	0.04372226	0.04376958	0.04376958	0.04376958	0.043817	0.04386452	0.04386452	0.04386452	0.04386452	0.04386452	0.04386452	0.04395988	0.04395988	0.04395988	0.04400771	0.04405565	0.04405565	0.0441037	0.04415184	0.044207	0.04421621	0.04424846	0.04439417	0.04444296	0.04449185	0.04454085	0.04463917	0.04463917	0.04463917	0.04463917	0.04463917	0.04466817	0.04467204	0.04469299	0.04495104	0.04498675	0.04501179	0.04508706	0.045115	0.04513738	0.04513738	0.04514745	0.04516258	0.04521996	0.04523836	0.04523836	0.04533979	0.04533979	0.04539067	0.04544167	0.04544167	0.04544167	0.04557995	0.04561251	0.0457501	0.0457501	0.04577599	0.04583495	0.04585384	0.04592327	0.04595806	0.04595806	0.04595806	0.04597547	0.04606274	0.04606274	0.04606274	0.04616791	0.04622067	0.04623124	0.04627356	0.04637969	0.04637969	0.0464101	0.04641518	0.04655766	0.04659342	0.04659342	0.04659342	0.04670103	0.04675502	0.04680913	0.04680913	0.04680913	0.04686337	0.04691774	0.04699042	0.04702685	0.04708159	0.04709256	0.04713647	0.04713647	0.04713647	0.04721902	0.0472466	0.04730186	0.04735725	0.04735725	0.04735725	0.04741277	0.0474525	0.04746842	0.04746842	0.04746842	0.04746842	0.04746842	0.04749071	0.04756832	0.04758011	0.04758011	0.04758011	0.04758011	0.04766235	0.04769232	0.04776743	0.04780507	0.04780507	0.04786164	0.04786164	0.04791835	0.04791835	0.04798943	0.0479996	0.04803217	0.04803217	0.04807023	0.04814654	0.04821541	0.04826144	0.04831086	0.0483769	0.0483769	0.0483769	0.04846386	0.04846386	0.04858029	0.04860948	0.04860948	0.04872661	0.04872661	0.04878539	0.04884431	0.04884431	0.04890337	0.04896258	0.04899647	0.04906951	0.04908142	0.04908142	0.04908142	0.04912116	0.04920084	0.04920084	0.04932084	0.04932084	0.04932084	0.04935093	0.04936097	0.04936097	0.04968439	0.04968439	0.04968439	0.04970881	0.04975348	0.04980676	0.04980676	0.04980676	0.04985939	0.04992974	0.04999146	0.05001206	0.05017753	0.05017753	0.05017753	0.05042779	0.050549268	0.05055386	0.05055386	0.05055386	0.05055386	0.05055386	0.05055386	0.05057493	0.05061713	0.05068056	0.05068056	0.05071234	0.05074415	0.05078967	0.0508079	0.0508079	0.05093588	0.05097868	0.05100011	0.05100011	0.05109677	0.05112319	0.05119378	0.05119378	0.05123702	0.05132372	0.05132372	0.05145431	0.05145431	0.05145431	0.05145431	0.051454317	0.05148707	0.051529	0.05158557	0.05158557	0.05158557	0.05158557	0.05161849	0.05165146	0.05171751	0.05185011	0.05185011	0.05191667	0.0519389	0.05197005	0.05198341	0.05198341	0.05198341	0.05198341	0.05203357	0.05210812	0.05211738	0.05211738	0.05213658	0.0521981	0.05225205	0.052252067	0.05227047	0.05231965	0.05234867	0.05238742	0.052401	0.05240439	0.05241458	0.05245537	0.05249622	0.05252349	0.05252349	0.05252349	0.05259179	0.05259179	0.05260548	0.05263286	0.05266027	0.05269458	0.05279777	0.05279777	0.05286678	0.05293598	0.05293598	0.05293598	0.05293598	0.05304707	0.05307492	0.05307492	0.05307492	0.05307492	0.05307492	0.0531214	0.05321459	0.053355	0.053355	0.053355	0.05340784	0.05342548	0.05351975	0.05363805	0.05380933	0.05382842	0.05385232	0.05389538	0.05392412	0.053924133	0.05399611	0.0540683	0.0540683	0.0540683	0.05414068	0.05421326	0.05429644	0.05435899	0.05444844	0.05450551	0.05457907	0.0546233	0.05465282	0.05472678	0.05477125	0.05480093	0.05494985	0.05494985	0.05494985	0.05496645	0.05497772	0.05509958	0.05509958	0.05509958	0.05512103	0.05525012	0.05525012	0.0553257	0.05534253	0.05540149	0.05541668	0.05550287	0.05555369	0.05555369	0.05570674	0.05573465	0.05586062	0.05591211	0.05593788	0.05597659	0.05601536	0.05601536	0.05601536	0.0560891	0.05617096	0.05617096	0.05626473	0.05627517	0.05632742	0.05632742	0.05637977	0.05639883	0.05640598	0.05648476	0.05651107	0.05656376	0.05660334	0.05664298	0.05664298	0.05664298	0.05672243	0.05680209	0.05680209	0.05680209	0.05695446	0.05699043	0.05712301	0.05712301	0.05714319	0.05728483	0.05728483	0.05735704	0.05738547	0.05761124	0.05761124	0.05772087	0.05779566	0.0578585	0.05794139	0.05801738	0.05802452	0.05810789	0.05810789	0.05810789	0.05810789	0.05817475	0.0582306	0.05827535	0.05827535	0.05827535	0.05833138	0.05833138	0.05847194	0.05861317	0.05866986	0.05878356	0.05887692	0.05890587	0.05895494	0.05895494	0.0589836	0.05898934	0.05900409	0.05904101	0.05912732	0.05912732	0.0591666	0.05921389	0.05930072	0.05930072	0.05930072	0.0593141	0.05932972	0.0593878	0.05944599	0.05947513	0.05947515	0.05954518	0.05956272	0.05956272	0.05965057	0.05970929	0.05972104	0.05973868	0.05982706	0.05982706	0.05984476	0.05990459	0.06000458	0.06000458	0.06004913	0.06020557	0.06029283	0.06036282	0.0603956	0.06045305	0.06048318	0.06063432	0.06066463	0.06072536	0.06078621	0.06085328	0.06086244	0.06090827	0.06090827	0.06090827	0.06090827	0.0611847	0.06121557	0.06125421	0.06127741	0.06127741	0.06127741	0.06127741	0.06127741	0.0613187	0.06146366	0.0616041	0.06165105	0.06183959	0.06183959	0.06199758	0.06201927	0.06202928	0.06210548	0.06212456	0.06217231	0.06227489	0.06231601	0.06231601	0.06232668	0.06234803	0.062412175	0.06241218	0.062423239	0.06244108	0.06247645	0.0626054	0.0626054	0.0626054	0.0626054	0.06279983	0.06279983	0.06279983	0.06281202	0.06282036	0.06284276	0.06286195	0.06286491	0.0628975	0.0628975	0.0629832	0.06299547	0.06309374	0.06309374	0.06319233	0.0632488	0.06336205	0.06339042	0.06339042	0.06348994	0.06348994	0.06358976	0.06361977	0.0636899	0.06379036	0.06379036	0.06379036	0.06379036	0.06387672	0.0639248	0.06396974	0.06399223	0.06399223	0.06399223	0.06399223	0.0640598	0.06408236	0.06409364	0.06412752	0.06419538	0.06419538	0.06421237	0.06425366	0.06437054	0.06443714	0.06458494	0.06460557	0.06470894	0.06474347	0.06481264	0.06491668	0.06491668	0.06502104	0.06512575	0.06512575	0.06512575	0.0651374	0.06516072	0.0652729	0.06533617	0.06533617	0.06533617	0.06544189	0.06544189	0.06544189	0.06547721	0.06552436	0.06554796	0.06557453	0.06562393	0.06565437	0.06569927	0.0657077	0.0657255	0.06582058	0.06597568	0.06608348	0.06614833	0.06616456	0.06622777	0.06630015	0.06635454	0.06651824	0.06673777	0.06673777	0.06673777	0.06673777	0.06691444	0.06695876	0.06695876	0.06695876	0.06695876	0.06703275	0.06718121	0.06718121	0.0673706	0.06740515	0.06740515	0.06740515	0.06740515	0.06740515	0.06740515	0.06763058	0.06763058	0.06763058	0.06763058	0.06763058	0.06763058	0.06764674	0.06774387	0.06778171	0.06780065	0.06785753	0.06804019	0.06808601	0.06808601	0.06816251	0.06818805	0.06831603	0.06831603	0.06836222	0.06843162	0.06843162	0.06852438	0.06854761	0.06862515	0.06867459	0.06870287	0.06878076	0.06878076	0.06901551	0.06901551	0.06912274	0.06913349	0.06923792	0.06925187	0.06925187	0.06946814	0.06948984	0.06948984	0.06948984	0.06952967	0.06958054	0.06960945	0.06964941	0.06972946	0.06972946	0.06972946	0.06976383	0.06976956	0.06977759	0.0698499	0.069885358	0.06991492	0.06997074	0.07018662	0.0702137	0.0702137	0.0702137	0.0702137	0.07029506	0.07033581	0.07033581	0.07035806	0.07036028	0.0703664	0.07045834	0.07045834	0.07045834	0.07051294	0.07058131	0.0707047	0.0707047	0.07082853	0.07082853	0.07085335	0.0708699	0.07095279	0.07095279	0.07095279	0.07095279	0.07095279	0.07095279	0.07098046	0.07098209	0.07107749	0.07116682	0.07120262	0.07120262	0.07120262	0.07126536	0.07130305	0.07139116	0.07158069	0.07168085	0.07170761	0.07183497	0.07183497	0.07196279	0.07196279	0.07196279	0.07196279	0.07196279	0.07214618	0.07216253	0.0722198	0.0722198	0.0722198	0.07223414	0.07237489	0.07254366	0.07260878	0.07260878	0.07268708	0.07287043	0.07287043	0.07300197	0.07300197	0.07313398	0.07313398	0.07313398	0.07313398	0.073238778	0.07326647	0.07326647	0.07326647	0.07326647	0.07326647	0.07333289	0.07339944	0.07345657	0.07353289	0.07355429	0.07366683	0.07366683	0.07367322	0.07370039	0.07373398	0.07375819	0.07380126	0.07380126	0.07407159	0.0741259	0.0742075	0.07431356	0.07443513	0.07448083	0.07448083	0.07448083	0.07452658	0.07457238	0.07461825	0.07463355	0.07475617	0.07484181	0.0748946	0.07489461	0.07489461	0.07503356	0.07507999	0.07516228	0.07517303	0.07545353	0.07545353	0.07545353	0.07545353	0.07553808	0.07559456	0.07559456	0.07559456	0.07573612	0.07573612	0.07573612	0.07573612	0.07576315	0.07577786	0.0759257	0.07602085	0.07616401	0.07616401	0.07616401	0.07630772	0.07630772	0.07659676	0.07659676	0.07667975	0.07667975	0.07674211	0.07674211	0.07679068	0.07680688	0.07681499	0.076888	0.07703446	0.07703446	0.0770834	0.07718147	0.07718147	0.07719238	0.07725519	0.07727979	0.07732904	0.07737836	0.07747718	0.07760298	0.07767559	0.07777517	0.07777517	0.07777517	0.07777517	0.07786073	0.07807546	0.07807546	0.07807546	0.07807546	0.0781509	0.07822648	0.07823208	0.07827695	0.07834013	0.07834434	0.07837808	0.07841607	0.07853027	0.07859568	0.07860659	0.07861246	0.07868305	0.07868305	0.07868305	0.07868305	0.07868305	0.07874433	0.07875967	0.07878524	0.078789517	0.07883643	0.0788706	0.07887487	0.07895413	0.07899041	0.07899041	0.07899041	0.07917081	0.07922768	0.07930018	0.07930018	0.07930795	0.07945597	0.07954974	0.07961238	0.0796124	0.07966063	0.07976941	0.07983689	0.07992705	0.08024423	0.08024423	0.08031778	0.0803718	0.08040376	0.08040376	0.08041217	0.08056392	0.08056392	0.08064425	0.08073938	0.08075697	0.08077847	0.080886175	0.08092214	0.08111079	0.08112957	0.08121102	0.08121102	0.08131989	0.08137443	0.08137443	0.08153849	0.08175827	0.08182719	0.0818686	0.0818686	0.0818686	0.0818686	0.08202488	0.08203466	0.08206796	0.0822014	0.0822014	0.0822014	0.08236882	0.08245278	0.08248081	0.08253692	0.08264937	0.08264937	0.08270284	0.0827057	0.08274801	0.08283805	0.08284432	0.08284906	0.08285521	0.08287518	0.08294317	0.08296018	0.08304536	0.08309189	0.08310224	0.08310224	0.08321623	0.08321623	0.08321623	0.08321623	0.08321623	0.08321623	0.08333054	0.08344516	0.0834911	0.08362922	0.08364651	0.08370835	0.08377313	0.08379093	0.08390682	0.08403294	0.08408127	0.08417487	0.08425644	0.08425644	0.08425644	0.08437362	0.08443234	0.08455455	0.08460897	0.08478635	0.08496447	0.08508364	0.08508364	0.08532297	0.08532297	0.08550336	0.08550336	0.08552345	0.08559815	0.08568451	0.08568451	0.08577538	0.08580571	0.0858404	0.08586643	0.08586643	0.08604913	0.08617136	0.0862326	0.0862326	0.08623894	0.08641686	0.08641686	0.08641686	0.08641686	0.08641686	0.08654013	0.08660191	0.08660191	0.08678775	0.08688097	0.08691208	0.08691831	0.08697439	0.08697439	0.08697439	0.08702543	0.08716183	0.08716183	0.08716183	0.087162072	0.08718532	0.08719942	0.0872454	0.08735009	0.08741302	0.0874694	0.08753916	0.08753916	0.087634	0.08766566	0.08776712	0.08793135	0.08817534	0.08830369	0.08830369	0.088368	0.08844853	0.08849691	0.08852113	0.08852459	0.08853566	0.08858256	0.08869099	0.08869099	0.08869099	0.08877594	0.08895108	0.0890817	0.0890817	0.0892127	0.08947586	0.08962196	0.08970741	0.08987353	0.09000688	0.0900737	0.09014062	0.09027475	0.09027475	0.09027475	0.09027475	0.09027475	0.09035543	0.09040929	0.0904478	0.09046973	0.09047671	0.09047671	0.09047671	0.09047671	0.09050658	0.09067957	0.0908035	0.09088335	0.09095148	0.09098558	0.09108804	0.09108804	0.09108804	0.09117018	0.09129366	0.09129366	0.0915002	0.09170769	0.0917493	0.09181178	0.09183263	0.09191611	0.09191611	0.09191611	0.09202068	0.09203564	0.092073864	0.09212549	0.09214881	0.09214881	0.0923124	0.09231666	0.09233582	0.09233582	0.09254712	0.09260009	0.09264348	0.09275938	0.09275938	0.09290143	0.09292989	0.09297262	0.09301539	0.09302608	0.09307961	0.09311533	0.09318684	0.09318684	0.09318684	0.09318684	0.09324823	0.09333021	0.09340205	0.09361826	0.09361826	0.09361826	0.09361826	0.093618267	0.09363633	0.09368499	0.09379763	0.0940537	0.09409348	0.09412666	0.09418254	0.09425463	0.09434624	0.09435541	0.0944932	0.09458791	0.09465616	0.09467015	0.0947145	0.09474223	0.0948732	0.09493683	0.09493683	0.09493683	0.09504839	0.09507632	0.09508563	0.09538465	0.09571733	0.09583671	0.09606435	0.09611871	0.09620145	0.09629307	0.09629307	0.09652289	0.0967538	0.0967538	0.09680308	0.09684648	0.09698583	0.09703412	0.09706342	0.09710226	0.09711521	0.09712558	0.09721897	0.09734545	0.09737502	0.09739456	0.09745323	0.09753157	0.09761003	0.09786592	0.0978913	0.09792516	0.09792516	0.09798164	0.09800426	0.09802009	0.09816284	0.09840168	0.09848155	0.09848996	0.09854554	0.09864168	0.09864168	0.09876212	0.09883453	0.09888286	0.09902813	0.09905585	0.09912522	0.09912522	0.09928745	0.09931547	0.09935441	0.09936877	0.09941762	0.0995318	0.09961352	0.09977736	0.09981019	0.09985948	0.09985948	0.1000241	0.1000241	0.1000241	0.1001067	0.1001067	0.1001067	0.1001562	0.1002372	0.1002721	0.1003551	0.1003551	0.1003966	0.1004174	0.1004515	0.1005871	0.1006047	0.1006047	0.1006047	0.1006882	0.1008556	0.1008556	0.1009059	0.1009395	0.1009395	0.1011077	0.1013248	0.1013611	0.1015648	0.1016158	0.101718	0.1018205	0.1018718	0.1020618	0.1020821	0.1021099	0.102129	0.102129	0.102129	0.1021806	0.1021963	0.1022581	0.1023876	0.1023876	0.1024583	0.1026474	0.1026474	0.1026474	0.1027634	0.1028214	0.102932633	0.102961	0.1031711	0.1031711	0.1031711	0.1032682	0.1032883	0.1032883	0.103435	0.1035012	0.1035675	0.1035675	0.1035675	0.1035675	0.1036243	0.1037002	0.1038778	0.1039527	0.104056	0.1042348	0.1043116	0.1043815	0.1045942	0.1045942	0.10462	0.1046393	0.1047748	0.1047748	0.1047748	0.1047748	0.1053205	0.1054029	0.1054204	0.1054304	0.1055037	0.1055037	0.1055184	0.105872	0.1060107	0.1060107	0.1061498	0.1061498	0.1062195	0.1063396	0.1064292	0.1064292	0.1064292	0.1064292	0.1064292	0.1065694	0.1066162	0.1066698	0.1068039	0.1068039	0.1068763	0.106898	0.1069488	0.1069923	0.1069923	0.1069923	0.107205	0.1072105	0.1072105	0.1072445	0.1074661	0.1075206	0.1078482	0.1078482	0.1078482	0.1079058	0.1079202	0.1080724	0.1081366	0.1081366	0.1081366	0.1081869	0.1083021	0.1084265	0.108645	0.1086632	0.108718	0.108718	0.108718	0.1088015	0.1089132	0.109039	0.1090698	0.1091091	0.1091371	0.1091754	0.1091907	0.1092318	0.1093056	0.1093056	0.1094042	0.1094324	0.109503	0.1095425	0.1096019	0.109737	0.1098997	0.1100992	0.1101391	0.1101992	0.1102993	0.1103584	0.1103997	0.1105002	0.1105002	0.1105674	0.110803	0.110803	0.110872	0.111015	0.1111074	0.1111074	0.1113856	0.1116091	0.1119274	0.1119532	0.1120307	0.1120307	0.1120307	0.1120307	0.1120514	0.112246	0.1123419	0.1123419	0.1123419	0.1123419	0.1125455	0.1126548	0.1127595	0.1128255	0.1128807	0.1130959	0.1131049	0.113286	0.1133289	0.1134304	0.1136042	0.113732	0.1139242	0.1139701	0.114246	0.114246	0.114246	0.1143178	0.1143321	0.1143537	0.1144076	0.1145048	0.1145934	0.114616	0.1146779	0.1146946	0.1148951	0.1148951	0.1148951	0.1148951	0.1148951	0.1149885	0.1150259	0.1151569	0.1152225	0.1152225	0.1153868	0.1155517	0.1155517	0.1155652	0.1156839	0.116383	0.116383	0.1164388	0.1165134	0.1165987	0.1166628	0.1167526	0.1167911	0.1168875	0.1168875	0.1170228	0.1171132	0.1174696	0.1175671	0.1176526	0.1177954	0.1177954	0.1179099	0.1180246	0.1180246	0.118082	0.1181395	0.1182546	0.1182546	0.1182546	0.1182546	0.1182546	0.1184856	0.1186014	0.1187175	0.1187756	0.1189503	0.1189503	0.1189503	0.1190503	0.119184	0.119184	0.119184	0.1193246	0.1193403	0.1195127	0.1196541	0.1196541	0.1196541	0.1196541	0.1196541	0.1197013	0.1197553	0.1198314	0.1199768	0.1200092	0.1200092	0.1200092	0.1200092	0.1201875	0.1202232	0.1203663	0.1203663	0.1205098	0.1206536	0.1210871	0.1213293	0.1213666	0.1214507	0.1215151	0.1215237	0.1216254	0.1218165	0.1218165	0.1218165	0.1220616	0.1221846	0.1221846	0.1222373	0.1222584	0.122343	0.1225548	0.1225548	0.1225548	0.122974	0.1232395	0.1233021	0.1233021	0.1233021	0.1233773	0.1236792	0.1238054	0.1238054	0.1240586	0.1242491	0.1243637	0.1246046	0.1247059	0.1247144	0.1247693	0.1247968	0.1250817	0.1254327	0.1254438	0.1255997	0.1255997	0.1255997	0.1255997	0.125723	0.1259909	0.1259909	0.1259909	0.1261928	0.1263847	0.1265541	0.1266816	0.1267808	0.1267808	0.1269135	0.1269135	0.1269799	0.1269799	0.1269799	0.127156	0.1271795	0.1271795	0.1274467	0.1274467	0.1275003	0.1275105	0.1275807	0.1278227	0.127845	0.127944	0.1279845	0.1279845	0.1280581	0.1282076	0.128255	0.128255	0.128255	0.1283908	0.1283908	0.1284787	0.1285268	0.1287996	0.1287996	0.1287996	0.1287996	0.1288797	0.1290987	0.1292111	0.1292111	0.1294179	0.1296253	0.1296253	0.1296253	0.1296855	0.1299029	0.1299585	0.1300421	0.1301816	0.1302935	0.1304616	0.1304616	0.1306301	0.1306422	0.1307427	0.1308414	0.1308838	0.1309443	0.1309586	0.1313435	0.1314445	0.1314795	0.1314866	0.1315222	0.1315936	0.1318796	0.132167	0.132167	0.132167	0.1324555	0.1328544	0.133099	0.133193	0.1332118	0.1333155	0.1333289	0.1333289	0.1333777	0.1334755	0.1334755	0.1335245	0.1335637	0.1336174	0.1336225	0.1337132	0.1338344	0.1339175	0.1339175	0.1341598	0.1344262	0.1348103	0.1348103	0.1349388	0.1349903	0.1350354	0.1351708	0.1352612	0.1352612	0.1352913	0.1353517	0.1354553	0.1359432	0.1361368	0.136172	0.136172	0.136172	0.1362638	0.136325	0.1366159	0.1366321	0.1368522	0.1370289	0.1370952	0.1370952	0.1372503	0.1373746	0.1373746	0.1374992	0.1375615	0.1377177	0.1377768	0.1377778	0.1378194	0.1379787	0.138031	0.138031	0.138267	0.138267	0.1383683	0.1384308	0.1385037	0.1385037	0.1385037	0.1385037	0.1387629	0.1388207	0.1388207	0.1388696	0.1389001	0.1389797	0.1390753	0.1392189	0.1394589	0.1394589	0.139533	0.139673	0.1398608	0.1399415	0.1399415	0.1399415	0.1401031	0.1401031	0.1401031	0.1401031	0.1404274	0.1404274	0.1406716	0.1407532	0.1408622	0.1409167	0.1410395	0.1410805	0.1412448	0.1414094	0.1424052	0.1424052	0.1424052	0.1424052	0.1424052	0.1424454	0.1425168	0.1426335	0.1427008	0.1427403	0.142905	0.1431063	0.1434152	0.1436699	0.1436699	0.1437254	0.1438525	0.1443108	0.1444396	0.1444396	0.144698	0.144698	0.1450046	0.1451307	0.1451409	0.1454787	0.1456284	0.1457934	0.1458284	0.1459082	0.1461798	0.1463603	0.1464705	0.146532925	0.146983	0.1470658	0.1471339	0.1476025	0.1476025	0.1476699	0.1478724	0.147881542	0.1479625	0.1481432	0.1485786	0.1486878	0.1486878	0.148803	0.1489617	0.1490989	0.1492365	0.1494133	0.1495676	0.1495676	0.149666	0.1497892	0.1505326	0.150626	0.1509071	0.1509071	0.1509071	0.1511577	0.1513589	0.1514722	0.1515858	0.1518039	0.1520417	0.1521457	0.152328	0.152328	0.1524237	0.1524237	0.1525477	0.1526154	0.1529789	0.1529855	0.1530003	0.1530415	0.153061	0.1531935	0.1534842	0.153776	0.153787	0.153893	0.154027	0.1541276	0.154211414	0.1543629	0.1543629	0.1543629	0.154494	0.1546159	0.1547567	0.1548061	0.1549544	0.1549544	0.1550732	0.1551292	0.1551311	0.1553114	0.1555503	0.1555503	0.1558167	0.1562716	0.15675615	0.1567562	0.1567562	0.1567562	0.1568079	0.1569996	0.1571216	0.1571623	0.1571623	0.1573661	0.1579808	0.1580931	0.1583342	0.1583933	0.1586004	0.1586004	0.1586004	0.1586004	0.1586172	0.1592248	0.1592248	0.1592646	0.1592652	0.1593213	0.1593586	0.1595388	0.1596438	0.1597967	0.1600439	0.1602341	0.1602572	0.1604885	0.1604885	0.1604885	0.1604885	0.1604885	0.1605438	0.1606301	0.1607511	0.1607829	0.1610362	0.1611278	0.1611473	0.1612375	0.1613421	0.1614226	0.1617724	0.1617724	0.161969828	0.1620966	0.1621198	0.1622049	0.1623289	0.1623677	0.1623692	0.162422	0.162422	0.162422	0.1625153	0.1625526	0.1627489	0.1627489	0.1627489	0.1628696	0.163077	0.1632232	0.1636047	0.1639801	0.1640106	0.1641462	0.1642693	0.1643471	0.1644028	0.1644028	0.1652087	0.1652087	0.1654114	0.1654374	0.16575035	0.1657504	0.1657504	0.1657504	0.1657504	0.1658549	0.1658549	0.165874	0.1659482	0.1660225	0.1660225	0.1661232	0.1662045	0.1662235	0.1662956	0.1663564	0.1664325	0.1665219	0.1665957	0.1666611	0.166671	0.1671202	0.1671202	0.1671202	0.1671202	0.1672562	0.1675335	0.1675575	0.1675819	0.1678136	0.16803	0.1680461	0.1680461	0.1682792	0.1685129	0.1685129	0.1685129	0.1685129	0.1688647	0.1689529	0.1689823	0.1691393	0.1693574	0.1694543	0.1695727	0.1699289	0.1699289	0.1702867	0.1702867	0.1705151	0.1706459	0.1707794	0.1708863	0.1708863	0.1709116	0.1710791	0.1716808	0.1718545	0.1718808	0.1719691	0.172046	0.1720494	0.1720634	0.1722448	0.1722785	0.1722982	0.1723427	0.1723427	0.1723641	0.1724127	0.1728337	0.1731343	0.1732038	0.1733726	0.1734266	0.1737057	0.1738242	0.1738242	0.1738242	0.1741568	0.1743237	0.1743237	0.1745243	0.1749941	0.1750783	0.1750783	0.17523	0.1753313	0.1753313	0.1754458	0.1756133	0.1758395	0.1758395	0.1761267	0.1763507	0.1766074	0.1770713	0.1771877	0.1775459	0.1777718	0.1779022	0.1779022	0.1781277	0.1781634	0.1782756	0.1783408	0.1786356	0.1789517	0.1789517	0.1789517	0.179269	0.1793847	0.1800138	0.1800138	0.1801028	0.1805495	0.1805495	0.1807979	0.1809166	0.1809534	0.1811376	0.1813591	0.1813591	0.1815326	0.1817667	0.1821761	0.1821761	0.1821761	0.1821761	0.1821761	0.182371	0.1825873	0.1825873	0.1827248	0.1828822	0.1829011	0.1830596	0.1838322	0.1838322	0.1838322	0.1838322	0.1838322	0.1838322	0.1838322	0.1839995	0.1847106	0.1848078	0.1848404	0.1849532	0.1852258	0.1853642	0.1855188	0.1855188	0.1857927	0.1858978	0.1860878	0.1861513	0.1862021	0.1863737	0.1870201	0.1870328	0.1872179	0.1872365	0.1872365	0.1872365	0.1877232	0.1877643	0.1878162	0.1886925	0.1887151	0.1889864	0.1889864	0.1889864	0.1889864	0.1889864	0.1889864	0.1889864	0.1889864	0.1889864	0.1889864	0.1889864	0.1889864	0.1889864	0.1890726	0.1893656	0.189577	0.189577	0.189577	0.1896955	0.1898737	0.1900521	0.1900752	0.1901713	0.1903204	0.19041	0.19041	0.1904426	0.1904779	0.190598	0.1907693	0.1907693	0.1907693	0.1907693	0.1907693	0.1907693	0.1907693	0.1907693	0.1911299	0.1913711	0.1914919	0.1914919	0.1917188	0.1920936	0.19222	0.1922809	0.1925861	0.1925861	0.1925861	0.1925861	0.192632	0.1928485	0.1931995	0.1931995	0.1933226	0.1936188	0.1938167	0.1940825	0.1941133	0.1942045	0.1942731	0.1944379	0.1944379	0.1944379	0.1947153	0.1949736	0.1950631	0.1951887	0.1951887	0.1955662	0.1956924	0.1957211	0.1958503	0.1958977	0.1962304	0.1963257	0.1963257	0.1963257	0.1965057	0.1969139	0.1969631	0.1976047	0.1978977	0.1981471	0.1982504	0.1982504	0.1982504	0.1982504	0.1987751	0.1987819	0.1989004	0.1989004	0.1989004	0.199227	0.1993907	0.1996485	0.1998176	0.2002133	0.2002133	0.2002133	0.2003659	0.2004969	0.2006106	0.2007813	0.2008024	0.2008251	0.2008763	0.2012094	0.2014098	0.2014321	0.2017112	0.2022154	0.202553	0.2026207	0.2026207	0.2027223	0.2027303	0.2028918	0.2029707	0.2031531	0.2031779	0.2035546	0.2035726	0.2036702	0.2039637	0.2040005	0.204258	0.204258	0.204258	0.204258	0.204258	0.204258	0.204258	0.2050867	0.2051213	0.2051461	0.2052949	0.2052949	0.2054687	0.2058173	0.2058173	0.2063423	0.2063423	0.2063423	0.2063423	0.2063423	0.2065143	0.2066797	0.2066938	0.2075525	0.2076586	0.2077556	0.2077556	0.2078268	0.2078573	0.2081769	0.2082012	0.2082336	0.2085555	0.2085579	0.2089182	0.2090082	0.2091884	0.209209	0.2092994	0.2092994	0.2093947	0.2095497	0.2098085	0.2099576	0.2100285	0.210094	0.2104104	0.2104724	0.2105193	0.2106411	0.2106411	0.2106411	0.2106411	0.2108723	0.210955	0.210955	0.2111298	0.2114293	0.2114671	0.2118861	0.2119024	0.2119024	0.2121141	0.2122997	0.2127435	0.2127994	0.2128584	0.2129795	0.2132665	0.21342	0.2135005	0.2138751	0.2146661	0.2147421	0.2151228	0.2151228	0.2151228	0.2152433	0.2153482	0.2154946	0.2155049	0.2156965	0.2158445	0.2159845	0.2161081	0.2162732	0.2163622	0.2165288	0.2168364	0.217436	0.217436	0.2174667	0.2186945	0.2188084	0.2189071	0.2194019	0.2197994	0.2197994	0.2197994	0.2197994	0.2198399	0.2202436	0.2205601	0.2210005	0.2210421	0.2213686	0.2215193	0.2218085	0.2219535	0.2222148	0.2222148	0.2222148	0.2228983	0.2230317	0.2233476	0.2234251	0.2234276	0.2237733	0.2238301	0.224336	0.2246838	0.224906	0.2250074	0.2251842	0.2252201	0.2256869	0.2257216	0.2260271	0.2261918	0.2261918	0.226255	0.2263606	0.2266425	0.2272084	0.227448	0.2274988	0.2275279	0.2275872	0.2276347	0.2279401	0.2280625	0.2280625	0.2287505	0.2289231	0.2289731	0.2291393	0.2292115	0.2292973	0.2296971	0.2297903	0.2300943	0.2302263	0.2306289	0.2311034	0.2311034	0.2315444	0.2324315	0.2328138	0.2330268	0.2334118	0.2335051	0.2335822	0.233625	0.2337751	0.2337751	0.2337997	0.2340179	0.2340788	0.2343557	0.2344527	0.2345123	0.2346794	0.2346794	0.2351342	0.2351342	0.2351342	0.2351342	0.2351342	0.2352586	0.2355908	0.236233	0.2363557	0.2365093	0.2370638	0.2371035	0.2371035	0.2371397	0.2372029	0.2373978	0.2378103	0.2379005	0.2379005	0.2381955	0.2381967	0.2386023	0.2386713	0.2387029	0.2391061	0.2393082	0.2395918	0.2397812	0.2401609	0.2404557	0.2406886	0.2407327	0.2407327	0.2409119	0.2412113	0.2416448	0.2421742	0.2421742	0.2421742	0.2424	0.2424646	0.2426015	0.2429127	0.2429904	0.2430474	0.2436331	0.2436331	0.2442216	0.2442216	0.2450359	0.2450734	0.2451096	0.2452448	0.2454071	0.2454071	0.2454402	0.2455626	0.2456456	0.245668	0.2457053	0.2457053	0.2458546	0.2459159	0.2461424	0.2462705	0.246446	0.2466042	0.2466042	0.2466042	0.2467117	0.2472323	0.2474271	0.247533	0.247813	0.2482343	0.2484074	0.2484982	0.248533	0.2486256	0.2486256	0.2496487	0.2498356	0.250418033	0.2504921	0.2505175	0.2506803	0.2507745	0.2508099	0.2508398	0.2508948	0.2515599	0.2518698	0.2520281	0.252139	0.252375	0.2525265	0.2527693	0.2527693	0.2527693	0.2527693	0.2528713	0.2530659	0.2530818	0.2533451	0.2534028	0.253709	0.2543591	0.2543591	0.2543591	0.2547807	0.2548934	0.2552673	0.2554714	0.2554994	0.2555069	0.2556453	0.2559014	0.2559689	0.2559689	0.25624825	0.2563451	0.2563746	0.2563746	0.2565101	0.2570876	0.2574353	0.2577032	0.2585875	0.2588523	0.2592506	0.2592506	0.2592506	0.2592506	0.2595189	0.2595531	0.2596945	0.2600842	0.2602515	0.2603856	0.2609232	0.2609232	0.2609232	0.261278	0.2613998	0.2616466	0.2616466	0.2616466	0.2620503	0.2620503	0.26208	0.2621851	0.2628613	0.2638268	0.26388	0.2644419	0.264526	0.2654379	0.2654907	0.2656361	0.2658289	0.266073	0.266073	0.2661584	0.2664086	0.266711	0.2669402	0.2675397	0.2677265	0.267835	0.267835	0.2681902	0.2687248	0.2688789	0.2689035	0.269172	0.2693961	0.2696205	0.2696206	0.2698322	0.2701155	0.2703137	0.270869	0.2714301	0.2714822	0.2716906	0.2717341	0.2718482	0.2718969	0.2721823	0.2721823	0.2727615	0.2729226	0.2732641	0.2736434	0.2743285	0.2743765	0.2743851	0.2744684	0.2745006	0.2747493	0.2751231	0.2763765	0.2764394	0.2764664	0.2765339	0.2770075	0.2770075	0.2770075	0.2773155	0.2776413	0.2778533	0.2778859	0.2780231	0.2782781	0.2783579	0.2783764	0.2784747	0.2785568	0.2789179	0.2795605	0.2800214	0.2802233	0.2804722	0.2808154	0.2808548	0.2810563	0.2811337	0.281468	0.2817033	0.2818334	0.2818651	0.2818989	0.2819686	0.2819737	0.2819873	0.2820486	0.2821611	0.2822804	0.2822993	0.2829611	0.2832149	0.2837053	0.2839772	0.283983	0.2840004	0.2847669	0.2848105	0.2848105	0.2848105	0.2853687	0.2853847	0.2860501	0.2866337	0.2878512	0.2880859	0.2883733	0.2888792	0.2888792	0.2888792	0.2889302	0.289038	0.2890444	0.2892235	0.2897233	0.2898256	0.2899146	0.2900054	0.2900091	0.2901983	0.2903528	0.2913767	0.2914177	0.2916981	0.2918573	0.2930659	0.2932429	0.293795	0.2939178	0.2939178	0.2943456	0.2947568	0.2948138	0.2949716	0.2955457	0.2957129	0.295822	0.295925	0.295925	0.2966486	0.2967522	0.2973757	0.2973757	0.2974972	0.297606	0.2982529	0.298473	0.298473	0.2986934	0.2989745	0.2989745	0.2990749	0.2991353	0.2992618	0.299578433	0.3005905	0.3010652	0.3011155	0.3018141	0.3018141	0.3018141	0.3018141	0.3018141	0.3018141	0.3023155	0.302345	0.3024217	0.3025866	0.3031449	0.3036268	0.3038029	0.3040471	0.3040834	0.3040834	0.3041622	0.3044104	0.3046119	0.3054614	0.3054614	0.3054614	0.3056558	0.3058721	0.306387	0.306387	0.306387	0.306387	0.3069037	0.3070517	0.3074221	0.3074832	0.3077192	0.3078121	0.3079423	0.3079423	0.3079423	0.3080268	0.3082553	0.3087259	0.3090629	0.3094257	0.3096508	0.3101464	0.3101917	0.3104185	0.3107024	0.3107592	0.3110547	0.3111007	0.3111007	0.3112564	0.311435	0.3115364	0.3116334	0.3118152	0.3118613	0.3125029	0.3127043	0.3135123	0.3138336	0.3147744	0.3149773	0.3149773	0.3150666	0.3157972	0.3159616	0.3159616	0.31596175	0.3164281	0.3164732	0.3171578	0.3171578	0.3172007	0.3175911	0.3176159	0.317791	0.3179713	0.3182568	0.3184495	0.3184495	0.3186736	0.3187284	0.3187822	0.3189304	0.3189518	0.3192875	0.3195278	0.3199914	0.32013	0.3205144	0.3209769	0.3209769	0.3209769	0.3209769	0.3209769	0.3209769	0.3215895	0.321615	0.3219059	0.3219725	0.3230279	0.3230279	0.3231754	0.3244098	0.3244098	0.3251454	0.3251617	0.3254042	0.3254977	0.3259394	0.3260466	0.3261539	0.3261539	0.3261539	0.3261855	0.3265591	0.327131	0.3272095	0.3273069	0.3273539	0.3278326	0.3283607	0.3285089	0.328518	0.3288056	0.3288056	0.3288799	0.3290382	0.3294103	0.3294753	0.3298015	0.3301477	0.3301477	0.3304174	0.3304174	0.3305412	0.3310832	0.3315007	0.3315007	0.3315007	0.3315007	0.3316033	0.3316985	0.331714	0.3317508	0.3320639	0.3324666	0.332946159	0.3330525	0.3330607	0.3331391	0.3331558	0.3331813	0.3333222	0.3335437	0.3339549	0.3343018	0.3345734	0.3345861	0.3346355	0.3354028	0.3359061	0.3359758	0.3360695	0.3363251	0.3370257	0.3370257	0.3370257	0.3377254	0.3379218	0.3379645	0.3380823	0.3381749	0.338176	0.3388815	0.3389086	0.3392877	0.3392877	0.3403426	0.3406758	0.3412254	0.3417726	0.3419949	0.3420691	0.3421212	0.3421581	0.3425647	0.342603	0.342738	0.342738	0.3433104	0.3433847	0.343709	0.3437975	0.3439038	0.3439713	0.3441965	0.3444059	0.3446854	0.3463506	0.3464076	0.3474081	0.3474249	0.3483696	0.3484402	0.3484596	0.3486473	0.3486473	0.3490772	0.349149	0.3493165	0.3495849	0.34991	0.3499344	0.3499883	0.3501353	0.3503733	0.3511725	0.351549	0.351679	0.3521165	0.352596	0.3528592	0.3530746	0.3535235	0.353656	0.3539877	0.3545224	0.3549648	0.3556396	0.3558043	0.3562491	0.356604	0.3568847	0.3574146	0.3574515	0.357738	0.3579034	0.3579034	0.3579034	0.3584802	0.359266	0.3595512	0.3596415	0.3596595	0.3601802	0.3602689	0.3604073	0.3605839	0.3606696	0.3607769	0.361099	0.361099	0.361099	0.361099	0.3619068	0.361933	0.3623933	0.3623933	0.3631113	0.3632107	0.3632613	0.3636968	0.3639709	0.3640788	0.3641525	0.3643039	0.3643522	0.3643522	0.3643522	0.3646508	0.3650599	0.3654496	0.3656699	0.3657088	0.3664746	0.3668307	0.3668307	0.3670484	0.3670577	0.3675252	0.3676645	0.368502	0.3688839	0.3693433	0.3695844	0.3699063	0.3699063	0.3699063	0.3699747	0.3704745	0.3705519	0.3706597	0.3708755	0.3710375	0.3712996	0.3713472	0.371669	0.3718905	0.3727474	0.3730912	0.3730912	0.373485	0.3737041	0.3742976	0.3744731	0.3744731	0.3749913	0.3756656	0.3757008	0.3760205	0.3760558	0.3762148	0.3764649	0.3767302	0.376799	0.3779728	0.3779728	0.3779728	0.3779728	0.3781588	0.3784341	0.3793911	0.3794928	0.3798412	0.3801042	0.3803425	0.3807743	0.381179	0.3815386	0.3815386	0.3815386	0.3815386	0.381787	0.3820289	0.3820931	0.3821394	0.3829113	0.3829838	0.3832722	0.3832923	0.3836065	0.383751	0.3845619	0.3851723	0.3862402	0.3863989	0.3863989	0.3875579	0.3876334	0.3877503	0.3879433	0.388336	0.3885462	0.3888759	0.3888759	0.3888759	0.3888759	0.3891147	0.3895569	0.3897086	0.3909262	0.3909262	0.3913847	0.3917006	0.3922462	0.3926514	0.3927224	0.3931285	0.3931407	0.3936706	0.3936804	0.3941231	0.3952093	0.395826	0.3965009	0.3965009	0.3970975	0.398585	0.3989076	0.3991094	0.3991094	0.4004266	0.4007046	0.402133	0.4034223	0.4039941	0.4041315	0.4044309	0.4044309	0.4044309	0.40471	0.4052414	0.4057835	0.4060551	0.4061856	0.4062776	0.4063062	0.4071452	0.4085161	0.4087334	0.4101733	0.4104991	0.4106347	0.4108215	0.411159	0.4116345	0.4117509	0.4126846	0.4131711	0.4132009	0.4141545	0.414301	0.4143211	0.4147365	0.4152498	0.4155112	0.4155571	0.4162469	0.4166234	0.4169391	0.4169391	0.4169391	0.4179334	0.4180164	0.4181708	0.4193191	0.4198245	0.4199362	0.4205204	0.4209512	0.4212822	0.4212822	0.4212822	0.4223894	0.4224628	0.4232416	0.4234295	0.4237344	0.4239318	0.4245178	0.4251472	0.4252347	0.4262855	0.4271001	0.4273525	0.4275829	0.4279692	0.4280598	0.4283469	0.4284491	0.4286137	0.428735738	0.4288769	0.4292309	0.4302456	0.4308568	0.4310317	0.431393	0.4314535	0.4315574	0.4315574	0.4319165	0.432084333	0.432378	0.4325464	0.4325464	0.4328129	0.4330095	0.4335769	0.4336004	0.434353	0.4344473	0.4347107	0.4348719	0.43534	0.4358092	0.435996	0.4364362	0.4376259	0.4376958	0.438291	0.4384075	0.4386452	0.4395988	0.4395988	0.4395988	0.4403351	0.4408274	0.4409683	0.4413432	0.4429692	0.4432929	0.4440542	0.4442612	0.4446867	0.4448486	0.4454085	0.4454987	0.4456539	0.4458161	0.4460635	0.4467551	0.4468324	0.446885	0.4476743	0.4480689	0.4480979	0.4482608	0.4483622	0.4486253	0.449171	0.4493677	0.4493677	0.4500344	0.4501371	0.4501843	0.4502014	0.4503614	0.4504962	0.4507143	0.4507425	0.4510382	0.451096	0.4513738	0.4514395	0.452239	0.4523138	0.4532849	0.4535175	0.4536885	0.4543126	0.4544167	0.4548098	0.4552036	0.4554042	0.4558802	0.4559537	0.4561251	0.456812	0.4569841	0.4574148	0.457501	0.4584837	0.4588853	0.4592171	0.4595806	0.460278	0.4611448	0.461598	0.4618297	0.4618413	0.4623046	0.4624165	0.4630457	0.463317	0.4634819	0.4636333	0.4638634	0.463984	0.4641253	0.4644524	0.4648631	0.4648631	0.4648631	0.4648631	0.4650474	0.4650955	0.4652044	0.4659342	0.4668674	0.4677677	0.4686279	0.4689054	0.469239	0.4698156	0.4700863	0.4702685	0.4709425	0.470953	0.4715268	0.4717995	0.471836	0.4730186	0.4739425	0.4739425	0.4742461	0.4744367	0.4745323	0.4746842	0.4758011	0.4758011	0.4763615	0.4767358	0.4769232	0.4769423	0.4771511	0.4771733	0.4773326	0.4773326	0.4777956	0.4779095	0.4780813	0.4785032	0.4792738	0.4795623	0.4796808	0.4798699	0.4800367	0.4804255	0.4814654	0.4814654	0.4814654	0.4829508	0.4830503	0.4832632	0.4834132	0.4834969	0.483546	0.4840679	0.4845297	0.4853171	0.4857261	0.4862409	0.4862897	0.4865961	0.4871667	0.4872661	0.4879408	0.488057	0.4887382	0.489279	0.489347	0.4902193	0.4902193	0.4903941	0.4915628	0.4916904	0.4918754	0.492512	0.4928366	0.4932084	0.4932084	0.4938776	0.4946225	0.4949206	0.494997	0.4956261	0.495809	0.496074	0.4962342	0.4963019	0.4964373	0.497141	0.4976805	0.497948	0.4992974	0.4992974	0.4992974	0.4997278	0.4998584	0.4999894	0.5000345	0.5001027	0.5001796	0.5001796	0.5002826	0.5012159	0.5022568	0.5030235	0.5055386	0.5055386	0.5074086	0.5078173	0.5078658	0.508079	0.5083011	0.5089315	0.5093588	0.5097868	0.5106451	0.5106731	0.5113984	0.5122981	0.5131668	0.5154217	0.5154511	0.5156784	0.5160394	0.5162252	0.5163497	0.5167214	0.5180911	0.5183285	0.5185011	0.5185621	0.5187475	0.5189522	0.5196598	0.5198683	0.5211738	0.5214725	0.5217642	0.522971	0.5230352	0.5232095	0.5237418	0.5238533	0.5242034	0.5245697	0.5249622	0.5249998	0.5250077	0.5255942	0.5275186	0.5277271	0.5284376	0.5284647	0.5286678	0.5291619	0.5298694	0.5304012	0.5309131	0.5321459	0.5326782	0.5337065	0.5337065	0.5340941	0.5344686	0.5345844	0.5357566	0.5358243	0.5358672	0.536262	0.5365759	0.5365985	0.537028	0.538305	0.5391714	0.5396199	0.5402316	0.5406611	0.5407154	0.5408437	0.5410447	0.5412092	0.5414383	0.5416485	0.5416485	0.5418544	0.5426359	0.5435099	0.5435899	0.5444629	0.5449099	0.5449778	0.5451887	0.5454199	0.5457907	0.5471712	0.5472678	0.5482795	0.5485048	0.5490012	0.5492628	0.5498305	0.5510209	0.5517918	0.5517984	0.5524864	0.5526019	0.5527222	0.5528058	0.5535437	0.5537115	0.5539246	0.55418	0.554245	0.5545575	0.5579238	0.5589695	0.5593193	0.5596368	0.5597659	0.5600678	0.5603317	0.5605702	0.5606849	0.5610799	0.5617096	0.5620098	0.5626289	0.5626289	0.5630696	0.5634584	0.5641203	0.5643222	0.5643222	0.5643222	0.5648235	0.565003	0.5651257	0.5669592	0.5670757	0.5671897	0.5672711	0.5680209	0.5687309	0.5690045	0.569621	0.569621	0.569621	0.5701813	0.5705813	0.5706694	0.5707903	0.5712301	0.5723079	0.5741133	0.5747726	0.5748256	0.5754098	0.5754818	0.5758229	0.5758406	0.5759301	0.57666	0.5777584	0.5786668	0.5790646	0.5791278	0.581915	0.5825698	0.5827535	0.5829635	0.5837147	0.58412415	0.5841308	0.5843673	0.5844377	0.5844789	0.5845913	0.5860715	0.5861064	0.5861317	0.5861317	0.5862921	0.586415	0.5865302	0.5870771	0.5875509	0.5885199	0.5910526	0.5914063	0.5938535	0.5947513	0.5947513	0.5948491	0.596034	0.5960662	0.5967013	0.5968923	0.5974547	0.5975634	0.5977902	0.5978636	0.5982706	0.5984181	0.5985235	0.5991569	0.5991569	0.60099	0.6011225	0.6016327	0.6022039	0.6026927	0.6036282	0.6036282	0.6036818	0.6051335	0.6056369	0.605889	0.605889	0.6060953	0.6062605	0.6070257	0.6074301	0.6076591	0.6080382	0.608284	0.6086037	0.6086753	0.6093695	0.6108018	0.6108257	0.6114347	0.6121757	0.6122587	0.6124102	0.6127741	0.6127741	0.6127741	0.6132506	0.614367	0.6158846	0.6159096	0.6159924	0.616169	0.6165105	0.6165613	0.6170984	0.6174518	0.6174518	0.6174518	0.6178805	0.6178805	0.6179082	0.6182485	0.6183959	0.6184398	0.6190269	0.6195681	0.6204931	0.6205411	0.6208369	0.6211396	0.6213324	0.6219114	0.6222014	0.6226252	0.624823	0.6255519	0.6256167	0.6256891	0.626046	0.626054	0.6261534	0.6262156	0.6263833	0.6267496	0.6276398	0.6277304	0.6277931	0.6284575	0.6293887	0.6297295	0.6300481	0.6301331	0.6301856	0.630586	0.6306915	0.6307095	0.6308281	0.6319233	0.6319233	0.6323245	0.6324974	0.6329903	0.633337	0.6334294	0.6341251	0.6345673	0.6358976	0.6363423	0.6370848	0.6376533	0.6383244	0.6384271	0.6397248	0.6399223	0.6400188	0.6401866	0.6414179	0.6419538	0.643088	0.6434388	0.6439982	0.6446042	0.6451318	0.6462899	0.6465392	0.6467109	0.6468051	0.64793	0.6481264	0.6483862	0.6485224	0.6488196	0.6488545	0.6512575	0.6523079	0.6523079	0.6523079	0.6532996	0.654814	0.6555613	0.6556038	0.6563407	0.6582161	0.6582534	0.6583759	0.6593982	0.6593982	0.661796	0.6618285	0.6620537	0.66276	0.6630015	0.6630015	0.6638076	0.6641181	0.6642113	0.6654256	0.6673777	0.6673777	0.6698648	0.6703275	0.6706125	0.6708569	0.6712154	0.6716697	0.6716711	0.6717625	0.6720151	0.6735837	0.6737742	0.6740515	0.6748468	0.6750743	0.6763058	0.676817	0.6781616	0.6784132	0.6797158	0.6797158	0.6803921	0.6808601	0.6814587	0.6815243	0.6816251	0.6816251	0.6827038	0.6844046	0.6849713	0.6854761	0.6854761	0.6860503	0.686958	0.6871399	0.6871962	0.688393	0.6887688	0.6889103	0.6889794	0.6890248	0.6893708	0.6899507	0.6902937	0.6905814	0.6908345	0.6909733	0.6912791	0.6916424	0.6925187	0.6933101	0.6945463	0.6948497	0.6950122	0.6952967	0.6958831	0.6967527	0.6972946	0.6972946	0.6987775	0.6989013	0.6991256	0.70002	0.7000377	0.7028879	0.70479	0.7049713	0.7051642	0.7080491	0.7083981	0.7085717	0.7085717	0.7088259	0.7090922	0.7094209	0.7107863	0.710898	0.7111915	0.7113106	0.7126536	0.7128791	0.713208	0.7135337	0.7138393	0.7140834	0.7144325	0.71500686	0.7158069	0.7173941	0.717769	0.7183176	0.7189883	0.7195255	0.719837	0.7203472	0.7207355	0.7209719	0.7216543	0.722198	0.7227512	0.7240233	0.7240451	0.7242674	0.7244156	0.7244156	0.7245505	0.7247109	0.7247866	0.7248532	0.7249394	0.7263486	0.7265226	0.7269098	0.7279174	0.7280696	0.7289899	0.729036	0.7295114	0.7304103	0.7308992	0.7315288	0.7317006	0.7320016	0.7320016	0.73233	0.7329771	0.7341155	0.7341214	0.7346024	0.7353289	0.7353289	0.7354062	0.7354237	0.7354342	0.7362904	0.7370039	0.7376413	0.7377531	0.7379598	0.7380126	0.7380126	0.7387583	0.7406224	0.7413426	0.7413949	0.7417792	0.7419943	0.742075	0.742302	0.742742	0.7430489	0.7440828	0.7448591	0.7450356	0.7452658	0.7458072	0.7473793	0.7488605	0.7489461	0.7489461	0.7494698	0.749868	0.7508072	0.7510534	0.7519407	0.7526701	0.7545165	0.7554025	0.7558728	0.7559456	0.7559456	0.7563784	0.7569281	0.757716	0.7583079	0.7586349	0.7598291	0.7602085	0.7630772	0.7638357	0.7641194	0.7644188	0.7646803	0.7653746	0.7665207	0.766843	0.7672131	0.7673354	0.7676031	0.7694924	0.7696782	0.7703446	0.7711606	0.7712403	0.7719784	0.7720414	0.772104	0.7727979	0.7731582	0.7746389	0.7755744	0.775932	0.7760934	0.776818	0.77691	0.7777517	0.7777517	0.7777517	0.7785684	0.7790001	0.7795471	0.7802114	0.7811855	0.7817908	0.7825675	0.7839453	0.783979	0.7842738	0.7851471	0.7854044	0.7858844	0.7872921	0.7874665	0.7878524	0.7892848	0.7903299	0.7907867	0.7908811	0.7918075	0.7929075	0.7930018	0.7939871	0.7954855	0.7956018	0.7964722	0.7969852	0.7975418	0.7978942	0.7994564	0.7995136	0.8000087	0.8000106	0.8003759	0.8006846	0.8023779	0.8028324	0.8035051	0.803718	0.8044236	0.8069631	0.8079205	0.80828	0.8088618	0.8088618	0.8088618	0.8103351	0.8105388	0.810889	0.8110865	0.811567	0.8125338	0.8140421	0.8143243	0.8144714	0.814887	0.8158548	0.815946	0.8191164	0.8201745	0.821656	0.822014	0.822014	0.8221068	0.823269	0.8240864	0.8247334	0.8259504	0.827037	0.8270916	0.8273955	0.8277825	0.8297234	0.8298856	0.8308343	0.8310224	0.8311934	0.8314395	0.831622	0.8319384	0.8319464	0.8328478	0.8329429	0.8329898	0.8333681	0.8338781	0.8347109	0.8367536	0.8380631	0.8381987	0.8383047	0.8384674	0.838885	0.8399231	0.8402527	0.8405043	0.840573	0.8411041	0.8418898	0.8425644	0.8464472	0.8480858	0.8484564	0.8493049	0.8496447	0.8514335	0.8528924	0.8529298	0.855217	0.8552919	0.8556366	0.8589159	0.8590852	0.8604913	0.8605303	0.861376	0.8618291	0.8624859	0.8626181	0.862672	0.8627404	0.8627859	0.8631949	0.8636115	0.8655136	0.8666844	0.8687775	0.8693612	0.8699166	0.8699258	0.8721131	0.873242	0.8737705	0.8766027	0.8771903	0.8774706	0.8791976	0.8791976	0.8791976	0.8791976	0.8791976	0.8795035	0.8799674	0.8801705	0.8802136	0.8802637	0.8802823	0.8808519	0.8827454	0.8848275	0.8848304	0.885275	0.8853095	0.8864479	0.8865395	0.88947	0.8901012	0.8906855	0.8911189	0.8914604	0.892127	0.8942772	0.8942976	0.8943049	0.8947586	0.896321	0.8976854	0.8979108	0.8983494	0.8987353	0.8987353	0.8991271	0.9000317	0.9008943	0.903368	0.9042154	0.9043625	0.9065807	0.9067495	0.907035	0.907377	0.9075117	0.9079061	0.9102266	0.9110496	0.9114887	0.9120485	0.9122501	0.9124026	0.9135691	0.9139681	0.9159146	0.9163842	0.9174236	0.9176444	0.9183756	0.9191611	0.9191611	0.9191611	0.9207798	0.9213654	0.9220154	0.9236865	0.9244135	0.9245839	0.9256341	0.9272042	0.9275938	0.9279594	0.9288365	0.9305324	0.9320552	0.9337741	0.9342003	0.9365038	0.9365768	0.9371528	0.9378648	0.9393454	0.9414889	0.9417537	0.9425296	0.9436229	0.9440033	0.9445308	0.944932	0.9454385	0.9460372	0.9495466	0.9503021	0.9505135	0.951745	0.9524355	0.9538465	0.9540229	0.9541268	0.9543203	0.9544243	0.9549835	0.9557447	0.9557447	0.9562299	0.9564244	0.9580358	0.9580596	0.9580772	0.9583671	0.9587801	0.9606389	0.960912	0.9611579	0.9617761	0.9625835	0.9629307	0.9651727	0.9656356	0.9660925	0.9663393	0.9670795	0.9671174	0.9671859	0.9679899	0.9686538	0.9689362	0.9695261	0.9708267	0.9732592	0.9734125	0.9739178	0.9745323	0.975015	0.9760289	0.9760327	0.9769246	0.9784618	0.9791396	0.9810062	0.9816284	0.9816284	0.9817821	0.9821893	0.9825653	0.9829207	0.984579	0.9848001	0.9856938	0.9871047	0.9886089	0.9889293	0.9915994	0.992225	0.9925526	0.9931996	0.993423	0.9942112	0.9945022	0.9945022	0.9958981	0.9959398	0.998019	0.9985948	0.9990855	0.9995954	0.9997803	1	1.000305	1.001067	1.002193	1.003359	1.004797	1.004874	1.005309	1.006662	1.006747	1.008587	1.00993	1.010003	1.010371	1.010376	1.011077	1.011583	1.01171	1.0119	1.012886	1.014576	1.016523	1.018113	1.021594	1.021699	1.021833	1.022366	1.022595	1.022675	1.023876	1.02561	1.026546	1.027126	1.028214	1.031914	1.032031	1.03259	1.032702	1.032887	1.035441	1.037002	1.037763	1.038569	1.039425	1.040435	1.041011	1.041932	1.044148	1.04532	1.045942	1.04643	1.047829	1.048106	1.049673	1.05047	1.050787	1.051188	1.051988	1.052317	1.052771	1.05281	1.054019	1.054204	1.056307	1.057379	1.058104	1.058428	1.059224	1.060159	1.060379	1.060836	1.060908	1.061208	1.061313	1.061453	1.061879	1.062169	1.063178	1.063721	1.064292	1.064292	1.064292	1.065861	1.066064	1.067388	1.068019	1.068039	1.068128	1.068675	1.069185167	1.070051	1.070641	1.071303	1.073339	1.075423	1.076279	1.076592	1.07661	1.077196	1.077964	1.080979	1.081436	1.081501	1.081618	1.081776	1.083036	1.083297	1.084847	1.08718	1.087222	1.089717	1.090947	1.091531	1.094797	1.095373	1.097397	1.098385	1.099113	1.099836	1.101767	1.102367	1.102993	1.103429	1.103477	1.10405	1.104166	1.104203	1.105396	1.107019	1.107596	1.10782	1.107885	1.10803	1.110244	1.110432	1.111734	1.113644	1.113764	1.114573	1.114787	1.115267	1.115378	1.11559	1.116395	1.116849	1.11745	1.118242	1.118732	1.11929	1.121337	1.12142	1.122034	1.123419	1.123419	1.123419	1.123419	1.125258	1.127388	1.129877	1.13081	1.13081	1.13081	1.130978	1.132034	1.13229	1.132407	1.133802	1.135966	1.138339	1.138341	1.138478	1.139016	1.141891	1.143075	1.143639	1.143991	1.144114	1.144616	1.145291	1.145472	1.14616	1.149232	1.149334	1.150011	1.151834	1.153054	1.153334	1.157091	1.158275	1.159414	1.15964	1.160541	1.160626	1.16131	1.161625	1.162235	1.16414	1.165547	1.166567	1.166905	1.167252	1.167451	1.168671	1.168875	1.169957	1.171789	1.173658	1.17381	1.174098	1.175074	1.175281	1.175671	1.176751	1.178634	1.178834	1.179848	1.18082	1.183795	1.183858	1.184957	1.185067	1.185543	1.185698	1.185766	1.18732	1.188782	1.189503	1.190753	1.191299	1.191846	1.192926	1.193011	1.194489	1.195859	1.196541	1.199041	1.19917	1.199233	1.200754	1.201151	1.201715	1.201906	1.202362	1.203167	1.203797	1.204292	1.20463	1.207223	1.208644	1.209262	1.209836	1.211729	1.213293	1.21413	1.217512	1.218165	1.219578	1.220353	1.223139	1.227201	1.229536	1.230094	1.230981	1.233021	1.233085	1.237516	1.239203	1.240427	1.241498	1.241674	1.241995	1.243685	1.243868	1.244352	1.244966	1.247101	1.24739	1.247456	1.248423	1.253878	1.254127	1.257112	1.257799	1.260132	1.260443	1.260564	1.263362	1.263847	1.263847	1.26545	1.267566	1.268442	1.269495	1.269653	1.270216	1.27289	1.272966	1.273328	1.273588	1.276265	1.279402	1.280593	1.28127	1.282296	1.284226	1.285268	1.2877	1.287726	1.289007	1.289308	1.29004	1.292628	1.293754	1.294724	1.296253	1.296721	1.297009	1.297197	1.297639	1.298953	1.302328	1.302826	1.304616	1.304909	1.307251	1.307251	1.307308	1.308713	1.310656	1.310846	1.311617	1.321554	1.321618	1.322178	1.322905	1.324272	1.325416	1.326281	1.329192	1.329672	1.330015	1.331958	1.333629	1.33479	1.335174	1.335191	1.336343	1.337612	1.339781	1.340157	1.341286	1.341396	1.341637	1.343668	1.346336	1.348103	1.348103	1.348103	1.349654	1.349801	1.35189	1.352913	1.35341	1.354553	1.355603	1.357151	1.35763	1.35876	1.358811	1.361623	1.362073	1.36246	1.366416	1.366864	1.369202	1.369818	1.372582	1.37318	1.374157	1.375416	1.375706	1.379119	1.380626	1.381431	1.382232	1.383233	1.385263	1.386521	1.387392	1.387776	1.388604	1.38902	1.390499	1.391158	1.391324	1.392219	1.392907	1.394589	1.396048	1.396871	1.397051	1.400107	1.40036	1.400384	1.402027	1.403274	1.40623	1.407001	1.40705	1.407538	1.407829	1.410429	1.410805	1.411626	1.412859	1.413007	1.414288	1.415508	1.415805	1.416075	1.416485	1.417055	1.418526	1.419826	1.420898	1.421159	1.423361	1.428305	1.428363	1.4285	1.429806	1.432488	1.434293	1.435077	1.436071	1.437183	1.437977	1.439794	1.440721	1.441454	1.441548	1.444396	1.446556	1.447046	1.448263	1.451307	1.452587	1.455929	1.459287	1.460039	1.461798	1.461798	1.466448	1.466953	1.472443	1.473172	1.4734	1.473543	1.473623	1.474841	1.477132	1.479222	1.479625	1.479625	1.479863	1.480698	1.481371	1.482495	1.483011	1.484799	1.48501	1.489184	1.490532	1.490543	1.491671	1.492955	1.493174	1.49741	1.49772	1.497892	1.5016	1.502013	1.503351	1.505326	1.506534	1.506803	1.506858	1.507287	1.507814	1.509819	1.510175	1.510217	1.510525	1.510608	1.512624	1.512834	1.514084	1.515852	1.518633	1.518989	1.519722	1.521843	1.522052	1.524409	1.524462	1.525682	1.525859	1.526154	1.52695	1.527148	1.530403	1.532684	1.532862	1.534969	1.534997	1.535992	1.537255	1.5395	1.540299	1.54093	1.54162	1.542675	1.542958	1.545833	1.547003	1.548345	1.550756	1.552462	1.552758	1.55277	1.555503	1.555503	1.555503	1.556386	1.560505	1.564265	1.565299	1.568267	1.56932	1.571843	1.572909	1.573317	1.574692	1.576595	1.577433	1.578149	1.579377	1.579472	1.580154	1.582727	1.584424	1.584524	1.584602	1.584735	1.587668	1.589744	1.591639	1.591958	1.594002	1.594449	1.594604	1.595429	1.595714	1.59582	1.598196	1.598465	1.600352	1.600736	1.602135	1.603288	1.605727	1.607053	1.609197	1.612563	1.614876	1.617113	1.618196	1.618317	1.618443	1.618653	1.618939	1.622359	1.622903	1.627714	1.627825	1.627903	1.628006	1.628373	1.628382	1.629224	1.630563	1.63077	1.630981	1.632468	1.634231	1.637143	1.638601	1.639359	1.639585	1.639585	1.641565	1.642954	1.644161	1.646462	1.648301	1.649217	1.649684	1.653292	1.653636	1.655446	1.655886	1.656555	1.660168	1.663171	1.667615	1.66963	1.669695	1.670234	1.670551	1.671034	1.671268	1.671586	1.671662	1.674497	1.677334	1.678502	1.678657	1.678794	1.679298	1.679316	1.680377	1.681536	1.681961	1.683525	1.685129	1.685129	1.685129	1.685587	1.687204	1.687371	1.687782	1.689529	1.691136	1.691378	1.692871	1.693333	1.693626	1.694883	1.697132	1.697707	1.699997	1.701795	1.70273	1.704322	1.706036	1.711929	1.712308	1.712884	1.714363	1.715026	1.715406	1.71574	1.715767	1.717203	1.71766	1.719888	1.721239	1.722355	1.724387	1.725357	1.726189	1.726718	1.727211	1.727528	1.727655	1.728693	1.729345	1.729833	1.73225	1.733275	1.733275	1.735755	1.736784	1.737011	1.737194	1.740928	1.745282	1.747668	1.749029	1.749556	1.75062	1.752534	1.755045	1.757403	1.758395	1.758395	1.760358	1.763186	1.769174	1.770273	1.770651	1.770944	1.771743	1.77382	1.774544	1.775158	1.775712	1.777718	1.780066	1.780226	1.780655	1.781293	1.781392	1.78218	1.787869	1.78801	1.78842	1.789945	1.791611	1.791926	1.794059	1.796135	1.797471	1.797681	1.800107	1.800398	1.802465	1.803195	1.806458	1.807109	1.808862	1.810885	1.811084	1.813345	1.814901	1.821761	1.824108	1.8245	1.825623	1.82661	1.827369	1.827717	1.829623	1.834616	1.836273	1.837872	1.838322	1.838322	1.838554	1.838604	1.839358	1.839452	1.839996	1.842237	1.842407	1.846168	1.846221	1.847771	1.848772	1.852777	1.852899	1.856498	1.856591	1.859452	1.860142	1.861422	1.861523	1.865134	1.866036	1.866485	1.867854	1.868597	1.869495	1.869625	1.86984	1.870323	1.870357	1.87206	1.872922	1.876709	1.876872	1.877505	1.880543	1.882253	1.886496	1.887615	1.891111	1.895281	1.895823	1.898858	1.89888	1.900409	1.902588	1.903457	1.905296	1.905695	1.906395	1.906533	1.906821	1.907321	1.907693	1.907693	1.908019	1.90853	1.908737	1.909131	1.910582	1.911489	1.912053	1.912633	1.917457	1.917586	1.919101	1.924217	1.925861	1.925861	1.930914	1.931683	1.934987	1.936766	1.937111	1.941188	1.941804	1.943369	1.944379	1.945935	1.94726	1.947451	1.95093	1.954157	1.955264	1.955581	1.956924	1.960901	1.96286	1.96515	1.966852	1.970093	1.97101	1.971071	1.971394	1.971485	1.972402	1.973175	1.974148	1.97664	1.977375	1.979556	1.980461	1.985084	1.986045	1.986495	1.988452	1.989772	1.990137	1.991693	1.993673	1.995893	1.996526	1.99767	1.997822	2.000027	2.002097	2.00414	2.004969	2.005955	2.00974	2.011276	2.013087	2.014876	2.016704	2.020945	2.021339	2.022648	2.02586	2.029814	2.030615	2.031068	2.031947	2.03398	2.034997	2.035766	2.036197	2.037071	2.037779	2.038615	2.039715	2.041958	2.04354	2.043591	2.045076	2.045113	2.04573	2.047119	2.047933	2.048603	2.049747	2.050709	2.051461	2.051965	2.053751	2.058762	2.060119	2.064301	2.066723	2.066895	2.067105	2.067469	2.068113	2.069456	2.069527	2.069847	2.070091	2.071078	2.071155	2.071304	2.072262	2.076319	2.078059	2.079277	2.080483	2.080598	2.084695	2.085347	2.088186	2.089258	2.091365	2.094898	2.095818	2.096362	2.096678	2.096991	2.100146	2.104505	2.104678	2.10586	2.107566	2.111282	2.113726	2.120671	2.120967	2.122647	2.122704	2.123049	2.123756	2.125426	2.1263	2.127297	2.128584	2.128584	2.128584	2.129968	2.1307	2.134657	2.136338	2.137791	2.140335	2.140776	2.141611	2.145663	2.148042	2.149619	2.150559	2.151301	2.154233	2.154261	2.15496	2.156188	2.157119	2.158426	2.159654	2.161209	2.16599	2.166594	2.168776	2.170849	2.170901	2.172821	2.174216	2.176129	2.176537	2.182659	2.184349	2.185461	2.186867	2.189106	2.190667	2.193972	2.194082	2.195987	2.196144	2.196325	2.197994	2.199309	2.200903	2.202605	2.203126	2.206586	2.207261	2.211731	2.212924	2.214038	2.214099	2.21606	2.2168	2.219323	2.221593	2.222965	2.223853	2.22584	2.226812	2.232248	2.233693	2.235037	2.238113	2.241576	2.246838	2.247538	2.247862	2.249585	2.25193	2.252721	2.256299	2.256357	2.257899	2.259537	2.260381	2.261492	2.261925	2.266715	2.267837	2.269637	2.270066	2.271447	2.271461	2.272683	2.276875	2.277675	2.278936	2.280625	2.283004	2.283078	2.283571	2.287555	2.289686	2.293498	2.297397	2.298366	2.299243	2.299243	2.299344	2.300612	2.300979	2.301126	2.302178	2.305966	2.309035	2.313482	2.313694	2.316626	2.319379	2.320158	2.322067	2.323247	2.324054	2.324105	2.324419	2.325181	2.330599	2.332757	2.333507	2.334094	2.335136	2.339418	2.339461	2.342352	2.343521	2.346496	2.346559	2.34723	2.349525	2.351342	2.351411	2.351621	2.359016	2.359678	2.362061	2.363676	2.363894	2.366815	2.369013	2.370468	2.372086	2.374798	2.377032	2.379005	2.379005	2.379005	2.379633	2.382342	2.387106	2.387266	2.391157	2.392883	2.393948	2.394172	2.395534	2.396487	2.398948	2.40281	2.403893	2.405706	2.410283	2.410515	2.412199	2.416656	2.41725	2.420889	2.421511	2.421898	2.424938	2.431729	2.432803	2.433961	2.434808	2.437175	2.441048	2.442748	2.447215	2.448538	2.44963	2.452845	2.453053	2.453523	2.454757	2.454816	2.455012	2.456557	2.458436	2.459343	2.460127	2.463864	2.464501	2.465179	2.46555	2.46891	2.470005	2.473566	2.474876	2.476979	2.479426	2.47969	2.483348	2.486792	2.489032	2.494169	2.497034	2.497956	2.499292	2.50362	2.503753	2.504347	2.506374	2.512384	2.514095	2.516274	2.519434	2.51969	2.521186	2.525919	2.529835	2.530604	2.537645	2.540349	2.545096	2.546751	2.547544	2.552118	2.552542	2.552899	2.556534	2.559634	2.560028	2.561276	2.56155	2.564264	2.565013	2.568454	2.574027	2.574304	2.575892	2.577256	2.57999	2.581991	2.583473	2.589488	2.594559	2.596379	2.596649	2.59666	2.597101	2.59777	2.599617	2.604319	2.604324	2.605468	2.609883	2.611451	2.612619	2.616261	2.616906	2.617281	2.617881	2.620836	2.624663	2.625957	2.62822	2.633565	2.634069	2.637511	2.638729	2.63993	2.642282	2.643873	2.644233	2.64429	2.64559	2.648413	2.648434	2.654353	2.655354	2.656401	2.656807	2.656845333	2.658826	2.66134	2.661755	2.662077	2.662919	2.663407	2.666197	2.667307	2.669131	2.66939	2.670944	2.67239	2.673425	2.677084	2.682142	2.683583	2.684022	2.693885	2.694407	2.69597	2.699512	2.699654	2.701725	2.702701	2.703161	2.705117	2.708075	2.709234	2.709905	2.710104	2.710322	2.710859	2.71123	2.717898	2.719279	2.7196	2.721261	2.722468	2.729103	2.732641	2.732641	2.734643	2.737265	2.73961	2.740286	2.740649	2.741333	2.748253	2.74892	2.7506	2.750832	2.751456	2.753617	2.755319	2.759086	2.761967	2.762177	2.763844	2.763968	2.769225	2.770444	2.770762	2.774085	2.778905	2.780462	2.78084	2.780846	2.78266	2.784378	2.786806	2.786944	2.787518	2.789784	2.790236	2.793766	2.795438	2.796797	2.798343	2.808006	2.808314	2.808809	2.811323	2.814094	2.816408	2.817079	2.818068	2.824255	2.826382	2.826416	2.826668	2.827975	2.828645	2.828949	2.832334	2.83533	2.837146	2.841724	2.842507	2.846196	2.848347	2.851194	2.851756	2.85414	2.857286	2.858469	2.858543	2.859798	2.86241	2.863728	2.865198	2.865369	2.869837	2.871355	2.872303933	2.875397	2.878772	2.880057	2.880263	2.880411	2.881248	2.885103	2.886053	2.887215	2.890517	2.89142	2.891701	2.892804	2.892917	2.893359	2.89535	2.89696	2.90095	2.903606	2.907272	2.909786	2.912164	2.913451	2.917953	2.918573	2.924864	2.925587	2.928038	2.929446	2.9303	2.931886	2.934484	2.937614	2.944301	2.945453	2.949348	2.953405	2.953736	2.955457	2.959872	2.9683	2.968458	2.970938	2.972043	2.97445	2.975816	2.978822	2.97935	2.985764	2.986948	2.98772	2.990555	2.992198	2.992566	2.997147	3.001422	3.004238	3.005132	3.005734	3.006702	3.008695	3.009395	3.015206	3.02308	3.026713	3.031867	3.032759	3.033232	3.034072	3.034289	3.040502	3.042281	3.042675	3.04296	3.043855	3.04388	3.046856	3.047082	3.048052	3.049807	3.050564	3.060304	3.062569	3.070432	3.073725	3.075822	3.079734	3.081007	3.083848	3.089184	3.089403	3.091631	3.091659	3.092908	3.096221	3.097103	3.097262	3.101558	3.104883	3.107292	3.108556	3.111007	3.115291	3.118388	3.119101	3.127426	3.127784	3.128277	3.130451	3.133934	3.134955	3.135396	3.13889	3.14152	3.143986	3.147812	3.153074	3.153344	3.15335	3.153819	3.157772	3.159616	3.159972	3.162957	3.164561	3.16723	3.177716	3.179702	3.189123	3.19156	3.191586	3.191586	3.192875	3.193637	3.196499	3.199274	3.203497	3.203678	3.208226	3.209628	3.211923	3.215689	3.216138	3.216769	3.218188	3.218654	3.229048	3.230979	3.233235	3.233944	3.236716	3.238446	3.23908	3.240479	3.240733	3.24361	3.246949	3.247542	3.255176	3.255439	3.256457	3.257366	3.25931	3.259806	3.260757	3.261135	3.261539	3.262027	3.268056	3.270946	3.271625	3.274744	3.275286	3.276402	3.280016	3.280352	3.281822	3.293498	3.296229	3.307262	3.30835	3.31418	3.319455	3.319591	3.319788	3.325024	3.326488	3.328043	3.328083	3.330607	3.332274	3.333485	3.339017	3.339224	3.339507	3.342223	3.348653	3.349807	3.350046	3.350122	3.357245	3.357994	3.358922	3.359907	3.364437	3.367074	3.368938	3.371581	3.372355	3.373035	3.381788	3.383924	3.39517	3.399018	3.402355	3.403133	3.407181	3.407233	3.408244	3.414027	3.415705	3.417318	3.417963	3.422222305	3.423908	3.428333	3.430056	3.431059	3.432905	3.433337	3.436412	3.439552	3.439626	3.445824	3.447332	3.448212	3.450343	3.454083	3.458177	3.459629	3.463723	3.46381	3.46473	3.465156	3.466233	3.468659	3.470401	3.473928	3.474586	3.476496	3.477656	3.477903	3.478975	3.479667	3.480758	3.485437	3.489839	3.493285	3.495902	3.496153	3.502337	3.503394	3.508212	3.511423	3.511596	3.511735	3.515413	3.515501	3.519155	3.519966	3.522509	3.52313	3.531431	3.53954	3.540186	3.540455	3.540749	3.54192	3.544135	3.54592	3.550348	3.551454	3.551659	3.55308	3.556455	3.556828	3.558175	3.559586	3.563139	3.563554	3.565163	3.571293	3.573247	3.575761	3.581843	3.587181	3.589386	3.589883	3.5935	3.596777	3.597895	3.601279	3.604529	3.606465	3.617851	3.620291	3.625729	3.627911	3.6317627	3.632613	3.634287	3.635793	3.636264	3.637738	3.643582	3.644581	3.648029	3.649394	3.656072	3.657475	3.659916	3.663668	3.663895	3.665193	3.670577	3.67129	3.68055	3.682112	3.68455	3.686219	3.687054	3.688206	3.692155	3.693145	3.699423	3.700532	3.716796	3.717024	3.718279	3.726209	3.727821	3.727909	3.730666	3.735208	3.743953	3.745086	3.751254	3.754128	3.754948	3.757008	3.76186	3.763993	3.764521	3.766566	3.76799	3.769255	3.775521	3.778859	3.779269	3.782775	3.784802	3.785683	3.787627	3.789625	3.791998	3.792553	3.793754	3.79732	3.79959	3.799627	3.802192	3.803303	3.803463	3.807624	3.808216	3.808989	3.81199	3.823752	3.828932	3.830917	3.832091	3.834435	3.838118	3.841428	3.844418	3.848061	3.851723	3.859044	3.861701	3.864637	3.867414	3.872062	3.881047	3.884152	3.884844	3.888157	3.888339	3.888759	3.903753	3.913498	3.914008	3.915852	3.916392	3.9237	3.92444	3.925647	3.926382	3.928963	3.939662	3.941488	3.94446	3.945667	3.947113	3.951249	3.953677	3.956259	3.959037	3.959166	3.961974	3.967652	3.967836	3.968121	3.97025	3.972313	3.973839	3.97548	3.978651	3.986277	3.987795	3.991133	3.992343	3.996126	3.99871	4.003155	4.003354	4.005234	4.00855	4.008737	4.01138	4.015698	4.021486	4.022539	4.023516	4.023694	4.035682	4.037035	4.039973	4.044309	4.044309	4.048391	4.050003	4.054893	4.05655	4.058876	4.066903	4.069296	4.074566	4.074841	4.075707	4.078267	4.080688	4.08367	4.087282	4.088038	4.08811	4.090941	4.098541	4.100271	4.100821	4.105252	4.105638	4.114692	4.117767	4.11863	4.124653	4.130511	4.130664	4.13287	4.133184	4.13548	4.135545	4.136986	4.139181	4.146374	4.148555	4.149312	4.155112	4.158585	4.159554	4.165671	4.174104	4.177172	4.178122	4.181146	4.184268	4.191179	4.194419	4.201566	4.206423	4.208428	4.209081	4.209843	4.210782	4.213934	4.215367	4.221197	4.222465	4.227751	4.228141	4.229907	4.23395	4.235191	4.235374	4.240056	4.241383	4.241854	4.242667	4.245388	4.248761	4.253421	4.253819	4.255406	4.256853	4.259749	4.26314	4.2634	4.265596	4.271918	4.271961	4.272157	4.277634	4.277813	4.280473	4.280753	4.280981	4.281076	4.281295	4.289125	4.291269	4.292928	4.294122	4.29436	4.303392	4.305073	4.309557	4.313428	4.314166	4.316262	4.321451	4.328335	4.336455	4.339784	4.342719	4.344682	4.347451	4.354789	4.357519	4.358981	4.359765	4.367504	4.368353	4.378875	4.387674	4.389934	4.390046	4.390892	4.393949	4.395321	4.395988	4.400261	4.410911	4.414747	4.41822	4.425815	4.427805	4.42943	4.432119	4.434156	4.446673	4.447578	4.448534	4.44874	4.449037	4.450667	4.474407	4.498694	4.500156	4.504334	4.504382	4.504536	4.50609	4.511117	4.517787	4.519742	4.521415	4.527162	4.527337	4.527744	4.532415	4.532643	4.538078	4.541737	4.544054	4.547242	4.547324	4.548785	4.55976	4.568291	4.577582	4.584079	4.591853	4.600428	4.609084	4.61043	4.619322	4.622067	4.626038	4.626095	4.626912	4.629069	4.632502	4.637497	4.643511	4.643596	4.658762	4.659252	4.6632	4.665611	4.666096	4.6662	4.667025	4.667195	4.671412	4.678119	4.678983	4.684509	4.689347	4.691704	4.693038	4.703464	4.70529	4.710575	4.710818	4.715817	4.718695	4.719061	4.719156	4.727166	4.728519	4.73616	4.739662	4.743785	4.744598	4.745983	4.752666	4.758618	4.762388	4.767926	4.768129	4.770073	4.776352	4.778758	4.778939	4.7835	4.783821	4.786849	4.799417	4.799641	4.801229	4.804944	4.811142	4.817307	4.819818	4.829238	4.836349	4.841057	4.857741	4.859529	4.860507	4.861871	4.866902	4.867382	4.867568	4.872351	4.873469	4.87657	4.883953	4.889309	4.891826	4.9027	4.906277	4.907095	4.908853	4.911189	4.913286	4.91354	4.915575	4.915901	4.923761	4.925599	4.925613	4.925761	4.928549	4.92938	4.936881	4.937531	4.946251	4.951984	4.953865	4.957997	4.963392	4.976972	4.980823	4.99642	5.000351	5.003646	5.006599	5.00724	5.007494	5.010308	5.012942	5.015153	5.020115	5.022696	5.023893	5.026695	5.041356	5.042346	5.046655	5.052515	5.055385	5.055386	5.055386	5.056142	5.06546	5.067259	5.067485	5.068999	5.072929	5.07325	5.074813	5.075177	5.076438	5.088538	5.093925	5.095771	5.102446	5.105035	5.106222	5.106342	5.107401	5.109446	5.11038	5.126176	5.130979	5.137563	5.141909	5.145411	5.14606	5.15374	5.160045	5.162379	5.162881	5.169089	5.169865	5.177805	5.184898	5.187033	5.189415	5.194424	5.195609	5.195763	5.197836	5.199265	5.203584	5.206745	5.20794	5.211759	5.222141	5.224834	5.226894	5.229203	5.232794	5.233254	5.24699	5.249121	5.254787	5.261358	5.26276	5.263301	5.265859	5.282595	5.288024	5.294894	5.300165	5.307333	5.310709	5.31165	5.315028	5.320454	5.321042	5.321696	5.32178	5.327617	5.334693	5.344236	5.345833	5.348964	5.349571	5.350001	5.351751	5.353933	5.356649	5.362373	5.363946	5.364112	5.37129	5.372184	5.373484	5.384254	5.3873	5.394951	5.406694	5.409105	5.410387	5.41146	5.420097	5.426568	5.426661	5.436696	5.437887	5.444262	5.448292	5.455445	5.462404	5.463537	5.467893	5.470539	5.470674	5.471001	5.474341	5.48278	5.484721	5.488692	5.493919	5.494985	5.496155	5.506824	5.50743	5.520776	5.522706	5.533306	5.53517	5.540238	5.542746	5.544982	5.545459	5.554037	5.566131	5.571009	5.577981	5.585633	5.587532	5.588007	5.58876	5.590635	5.596266	5.606638	5.609032	5.619129	5.626094	5.632388	5.633383	5.634458	5.636951	5.659726	5.660163	5.662033	5.664497	5.66713	5.669793	5.670259	5.690149	5.693002	5.700681	5.701198	5.702427	5.716221	5.718122	5.718508	5.719489	5.721094	5.727714	5.72972	5.737035	5.739495	5.745976	5.748018	5.74849	5.756106	5.758663	5.769386	5.769424	5.772841	5.778714	5.785217	5.785264	5.786454	5.792973	5.794831	5.796974	5.806893	5.815654	5.816502	5.819793	5.823015	5.827131	5.831135	5.835491	5.845036	5.848179	5.848215	5.85698	5.865598	5.865653	5.866937	5.866953	5.867921	5.870397	5.870771	5.882912	5.883679	5.896524	5.897675	5.90144	5.901793	5.902505	5.903691	5.913767	5.934024	5.942163	5.973058	5.978603	5.983927	5.984985	5.99071	5.991777	5.992776	5.995198	6.001364	6.004091	6.008108	6.017416	6.019854	6.021553	6.023807	6.024529	6.025672	6.032947	6.054558	6.064799	6.065342	6.066013	6.066463	6.074408	6.07672	6.077549	6.097078	6.112571	6.115387	6.117607	6.119347	6.121479	6.121573	6.125222	6.129728	6.135804	6.136238	6.13791	6.147626	6.149496	6.154383	6.156337	6.156686	6.158925	6.159123	6.166854	6.174082	6.174877	6.183255	6.185943	6.192243	6.197136	6.200381	6.202102	6.208938	6.211049	6.211508	6.215812	6.216065	6.221848	6.228318	6.233709	6.236551	6.243966	6.245652	6.256362	6.257706	6.271432	6.274124	6.281494	6.284818	6.287036	6.288627	6.292861	6.296397	6.301165	6.304026	6.305759	6.316091	6.316268	6.318864	6.323186	6.325553	6.326075	6.33376	6.336705	6.338096	6.345098	6.350477	6.358432	6.360504	6.365905	6.371172	6.373669	6.377695	6.380989	6.393034	6.398285	6.400892	6.408867	6.430263	6.431356	6.444404	6.451636667	6.455852	6.457102	6.460907	6.461634	6.462351	6.462513	6.469512	6.471894	6.477965	6.47816	6.486156	6.491761	6.507504	6.509399	6.513829	6.516561	6.527296	6.527608	6.53791	6.545313	6.546091	6.552232	6.560209	6.561745	6.570801	6.576061	6.59192	6.596043	6.606096	6.612318	6.616389	6.628003	6.633552	6.642113	6.645454	6.654816	6.654928	6.657065	6.66689	6.683773	6.684128	6.69375	6.70559	6.708455	6.723016	6.726184	6.737312	6.737372	6.745007	6.751279	6.756094	6.756098	6.76239	6.76548	6.769617	6.783262	6.786683	6.79389	6.798623	6.820978	6.826353	6.828476	6.838129	6.842644	6.845756	6.846665	6.847876	6.848593	6.85108	6.853198	6.856562	6.857952	6.868055	6.876082	6.884543	6.898652	6.899595	6.916805	6.918085	6.920925	6.924055	6.925187	6.929742	6.94557	6.953822	6.963342	6.969316	6.977154	6.977269	6.981248	6.985625	6.990164	7.011872	7.030365	7.036417	7.03947	7.042603	7.051448	7.05993	7.060479	7.061406	7.062925	7.064945	7.065279	7.072642	7.073813	7.080945	7.081003	7.087896	7.088455	7.088595	7.092129	7.09881	7.098822	7.105717	7.107526	7.115083	7.117999	7.120785	7.130855	7.132986	7.139953	7.144344	7.146884	7.147591	7.150072	7.151556	7.1532	7.176284	7.178445	7.182516	7.206591	7.227526	7.232176	7.23223	7.240369	7.24538	7.247849	7.274496	7.275764	7.279025	7.287765	7.295516	7.299522	7.302935	7.302993	7.306752	7.310524	7.31169	7.312072	7.328306	7.333302	7.338505	7.348234	7.350739	7.358304	7.358722	7.368868	7.37541	7.377708	7.380077	7.387153	7.390419	7.390682	7.416676	7.424757	7.431344	7.431554	7.432531	7.454426	7.47318	7.480733	7.482027	7.496856	7.497345	7.499291	7.500113	7.507094	7.507508	7.514568	7.538227	7.550278	7.571323	7.573798	7.575457	7.602696	7.604834	7.611683	7.617557	7.622967	7.623096	7.643576	7.644809	7.651554	7.653423	7.656816	7.668128	7.669892	7.673389	7.682659	7.683918	7.68839	7.69047	7.696568	7.704746	7.712847	7.718196	7.729606	7.741862	7.746957	7.759768	7.766427	7.767007	7.784969	7.786147	7.795328	7.796258	7.803099	7.808057	7.812295	7.817275	7.819874	7.829762	7.833346	7.834242	7.834908	7.836033	7.836388	7.851771	7.868197	7.86934	7.878963	7.889979	7.91977	7.92483	7.925266	7.927085	7.95119	7.95419	7.968864	7.975365	7.981957	7.982189	7.990923	7.993161	7.993597	8.007459	8.007962	8.011502	8.01394	8.024423	8.047582	8.078248	8.111967	8.11773	8.125432	8.139112	8.157174	8.163635	8.175063	8.176212	8.195281	8.19719	8.20417	8.209484	8.211738	8.218453	8.22365	8.238407	8.241253	8.255553	8.255886	8.263269	8.264457	8.266008	8.269161	8.276755	8.277685	8.282475	8.2864	8.289629	8.296876	8.297033	8.310853	8.315065	8.35264	8.356183	8.368925	8.370602	8.382356	8.384543	8.386065	8.408826	8.423049	8.423929	8.428935	8.432735	8.436984	8.449414	8.455078	8.461631	8.464833	8.468363	8.482446	8.48495	8.510122	8.524862	8.534973	8.536078	8.546812	8.548826	8.555269	8.579126	8.602061	8.606092	8.610775	8.617346	8.618241	8.6412	8.652529	8.654998	8.656377	8.661134	8.664556	8.667637	8.677016	8.691813	8.693261	8.705819	8.716471	8.723246	8.74007	8.749335	8.753936	8.758587	8.78339	8.802057	8.812252	8.821045	8.821953	8.829242	8.835474	8.839773	8.847227	8.847397	8.851028	8.851404	8.866571	8.871387	8.892726	8.923781	8.93808	8.954624	8.956504	9.011248	9.012289	9.017563	9.025894	9.035581	9.051671	9.058923	9.068755	9.069382	9.071677	9.079902	9.0852	9.089126	9.091269	9.091349	9.09513	9.096045	9.118857	9.130166	9.141313	9.159964	9.170425	9.191611	9.194447	9.198838	9.200478	9.211197	9.252516	9.279508	9.296018	9.305797	9.320827	9.325289	9.330228	9.350442	9.360026	9.381045	9.398856	9.403007	9.442009	9.447347	9.448429	9.470296	9.476015	9.502534	9.503927	9.51393	9.514109	9.516425	9.522937	9.532345	9.533731	9.541892	9.542295	9.556757	9.574187	9.587029	9.59297	9.60241	9.607697	9.613407	9.618897	9.629743	9.643261	9.654951	9.661949	9.662006	9.669205	9.672554	9.68143	9.689343	9.691844	9.702929	9.709087	9.711232	9.718725	9.734177	9.735018	9.743984	9.749553	9.749673	9.782315	9.795183	9.808693	9.810235	9.813397	9.832953	9.845067	9.871279	9.883098	9.884867	9.921711	9.925443	9.934865	9.947168	9.955094	9.984792	9.9931	10.00948	10.01576	10.03461	10.04221	10.04839	10.04943	10.06238	10.07127	10.10011	10.11077	10.14134	10.15722	10.16852	10.17242	10.18041	10.18177	10.18795	10.19206	10.20154	10.21876	10.23369	10.26533	10.26701	10.27174	10.27334	10.29548	10.29934	10.30107	10.302	10.32759	10.33057	10.33623	10.36297	10.36687	10.37726	10.38241	10.39985	10.40042	10.43303	10.43889	10.45106	10.4532	10.45649	10.46314	10.46783	10.4772	10.48866	10.49541	10.51172	10.53867	10.53967	10.54835	10.55002	10.55414	10.55424	10.56377	10.57655	10.61753	10.6386	10.65492	10.6602	10.69119	10.69861	10.71192	10.73333	10.74767	10.75273	10.76333	10.77262	10.77328	10.78512	10.81056	10.82346	10.83253	10.83717	10.8487	10.88224	10.89841	10.91039	10.92068	10.97971	10.98324	11.02091	11.02935	11.04084	11.04929	11.06198	11.09331	11.09384	11.10563	11.10747	11.11109	11.11904	11.11942	11.12132	11.13417	11.1383	11.15689	11.16599	11.17731	11.18094	11.18788	11.19881	11.20952	11.21589	11.22505	11.24444	11.27375	11.27511	11.28248	11.2858	11.29866	11.32941	11.33396	11.35198	11.35692	11.36097	11.38133	11.40227	11.41101	11.41653	11.41962	11.43066	11.43289	11.43678	11.43727	11.44501	11.45087	11.46131	11.46638	11.47963	11.48148	11.48616	11.50793	11.51532	11.51915	11.52887	11.54152	11.54865	11.57816	11.60272	11.60533	11.63053	11.63458	11.64571	11.6484	11.66153	11.6717	11.71217	11.71504	11.72154	11.72526	11.76856	11.77402	11.77579	11.7902	11.79101	11.79184	11.7959	11.7959	11.79623	11.80136	11.80752	11.81368	11.83883	11.84531	11.8513	11.85698	11.85747	11.87045	11.8829	11.89683	11.90122	11.92802	11.94258	11.94785	11.95239	11.99037	12.01206	12.01948	12.03805	12.0446	12.05356	12.05636	12.06254	12.06871	12.09181	12.09219	12.09664	12.10015	12.1009	12.11202	12.14548	12.15083	12.15108	12.16422	12.181	12.18107	12.20354	12.20877	12.22597	12.2296	12.26464	12.28086	12.28619	12.28808	12.29937	12.31676	12.33743	12.34401	12.34894	12.36306	12.36313	12.37587	12.38942	12.40945	12.41053	12.43662	12.47025	12.49017	12.50075	12.50414	12.51368	12.53245	12.54493	12.55459	12.55489	12.55749	12.57015	12.57154	12.58451	12.59427	12.63189	12.63955	12.66701	12.67543	12.68145	12.68668	12.6896	12.69552	12.6974	12.72674	12.72931	12.73595	12.73798	12.76052	12.78876	12.79271	12.80535	12.82744	12.84401	12.84911	12.87363	12.87902	12.90565	12.91293	12.92404	12.92477	12.93908	12.94452	12.96173	12.96207	12.96747	13.00234	13.00356	13.01274	13.01345	13.01523	13.01975	13.04201	13.04202	13.05669	13.05811	13.08946	13.10521	13.11497	13.11849	13.1527	13.15772	13.1588	13.15933	13.16144	13.1702	13.17343	13.19069	13.20449	13.21267	13.21535	13.22896	13.23902	13.25671	13.26101	13.2611	13.28177	13.29116	13.32281	13.32497	13.33484	13.36354	13.3677	13.38171	13.38625	13.3903	13.41477	13.43612	13.4469	13.51589	13.5217	13.52695	13.53076	13.53944	13.55099	13.56787	13.57107	13.57939	13.58059	13.58801	13.58935	13.5898	13.60216	13.60444	13.62171	13.6233	13.62851	13.6379	13.65187	13.67518	13.67563	13.69847	13.74751	13.77864	13.8011	13.80621	13.82922	13.84078	13.84339	13.85244	13.85522	13.91958	13.94149	13.94934	13.95156	13.96909	13.97812	13.98158	14.00143	14.02357	14.05936	14.08783	14.093	14.09742	14.10177	14.10573	14.11127	14.12171	14.1531	14.18392	14.20114	14.23808	14.28654	14.37174	14.4173	14.4218	14.43566	14.46618	14.47344	14.51745	14.53821	14.5435	14.55352	14.59109	14.61918	14.62951	14.65135	14.65939	14.66627	14.67238	14.68397	14.7016	14.70658	14.7097	14.74006	14.74109	14.75277	14.76657	14.77822	14.79137	14.80522	14.8335	14.84518	14.87231	14.88868	14.89041	14.89326	14.89891	14.90763	14.90809	14.92725	14.95816	14.97892	14.99054	15.01399	15.04296	15.05494	15.06371	15.0912	15.13024	15.16465	15.16616	15.16757	15.17484	15.178	15.20123	15.22967	15.23534	15.2535	15.28237	15.28474	15.32375	15.33406	15.33924	15.34796	15.35191	15.36189	15.37604	15.37663	15.39193	15.45408	15.48259	15.48706	15.51632	15.53195	15.57106	15.58604	15.59165	15.646	15.65963	15.67347	15.68587	15.70629	15.71649	15.78629	15.78914	15.79324	15.80672	15.84068	15.86323	15.88533	15.88836	15.89452	15.89699	15.8985	15.91909	15.91974	15.92803	15.94074	15.962	15.96937	15.98425	16.01675	16.01864	16.02499	16.02584	16.05996	16.06941	16.0763	16.1662	16.17407	16.20904	16.21062	16.24329	16.28867	16.30415	16.32232	16.36681	16.40535	16.4535	16.47477	16.51822	16.54378	16.56218	16.57422	16.57925	16.59993	16.61926	16.64367	16.65404	16.65941	16.66474	16.66701	16.68027	16.68887	16.71272	16.715	16.77554	16.78422	16.81168	16.8305	16.85129	16.86811	16.91372	16.915	16.92033	16.93189	16.94869	16.98316	17.0138	17.02903	17.03369	17.04486	17.06627	17.06842	17.0792	17.10502	17.12628	17.14275	17.17379	17.24325	17.24355	17.27755	17.28392	17.31436	17.32703	17.3319	17.36207	17.38007	17.38378	17.40175	17.46794	17.49607	17.49998	17.51294	17.51657	17.53079	17.54193	17.55833	17.56122	17.59296	17.65886	17.69204	17.7096	17.78643	17.82731	17.83317	17.83939	17.88633	17.917	17.92427	17.9641	18.00442	18.00595	18.05178	18.08124	18.08347	18.13359	18.17064	18.17145	18.22911	18.26416	18.27841	18.2848	18.31547	18.31642	18.38137	18.38195	18.38498	18.42319	18.46786	18.48491	18.57133	18.57332	18.58963	18.58971	18.66831	18.69986	18.7137	18.77715	18.78566	18.80534	18.8073	18.83745	18.84055	18.92308	18.92817	18.94693	18.97654	18.97888	19.01553	19.04374	19.10978	19.10993	19.14338	19.15326	19.19198	19.19944	19.22357	19.29724	19.34573	19.34691	19.34733	19.36918	19.37457	19.38708	19.38837	19.39973	19.44784	19.47055	19.48758	19.50482	19.52609	19.54786	19.56596	19.58471	19.61653	19.68043	19.68062	19.75657	19.77218	19.80026	19.86507	19.87591	19.89612	19.8967	19.90881	19.93415	19.9398	19.9566	19.98021	19.98111	20.01439	20.0428	20.0665	20.06735	20.10803	20.20122	20.2818	20.29573	20.29728	20.34816	20.3652	20.4337	20.46114	20.46875	20.51065	20.61156	20.64825	20.73072	20.75793	20.758	20.7672	20.77966	20.79507	20.81884	20.82971	20.83497	20.84739	20.86842	20.89185	20.94586	20.97619	21.03599	21.06504	21.08136	21.0944	21.12337	21.12716	21.1633	21.224	21.26883	21.35828	21.36847	21.37302	21.41669	21.49706	21.50178	21.51885	21.54321	21.54943	21.55625	21.56174	21.6402	21.7531	21.83553	21.92648	21.94934	22.03361	22.03756	22.07833	22.12808	22.18217	22.21233	22.2889	22.31798	22.38834	22.39262	22.45114	22.48982	22.50547	22.6363	22.69371	22.71822	22.77855	22.7803	22.7952	22.87465	22.89376	22.97217	23.00341	23.04452	23.10642	23.20846	23.21063	23.21978	23.28449	23.3211	23.37952	23.49493	23.49709	23.51587	23.52623	23.57558	23.58456	23.59785	23.60457	23.62873	23.65166	23.65235	23.68206	23.70009	23.73112	23.75271	23.80772	23.84538	23.8629	23.86693	23.95475	23.97648	24.08777	24.10766	24.18456	24.22298	24.33591	24.34287	24.3795	24.40477	24.5388	24.61336	24.65326	24.70469	24.73704	24.78529	24.79337	24.80178	24.8424	24.84464	24.86635	24.8807	24.88872	24.93105	24.96654	24.99563	25.00062	25.10705	25.11139	25.11293	25.11513	25.21719	25.2441	25.28227	25.31552	25.41078	25.43889	25.57044	25.60073	25.78602	25.86308	25.90405	25.93777	25.96422	26.14301	26.14321	26.23309	26.23616	26.23778	26.24257	26.24307	26.24373	26.25033	26.28358	26.28465	26.29312	26.30867	26.33234	26.35279	26.47804	26.54492	26.56849	26.57689	26.62631	26.66164	26.71835	26.80312	26.88402	26.93622	26.947	27.12105	27.16624	27.1687	27.19956	27.21505	27.28012	27.31624	27.44168	27.45365	27.48063	27.50102	27.55957	27.57969	27.58693	27.59573	27.63898	27.69955	27.71526	27.75614	27.81959	27.83745	27.90691	27.92976	28.12246	28.19766	28.21178	28.30551	28.31016	28.38923	28.40392	28.42107	28.43958	28.52421	28.68677	28.70084	28.76603	28.81208	28.88573	28.98475	29.04387	29.06623	29.1165	29.1551	29.15576	29.22374	29.22706	29.31212	29.49388	29.5093	29.57041	29.58417	29.588	29.60678	29.67852	29.7502	29.77131	29.84227	29.94793	30.02135	30.04529	30.09256	30.11784	30.16956	30.19168	30.21413	30.24366	30.24639	30.31601	30.32698	30.36779	30.39355	30.41135	30.43875	30.46931	30.49039	30.51446	30.63178	30.74229	30.8001	30.98703	31.04792	31.05386	31.07359	31.09536	31.11384	31.32075	31.45991	31.50781	31.54478	31.54561	31.64934	31.78874	31.86425	31.92404	32.02326	32.1182	32.23362	32.28475	32.2893	32.29245	32.29711	32.32696	32.42473	32.54524	32.57208	32.73391	32.76839	32.90107	33.01084	33.05838	33.18341	33.20487	33.26082	33.29865	33.36794	33.40786	33.46905	33.49931	33.52871	33.66502	33.74526	33.79491	33.79751	33.81067	33.98185	34.05671	34.08043	34.12955	34.15458	34.16835	34.25615	34.29936	34.35673	34.36174	34.42277	34.4279	34.53791	34.62533	34.90891	34.92979	35.00108	35.15622	35.37444	35.4033	35.54332	35.55909	35.62058	35.71931	35.80249	35.93859	36.07838	36.20878	36.2362	36.24404	36.31917	36.34116	36.35188	36.38249	36.50909	36.51288	36.55115	36.56411	36.73692	37.10726	37.18241	37.28128	37.29072	37.37561	37.38381	37.61865	37.78358	37.86062	38.11428	38.21303	38.21837	38.34275	38.36737	38.44615	38.82792	38.89835	39.1121	39.30361	39.32697	39.45465	39.68338	39.74095	39.82714	39.94344	39.96806	40.05183	40.24478	40.24696	40.38856	40.49712	40.49756	40.55264	40.57564	40.59578	40.64537	40.95513	40.98982	41.01271	41.16287	41.19121	41.27087	41.79316	41.95737	42.0128	42.10037	42.23479	42.48527	42.50558	42.58471	42.63556	43.197	43.32647	43.36369	43.61837	43.65216	43.85549	44.01621	44.18782	44.21869	44.28212	44.46846	44.59653	44.78156	44.80181	44.80757	44.82005	44.88732	44.93736	45.03433	45.17687	45.2183	45.41705	45.47913	45.53782	45.71638	45.93479	46.16632	46.35051	46.41179	46.43112	46.51108	46.68494	46.68519	46.8004	46.86752	47.21597	47.34834	47.39039	47.62285	47.64274	48.23833	48.27753	48.78349	48.9517	49.0048	49.06282	49.46668	49.48552	49.62287	49.76317	50.53542	51.32687	51.62441	51.83803	52.00527	52.14954	52.16164	52.58686	52.81882	52.97882	53.23351	53.50698	53.71075	53.85866	54.32666	54.37919	54.41613	54.75372	54.77665	55.06114	55.09943	55.26288	55.55513	55.62091	56.01998	56.14359	56.36041	56.52597	56.60904	56.80338	57.5556	57.94768	58.12121	58.3918	58.54266	59.8021	60.28651	60.59917	60.77029	60.77306	60.79476	61.01072	61.12681	61.53364	61.65308	61.75591	61.76298	62.18871	62.75997	62.8289	62.95261	63.17388	63.36084	63.84271	63.92617	64.07009	64.51437	65.13984	65.21388	65.95029	65.99577	66.027	67.32697	67.70591	68.22	68.31815	69.05966	69.21683	69.52947	70.26361	70.26724	71.61841	72.00753	72.12743	72.31336	72.33616	72.48176	72.95515	73.28857	73.61952	74.1565	75.3391	75.89475	76.32921	76.70166	77.89339	78.16813	79.33068	79.38343	79.78545	80.37445	80.3867	81.1285	81.83029	81.94955	82.68837	83.12718	83.60549	83.82121	83.84164	83.95767	84.66059	86.06289	86.39082	86.48004	87.07905	87.80476	88.58748	89.54497	89.65791	90.44839	91.35271	91.66975	91.77365	92.16122	92.20372	92.76561	93.28022	93.83135	94.14268	94.20788	94.23223	94.69998	95.30051	97.59769	98.28075	98.74257	99.96513	100.2144	100.8958	102.2071	106.0499	106.398	106.9353	107.2075	107.669	108.2609	108.7699	109.0893	109.2948	110.8386	112.894	114.5469	114.9371	115.1588	115.2628	115.6277	115.7191	117.3417	117.6228	118.1761	119.1546	119.7207	119.734	121.0031	121.0974	121.2603	121.6369	121.6888	124.8597	124.8754	125.5473	126.0578	127.0966	127.6031	131.6477	132.5786	134.3195	135.9276	136.1435	137.022	137.1953	137.6955	138.1957	145.6958	146.0534	146.7959	146.9871	149.1577	151.8094	153.7092	155.5838	155.6138	160.2315	160.4207	161.1241	161.8693	162.1233	163.1242	164.6817	165.775	166.1109	168.1944	169.3052	169.8665	172.9226	179.9689	180.658	184.0643	184.4911	188.6297	189.5669	193.9768	195.9663	197.666	198.0092	198.0562	199.2731	200.2966	207.4706	211.023	213.5717	217.0423	222.6914	223.0169	224.2045	228.4093	233.7227	240.3342	240.9006	246.5757	249.1503	254.6678	254.8959	255.2357	262.1138	262.7822	263.7126	265.0022	270.5893	271.8233	272.0519	273.0121	281.3897	283.2634	287.3329	297.9434	300	303.7187	315.6415	318.4438	324.7454	334.7077	341.7601	342.362	368.329	374.5443	385.8885	386.8666	389.3463	399.1798	402.8579	418.012	421.2579	461.2044	466.9617	474.8762	494.7074	561.9935	641.4626	657.6934	690.9972	727.0894	730.2749	847.6642	888.1007	907.0953	923.5587	1087.975	1169.816	1243.994	1292.622	1424.443	1608.132	1726.617	1987.936	3230.695	3711.972	3927.494	4112.863	4681.837	10755.48
TCGA-05-4396	0.03706266	0.06496222	0.04423307	0	0.01585657	0.146938	0.008025877	0	0.01033022	0.02382241	0	0.02408312	0.3397631	0.4724842	0	0.9649037	0.01897065	0.01269727	0.07621109	0.03810555	0	0	0	0	0.1375969	0	0.1911483	17.38685	0	0.0958865	0	0	0.009622718	0	0	0	0	0.2316416	0	0	0	0	0.3112444	0.628046	0.1168458	0	0.3261349	1.527443	0	0	0.02616836	0	0	0	0.02625617	0	0.03947256	0.02634457	0.07912253	0.004947938	0	0.4758044	0	0.04968886	0.09940577	0	0.009940577	0	0	0.3592809	0	0	0	0	0	0	0.006702746	0	0.005032808	0	0.1375087	12.3072	0	0	0	0	0	0	0.2439459	0.1219729	0	0.1019384	0	0.0986031	0	0.06171696	0.08925971	0.06180724	0.01030724	0	0.04137429	0	0.08284594	0	0.04147176	0	0	0.09722551	0.01389484	59.32549	0	0	0.01741149	0	0.4750491	0.05248886	0.05879453	0.9239875	0.04206634	0.02810018	0.06328854	0.2321971	0.1689719	0.08453667	0.02115321	0	0	0.01418024	0	0.04542798	0.5967716	0	0.0800459	0	0	0	0.08587689	0	0	0.4387212	0	0.04330815	0.04330815	0	0	0.0868299	0	0.00546562	0.04373854	0.01458555	0.04379294	0.07884691	0	0.1756086	0.01953643	0.007327685	0.02203349	0	0.05513549	0	0	0.1031241	0.02947637	0	0.1328661	0.06668471	1.75714	0.1602051	0	0	0.07440728	0	0.9280376	0.01790011	0	0.03750482	0.03009361	0.1357694	0.0604196	0	0.8632012	0.1668698	0.04554919	0	1.517258	0	0.06413392	0.09169147	0.1682471	0.04598545	0.1897003	0.09199092	0	0	0	0	0.4916888	0.04614617	0	0	0.01158589	5.838859	0.09320854	0.1400909	0	0.04020882	0	0.02350436	0.03769756	0.02356729	0.06284609	0.03143708	0.06288819	0.03147924	0.153805	0	0.02369416	0.3330631	0	0.04758044	1.095831	1.5433	0	0.04783903	0	0.09606964	0.04803482	0.03203778	0	0	0.02406666	0	0	0.04823223	0.03631096	0.1452938	0.009686252	0	0.04853139	0	0	0.07289757	0.01621065	0.01621811	0.0486992	0.03259387	0	0.04890212	0	0	0.01224679	0.0163613	0.01639177	0	0.09876444	0	0.1481467	0	1.392162	0.03304507	0.1487726	0	0.03732458	0	0.3984105	0	0.02264861	0	0.05008467	0.2003387	0.05013816	0	0.05015602	0	0.05022757	0	0	0	0.7062082	0.1010316	0.177017	0.0505884	0.09006433	0.05070983	12.79076	0.1017616	0.1533071	0	0	0.1878297	0.5381368	0	0	0	0.05140077	0.1029518	0.1031026	0.05158905	0.01612158	0	0.1033042	0.01722579	2.714391	0.02585134	0	0	0.5440765	0	0	0	0	0.05212365	0.2088037	0	0.1717902	0.02093313	0	0.03389976	0.088131	0	0	0.05255153	0.2279501	0	6.555527	0.306906	0.0378028	0.03529777	0.4772375	0	0	0.05314645	0	0	0	0	0.161265	0	0	0.1297449	0.378597	0.6107932	0	0	0	0.0271469	0	0	0.03631096	0.05448704	0	0.06815626	0	0	0.01825273	0	0.04223285	0	0.03296772	0	0	0.05510098	0	0.05518734	0	0	0	0.02764784	0	0	0.1108961	0	0	0	0.1668698	0.05579956	0	0.3686276	0.2794407	0	0.167931	0.1963096	0.140277	0	0	0	0.196937	0	0	0	0.01878843	0.009394217	0.1692766	0.05648587	0.8935279	0.101827	0.0197059	0	0.00945476	0.05674379	0.05678956	0.2556905	0	0	0	0	0	0	0.1143166	0	0.05715832	0	0	0	0	0.02027031	0	0.1725957	0	0.01920869	0.02402888	0	0	0	0	0	0.1740174	0.2030203	0	0	0.03179668	0.05829391	0	0	0.05868254	0.04401191	0.04891571	0.0588788	0	0.5307969	0.05897743	0	0.05907638	0.09292341	0.394947	0.02968763	0.1187505	0.008488314	0	0.009920971	0.03969507	0	0.03973987	0.068514509	0.566933	0	0	0.0399201	0.0199827	0.2999108	0.03144218	0.01000839	0	0	0.07217531	0	0.302098	8.288153	0	0	0.01009447	2.484665	0	0.06070608	0.06070608	0.1062814	0	0	0	0	0.2438227	0	0.09153256	0.01526204	0.006784109	0	0.2037588	0.03060811	0	0.03061698	0	0.1531515	0	0	0.2457907	0.01536192	0	0.09241345	4.096996	0	0.02877603	0.03364503	0.04855269	0.07728166	0.09560165	0	0.2357227	0.04964332	0.06209793	0.02666042	0	0.4682551	0.9960262	0.04671764	0.6231774	0	3.240523	0	0.9364235	0	0.02500676	0.208402	0.1250782	0	0.2085872	0	0	0	0.03143708	0.06287415	0	1.698613	0.1048527	0	0	0	0	0	0.01051973	0.03157805	0	0.1264256	0.06332648	0.1899794	0	0	0	0	0.0317919	0.015989795	0.07958753	0	0	0	0	0.06378537	0	0	0	0	0.01065664	0	0.1280346	0	0.02135205	0.1282678	0	0	0.06432922	0.02148232	0	0	0.5600781	0.5177871	0	0.06478293	0.06484259	6.451837	0.0325111	0	0	0	0.06520282	0.06520282	0	0	0	0.0416118	0.04363014	0	0.03272261	0	0.02619756	0	0	0.01312319	0	0	0	0	0.02470266	0.06593544	0	0	0.02203349	0.1275365	0.1323666	0	0.1323666	0.2318595	0.04975439	0	0.5978976	0	0.1331173	0.06655865	0.1210365	0.3087255	0	0.06668471	0.5069958	0.8343489	1.269414	0	0	0	0	0.01118828	0.03356485	0	0	0.2414919	0	0	0.8813681	0	0.4070465	0.1021224	0.1362071	0.01365239	0	0	0	0.4813802	0	0	0	0	0	0	0	0	0.06944679	0.06958404	0.03484367	0	0.01162031	0.1397203	0.005387014	0.1926889	0.140277	0	0	0	0	0.07027849	0	0	0	0.07056017	0	0	0	0.07067347	0	0.06290223	0.1227142	0.07084411	0.1416882	0.755755	0.1684242	0	0.03552929	0.01776464	0	0.1422607	0.2133911	0.03556518	0	0	0	0.1129845	0	0.03574571	0.07156407	8.015176	0.03578204	0.01790011	0.03581844	0	0.1910965	0.2151295	0.07170983	0	0	0.03600156	0.07200312	0.07200312	0.03603841	0	9.596038	0	0.07229882	1.207031	0.02411611	0.01810258	0.2173427	0	0.1160594	0.03629848	0.1018037	0.01616228	0	0	0.03637348	0.04368427	0.1457951	0	0.07304881	0	0	0	0	0.07320067	4.344413	0	0	0.03667659	0	0	0	0	0.07335318	0.07337501	0.5507225	0	0.02448507	0	1.767842	0.07366009	0	0	0.07381452	0	0.03695374	0.7797451	0	0	0	0	1.114225	0	0	0	0.037258757	0.07459645	0	0	0.07459645	0.07459645	0	0	0.009351799	0	0.08733759	0	0	0	0.07491388	0.7116819	1.071501	0.02500676	0.03751681	0.0281451	0	0	0	0.03129179	0	0.01504038	0	0	0	0.05852925	0.06454542	0.3579352	0	0.2261854	1.153527	0	0	0	0	0.126199	0	0	0	0.05055208	0	0.0758826	0	0	0	0	0.265049	0	3.772449	0	0	0	0.2291292	0	0	0	0	0	0.08985417	0	0	0	0	0.07122997	0	0	0.05498052	0.02566292	0.07704491	0.03864931	0	0	0	0	0.3497635	0.07772522	0	2.992421	0.1281012	0	0.2193079	0.04472471	0.01958261	0.03918701	0.01962627	0.1047383	0	0	0.2908579	0.068807	0.1145258	0	0.157537	0	0	0	0.07912253	0.03956126	0.1582451	0.2063446	0.02647333	0	0.03982978	0.01992616	0.6384583	0.07984019	0.02665369	0	0	0	0.03335499	0	0.08020393	0	0	0.03353288	0.03219892	0.0402855	0	0	0	0.2693919	0.1891532	0	0	0	0	0	0	0	0	0.04079899	0	0.02727306	0.2456478	0	0.1475947	0	0	0	0	0	0.03529777	0	0.2803569	0	0.4953274	0.4603324	0	0.2479544	0.08265147	0.1239772	0	0	0.1482139	0	1.257752	0	0	0.1217174	0	0.05544807	0.1664753	0	0.2083404	0.08333615	0	0.2503047	0.05222415	1.767043	0	0	0	0.0838322	0.06716171	0.02100807	0	0	0.00802222	0	0.1107549	0	0.06344058	0.08463828	0	0	0	0	0	0	0.0638625	0.03410123	0.02437489	0	0	0	0.02848667	0	0	0	0	0.08587689	0.1180807	0.08592928	1.360824	0.02864892	0	0.1730198	0.3460396	0.7962823	0.18456	0.08672297	0	0	10.26066	0.869371	0	0.1335233	0.08736855	0.03494742	0.1747371	0.07024344	0.013375785	0	0	0	0	0	0.08802381	0.1614443	0.2423684	0	0	0	0.03313318	0.03790046	0.08846614	0.04423307	0	0.05917567	0.2664025	0	0.318806	0.008092283	0	0.1782761	0	0	0	0	0	0.1343875	0.1791833	0	0.005603043	0	0	0.1796404	0	0	0.02246938	0.1124187	0.3601997	0	0.09028083	0	0.03014514	0.04524483	0	0.2715387	0.04525646	0	0	0.3003478	0	0	0.01296852	0.1999508	0.1819614	0	2.982736	0	0.1562553	0	0.018248	0.06843445	0	0.02283367	0.07312466	0.05487199	0.06858998	0	0.09157224	0	0	0.1283012	0	0.5046316	0	0	0.09205104	0.02633472	0	0	0.6452007	0	0	0.1848269	0	0	0.04620673	0.2774831	0	0	0	0	0.06974485	0.3488394	0.03106266	8.672297	0.1405383	0.06248363	0	0.07507361	0	0.093892067	0	0.04707156	0	0	0.04713457	0.09439551	0.1215519	0	0.04213556	0.2847131	0.04751623	0.03804379	0	0	0	0	0	0	0.09567806	0.2126821	0.1128716	0	0.09593876	0.09593876	0	0	0	0	0.1498961	0	0	0.09664096	0.09672946	0	0	0.1588002	0.1458958	0	0.0486992	0.1461987	0.09753331	0.1950666	0	0.2532583	0.09780423	0	0	0.0326619	0.04903833	0	0	0.008927364	0	0.03934025	0.1147958	0.01969764	0	0.09862612	0	0	0	0.04945158	0.4945158	0.3708868	0.8311261	0.3677387	0	0	0.3109283	0.0997437	0	0.02774151	0.009516088	0	0	0.5360156	0.1046585	0	0.2017738	0.3983043	0.6567056	0	0	0	0	0.02025864	0.03379682	0	0	0.1014684	0.2031319	0	0.7296432	0	0.03405176	0.7505906	0.04193829	0.04395696	0	0	1.198185	0.2054231	0.06604538	0.2570038	0	0	0.029762912	0.1031026	0	0	0.02581343	0.07149949	0	0	0	0	0	0.07257558	0.1555649	0.4148398	0	0.03465504	0.1247827	0.05200816	0	0	0	0.1629769	0.1044793	0	0.05227843	0.07862194	1.627208	0	0	0.1578902	0	0	0.1056286	0.05286715	0.7761619	0.08476563	0.2914257	0.05302639	0	0	0	0	0.49741	0.06665946	0	0	0	0	0	0.03558914	0.1070198	0	0	0	0.1076744	0.05397474	0.01705062	0	0.03364273	0.3245117	0.08119029	0.2478453	0.1627559	0.05425196	0.1446967	0	0.108671375	0	0.367883971	0.05436085	0.07252219	0	0	0.2180156	0	0.1093463	0	0	0.006835474	0.4835841	0.07659478	0.2388098	0	0	0	0.07539513	0	0	0	0	0	0.03152151	0	0	0	0.1658219	0.1107218	0.2270868	0.1108961	0	0.6664263	0	0.06664263	0	0.4823223	0.07425559	0.05571127	0	0	0	0	0.02479544	0.06974945	0	0.1676644	0	0.2375874	0.3995634	0.01601161	0.2906928	0.03373637	0	0	0.1503075	0.03761701	0.05651609	0.02825805	0	0	0	0	0.3528514	0	0.06819146	0	0	0	0.1139467	0	0	0.07600545	0.03169174	0.05706568	0.04281661	0.3917611	0.0714479	0.1143948	0.01430119	0	0.03820202	0	0.2301276	0.1382121	0.115205	0.278678	0.6926464	0.8809602	0.3474624	0	0.1162031	0.1162031	0	0.1864171	0	0	0	0.08229729	0.0778111	0	0.1169752	0.03609382	0	0	0.2934127	0	0	0	0.2355152	0.03925254	0.588788	0.2355152	0	0	0	0.05897743	0.03934025	0	0	1.611203	0	0	0.03956126	0.9762101	0.04460666	0	0.04761261	0.04766095	0	0.03579416	0	0.05974467	0.08696394	0.1196247	6.119751	0.1197603	0.06008451	0.120169	0.04376572	0	0.03782158	0	0.2411611	0.1319532	0	0	0	0.1210643	0.6684295	0	0.1212728	0	0	0	0.05205943	0.1923465	0.02429919	0.2432437	0.122521158	0.01872847	0	0.3304146	0.06112765	0	0	0.1222553	0.08159797	0	0	0.4399102	0.3471132	0.1194582	0	0	0	0.1773436	0	0.1231102	0.24622045	0.06166292	0.1233258	0.04317916	0.4935915	0	0	0	0.1698705	0	0	0.06866132	0.5743449	0	0.283234	0	0	0	0.4963457	0.1489825	0.2486109	0.4362242	0.06568941	0	0	0.1563478	0	0	0.1253008	0	0	0.05383719	0.08376572	0.06287415	0.06287415	0.09985895	0.04192442	3.956976	0	0	0.1264256	0.2809674	0	0	0	0.1906653	0.3183501	0.3820202	0	0.2546801	0.146928789	0	0.1275707	0	0.1913561	0	2.473924	0.03195057	0	0	0.2817582	0	0	0.09162784	0.1122855	0	0.2619909	0	0	0	0.1419739	0.03230232	0.3594276	0.1728075	0	0.1945278	0	0	0.05410191	0	1.779608	0	0.1365191	0	0.1304056	0.1956085	0.326619	0.03631345	0.3523469	0.1308904	0	0.1970682	0	0	0.02630521	0.0438748	0	0	0.2197848	0.06593544	0.5463222	0	0.006281806	0.03880693	0.04406699	0	0	0	0	0	0.7971968	0	0	0.08583037	0	0.4676787	0.06681124	0	0.007429737	0.3343735	0	0	0.2011973	0.04473891	1.343875	0	0.06471424	0	0.08970579	0	0	0	0.1870912	0	0	0	0	0	0.2324061	0	0	0	0	0.1020566	0	0.08072108	0.07950538	0.05115185	0.01515692	0	0.01706715	0.136736	0.03909997	0.1026517	0.5510263	0.2055031	0.06850102	0.09133469	0.137002	0	0.4798806	0	0.2286333	0.228884483	0.06863455	0.03051746	0.17167	0.01617342	0	0.1375372	0.1146143	0.05743805	0.03678676	0	0.09205104	0.4660541	0.2075218	0.02770222	0	0	0.03200866	0	0.05957618	0.06958404	2.561539	0	0.3012119	0.02798849	0.1399981	0.2449967	0.02210728	0	0	0	0.1533627	0.04218394	0.04688352	0	0.01565564	0.01086378	0	0.07070186	0	0.04719775	0	0	0.1419739	0	0.07123829	0	0.07775383	0	0.1425487	3.486507	1.499797	0.02857916	0	0	0	0	0.6101549	0	0.2155685	0	0	0.04881398	0	0.03601997	0.7211834	0.03934025	0.06657962	0	0	0	0.108337	0.07229882	0.1052208	0.04823223	0.2893934	0	2.028532	0	0	0	0.07244758	0	0.1452938	0.02907475	0.0582457	0.1092333	0	0.1570852	0	0	0.56659	0	0.5794404	0	0	0	0.367276	0.07350631	3.861836	0.1473202	0	0.07396959	0.04938222	0	0.0742817	0.04952113	0	0	0.1654583	0.09936169	0	0	0	0.02490065	0	0.1993462	0	0.1997704	0.2500676	0	0	1.004507	0.1504681	2.618144	0.1504681	0.2257021	0	0.3013654	0	0.07539513	0	0	0.3699186	0.04540235	0	0.378597	0.07571941	0.2066287	0	0.1517652	0	0.058022277	0.3605395	0.06073225	0.06751587	0.1330814	0	1.130232	0	0	2.479544	0	0.3209201	0.03247683	0.05117663	0	0	0.03846634	0.03850139	0	1.782151	0.01100986	0	0.4411951	0	0	0	0.2079745	0	0	0	1.052834	0	0.06981128	0.0650823	0	0	0	0	0	0.07859269	0	0.1571854	0.07859269	0.1573258	0.05247321	0.03374715	0.9016941	0.03938426	0.2363055	0.2363055	0	0.1136708	0	0.1649802	0	0.01055758	0.07921153	0	0.07930073	0.5551051	0.6476775	0	0	0.07965956	0.1596804	0.0958517	0.199827	0.03197959	0	0.04001082	0.4001082	0.08011268	0.5494334	0.058927294	0.1604079	14.81474	0.1782761	0.09822591	0.09498315	0.2473447	0.1071827	0.08057099	0.3023142	2.360989	0	0.2826453	0	0.0323617	0.08094144	0.06478293	0.020247	0	0.1675357	0	0	0.3361015	0	0	0	0	0.1630071	0.4075176	0	0.1630071	0.16300705	0.08151925	0.1129315	0.649727	0	0.08936428	0.218523	0.009646445	0.1230863	0	0	0	0.05881979	0.3036052	0.2967095	1.418276	0.08248205	0.2831865	0	0.1653029	0.1653029	0.14481	0.5897569	0	0.498248	0.02631504	0.04171745	0.08363307	0.03984781	0.06700195	0.3353288	0	0.05041937	0	0.2591794	0.6598648	0.1011768	0.08443531	0.4941128	0.1690057	0.08453667	0.1033364	0.03382279	0.5078297	0.1099439	0	0.2437746	0	0	0.113305	0	4.395103	0	0	0.1706045	0.02844065	0.580283	0.05697334	0.1317968	0	0.3429792	0	0	0	0.1074772	0	0.2582606	0.2931253	0.04927855	0.1150638	0.08629785	0.1440652	0.1443013	2.83915	0.1730198	0.05770161	0.2310715	0	0	0	0.0869371	0.4346855	0.1451341	0.02902681	0.02902681	0	0.1743046	0	0.08719545	0.7899867	0.1163951	0.08736855	0.08736855	1.54415	0	1.407704	0.2150857	0	0.1751718	0	0.1607074	0.2634129	0	0.07027849	0.0585849	0.1171698	0.08802381	0.1461813	0	0	0	0.03542206	0	0	0.00772647	0.06463428	0.05926421	0	0.05927529	0.04445647	0.1452979	0.8200856	0.05935023	0.1188507	0.08913804	0.04865434	0.1191524	0	0	0	0	0.181961367	0	0	0	0	6.984177	0.5128894	0	0	0.007508962	0.04508262	0.1172148	0.4147601	13.02888	0.01288782	0.09028083	0	0.543004	0	0	0.02594659	0.04956761	0	0.06070608	0.0780699	0.04554919	0	0	0	0	0.9169147	0.2202316	0.08343489	0.2019316	0.06123396	0.06123396	0.1433074	0.04608577	0.04614617	0.276877	0	0	0.0693556	0.5850973	0	0.07941998	0	0.2470844	0	0.8813978	0.6187966	0.04422196	0.1239772	0.0619886	0.2147213	0.1240864	0.02864892	0	0	0	0.09333207	1.091323	0.3206958	0.1659848	0.09355941	6.953647	0	0	1.901314	0	0.07046603	0.1421762	0.9885027	1.465943	0.1882862	0.04095083	0.2559223	0.09439551	0.4138124	0.3872752	0.5678956	0	0	0	0.1264256	0.5108071	0	0.1899794	0	0.01481259	0.5753029	0.1347202	0.3806435	0	0.4762334	0.01361018	0	0	0.1908375	1.042216	1.100298	0.1278023	0.9972196	0	0.3200866	0.3164901	0	6.878363	0	0.1069548	0	0	0.04826228	0.09957776	0.5803768	0	0.01763121	0.0176666	0.1299244	0.08528259	0.1950666	0	0	0	0	0.04510187	0.06520282	0	0.4167311	0	0.7246071	0.09807667	0	0.02806434	0.06367003	0.07876851	0.09846851	0	1.861273	0.9695637	0	0.07921153	0.2975453	0.6614779	0	0	0.1989239	0.0497622	0.03981477	0.0730075	0.09960262	0	1.148507	0.1425487	0.06655865	2.381098	0.2667388	0	0.1333694	0.8402273	0	0	0	0.08020393	0.100312	0.100312	0.1004551	0	0.1341315	0.045172	0.08057099	0.05066119	0.1013224	0	0.02254131	0.08700871	0.06771062	0.02541103	0	1.017616	0.0214235	0	0.2039162	0.3408944	0.1023533	0.3841039	0.06836801	0.06836801	0	0	0.03425051	0.4626069	0.1028516	0	1.165227	0.2240716	0	0	0	0.3613881	0	0.3963872	0	0.1553361	0	0	0.01729348	0.1383478	0.1383478	0	0.09235285	349.5149	0.01041702	0	0.347234	0	0.2083404	0.09726388	0.1489405	0.05216226	0.1329378	0	0	0.08126168	0	0.2615864	0.04186626	0.6287415	0.1571854	0.5035927	0.04201614	0	0	0.1885644	0	0.06222963	0	8.516948	0.1414037	0.1414037	0	0.5667529	0	0	0.03040546	0.59605	0.2738857	0	0	0.07113035	0.08029538	0.2324651	0.1073461	0.05367306	0.04293844	0.1503762	0	0	0	0.4320187	0.2704265	0.6063141	0.1239772	0	0.2016404	1.078476	0.0776053	0.1209949	0.218402	0	0.2915903	0	0.1457951	0	0.2419503	0	0	0.109687	0.3088034	0.1467064	3.69881	12.29714	0.3587177	0.06307125	0	0.2209803	0.05527398	0.110548	10.6817	0.2995447	0	0.2214436	0.07396959	0.7396959	0	0.2678334	0.6664263	0.4451267	0.08443531	0.04455492	0	0.6685353	0	0.6920243	0.297755	0.1116581	0.07443874	0	0.02483917	0.0328979	0.1491929	0	0	0.07475483	0.1345587	0.1423049	0.1021751	0	0.01249894	0	0.553996	0.2257021	0	0.9392261	0	0	0	0.07555692	0.1058706	0.6814747	0.7950538	0.09098068	0	0.379413	0.03417295	0	0.03257125	0.008942101	2.580974	0.08842693	0	0.3529538	0.1145025	0.07637641	0.07654244	0	0	0	0	0.02891557	0.01655361	0.1573703	0.09277872	0.1899225	0.1547671	0	0.3630988	0	0.1162031	0.1033295	0	0.1355457	0.155108	0.3581844	0	0	0.3109009	0.2335976	0.01671867	0	0	0.2685188	0.1645305	0.05878051	0.1882862	0.1177576	0.1962627	0.04711355	0.04713457	0.2358533	0.08876351	0.03646766	0	0	0.4742023	0	0.3956126	0.1251968	0	0.08510198	0.7271409	0	0	0.07965956	0.04783903	0	1.5881	0.3592809	0	0.191268	0.1537802	0.2579672	0.0266941	0.2403381	0.2403381	0	0.03009361	0.4474329	0.05562326	0	0	0	0.1205806	0.1537534	0	0.241713	0.130199	0.02015428	0.1209949	0	0.06060159	0	0.08094144	0	0.8755093	4.799454	0.7309936	0	0.06091613	0	0	0	0.1626306	0	0	0.1224679	0.1225389	0.04087793	0.1226813	0	0.02047065	1.213273	0.9356377	0.3471362	4.225556	0.1653029	0	0.8058518	0.2381033	196.5888	0.1185316	0.01461583	0.05523063	0.3283807	0.0650022	0	0	7.504694	0.1305668	0.1431281	0.1256361	0.1257483	0	0.2834398	0	1.124685	0	0.02229862	0	0	0.1523123	0.08463828	0.1616705	0.5938956	0.01777959	0.04500578	0	0.6992883	0.4481212	0.3213993	0	0	0.03214014	0.06436842	0.13922979	0.08587689	0.3869179	0.4139253	0	0.3883403	1.275016	1.664293	0.06490235	0	0.2012534	0.3125106	0.2083404	0.4053728	0	0.08736855	0	0.2627576	0.1313788	0.2627576	0	0.3162532	0.4219868	0.05278789	0.1762128	0.2647333	0.04816624	1.856623	0.06630796	0.08846614	0.2653984	0.1093706	0	0.09865375	0.02732068	0	0.38879	0.07614517	0.05334776	0.1336225	0.1338765	0	0.2679568	0.2490336	0	0	0.268775	0	0.1343875	0	0.09614835	0	0.03369332	0	0	0.08100351	0.01588877	0.7008323	0.05408529	0.09396576	0	0.1507257	0.163259	0.27294205	0.2729421	0.2729421	0.05458841	0.3020781	0	0.02735783	0.3648655	0	0	0.0687686	0.1000982	0.07876851	0.1838617	0	0.1380766	0	4.349412	0.134359	0	0	0.10124	0.008945509	0.03200866	0.9693071	0.06944679	0.09265664	0.06955905	0.4876665	0.1115991	0.1014684	0	0	0	0.419161	1.171501	0.08507652	0.08287031	0.5515637	0.04306975	0.08011268	0.08416619	0.2210692	0.4587783	0.3371125	7.559537	0.05633524	0	0.146133378	0	0.2318737	0.04707156	0.0403779	0.04122895	0.9398376	0.04713457	0	0	0.3638183	0	0.03542206	0	0	0.2835867	0.04732463	0.2210463	0.4985167	0.3899789	0.08399219	0.1099267	0	0.1311564	0	0.1431281	5.206637	0	0	0.155108	0.42004034	0.2308821	0	0.2886027	0	0.03332132	0.1332853	0.03938426	0.3677509	0.1156306	0.1589921	0.09986075	0.1929289	0.06833679	0	0.1931053	0	0.1386698	0.05525229	0.1934589	0.2523528	0.2686041	0	0.3273613	0.3828787	0.9214154	0.3483074	0.1842627	0.09726388	0	1.422505	0.1463	0.2925999	0	0	0.1173651	0.07335318	0	0.07350631	0.4290107	0	0.03272261	0.07409274	0.3442272	0.4428871	0	0.2958784	0.07412531	0.1482506	0.02699082	0	0.0110133	0	0	0.5403597	0.2680928	0.06405614	0	0.242657	0.6076681	0.4600454	11.54345	0.1283978	0.4198751	0.08851556	0.1363653	0.1000271	0.1000271	0.600237	1.11504	0	0.06123396	0	0.05488624	0.603937	1.33704	0	0	0	0.01684666	0	0	0.3950436	0.06771062	0.07621109	0	0.213576	0	0	0.1675236	0.2378257	0	0.3061698	0.3066698	0.2047065	0.1537534	0.06166292	4.153964	0.03254115	0.07738357	0	0	0.0916364	0	0	0.02003387	0.1244153	0.2951893	0.3115887	0	0.1248565	0.08518433	0.2089586	0.1641818	0.0522655	0	0.6287415	1.126027	0.05727454	1.102759	0.5877811	0.1578902	0	0.01036336	0	0	0.2379022	0	0.3172029	0	18.60583	0.07947974	0.1589595	0	0.1592162	0.1146475	0.1024525	0	0	0	0	0.08002165	0	1.600433	0.03203778	0.04453144	2.044893	0.06436842	0.3220383	0.02224228	0.2200595	0.4153155	0.3230232	0.06354467	1.042979	0.6480281	0.08403228	0.1426537	0.3245117	0.1465367	0.2681901	0.6764996	0	0	0.5868254	0.1307446	0.192657	0	0.06844775	0.8341093	0.1645305	0.658122	0	0.658122	0	1.316244	0	0	0	0	0	0.658122	0	0.2248271	0.04710304	0.2200595	0.3300893	0.1650446	0.0471851	0	0.2647333	0.2775766	0	0.08284594	0.03315398	0.06630796	0.2411611	0	0.02107093	0	0	0	0.3321653	1.162579	0.3321653	0	0	0.5324692	0.1110711	0.5601515	0.4001082	0.3630278	1.646627	0	0.2882977	0	0.6706576	0.09580823	0	0.1341635	0	1.681984	0.1121322	0.3366111	0.09439551	0	0.03218421	0.04408538	0.08453667	72.8864	0.06771062	0	1.354212	0.5650601	0.08487144	0	0.2039162	0.06797205	0	0.05678956	0.1471582	0	0.3240402	0.08541855	0	0	0.5697334	0.1226588	0.3692385	0.6858998	0.229378	0.0313252	0.1761761	0	0.04931306	0.1593191	0	22.52345	0.01573258	0.1154411	0	0	0	0.2025199	0.09932165	0.6262564	0	0	0	0.1610192	0.0997437	0.2095805	0	0	0.0806941	0.07772522	0	0	0.07794029	0.0878043	0.3520952	0	0	0	0.08824442	0.1849004	0	0.04931306	0	0.1117172	0.2145216	0	0.07599178	0.1522026	0.04440041	0	0.4742023	0.7113035	0	0.05927529	0.3556518	0	0	0.4464437	0.2551415	0.3574571	1.966014	0.02981331	0.1194556	0.4927542	0.3592809	0.853292	0	0.4790411	0	0.2641815	0.4066513	0.3598929	0	0.8272348	0	0	0.1809328	0.155108	0.1812376	0.09062941	0.2350755	0.1452538	0.6168382	5.789943	0.09098068	0	0.239379	0.02803306	0.01401653	0.1041702	0.7175689	0.1304701	0.1142425	0.2340475	0.1829066	0.0771293	0.1597443	0.2240051	0	0.3667659	0.3260141	0	0.03864931	0.05247321	0	0.1225389	0.2402587	0.4602552	1.295998	0	0	0	0	0.1804642	0.4894816	0	0.2856452	0.1350317	0.04645056	0	1.934061	0	0.03115887	0.4994259	0.3745694	0	0.09862612	0.215142	0.623671	0.2001252	0.1314489	0.2040198	1.104705	0.10751	0.3138104	0.02173427	0.161579	1.165021	0.4732463	0	0.2740235	0.2681609	0.03174889	0	0	0	0.1913561	0	0.1530849	0.4606369	1.035807	0.7828442	0.2645524	0.02654318	0.1173092	0.2534645	0.1287368	5.431183	0	0	0	0.9838088	0.5954552	0.329061	0.767092	0.1265518	0.1701208	0.3431954	0.05450391	0	0.6613752	0.4194354	0.03920882	0.1400538	0	0.3252612	0.09152463	0	0.07876851	0.6401732	0	0.04384748	0	0.04950373	4.199755	0.742817	0.176121	0.2642366	0.9638678	0.1323666	0.2647333	0.1858723	0	0.4514042	0.1994874	0.2394602	0.05395269	0.07141891	0.04445647	0.6708351	0.4676787	0.3855057	0.1005986	0	0.1343875	0	0	0.1653029	0.4454923	0.5692071	0.05810153	0.5875787	0	0.1959854	0.5921299	0.1253752	0.3327146	0	0.6123396	0.3008749	0	0	0	0.1977437	0.1116581	0.4094131	0	0.9123568	0	0.329061	0.5029932	0	0.3302183	0.1179549	0.01965914	0.1501472	0	0.7853733	0.6010731	0	0	0.06548579	0.02023148	0.1038629	0.0244454	0	0.2577274	7.708594	0.2503047	0.08856151	0.2508992	0.02701153	4.235975	0	0	0.4587987	0.2799962	0.9851689	0.1054177	0	0.1054177	0.4408225	0.1125804	0.02484794	0.2147319	0.2992603	0.7617445	0	0.4242111	0.05669811	0	1.037888	0.1561167	0.4267821	0.3105581	0.08546001	0	0.1424526	0.1115402	0.1625318	0.06683661	0	0.8128566	0	0.6387693	0.115387	0	0.3048933	0	0.4293844	0	0.2301276	0.2869854	0.3524869	0	0	0.3562275	0	0.8653647	0.00786805	0.07215066	0.09018833	0.1448952	0.01318215	0.324507133	0.03965037	0.2548574	0	0.1984753	0.8734146	0.08399219	0.2108956	0.9771064	0.1253008	0	0.9219452	0	0.6764558	0.5868254	0	0.08802381	0	0.127828	0.2616273	0.06346999	0.08020393	0.2647333	0.3926713	0.4038088	0.5905161	0	0.1400909	0	0.2616015	0.2395206	1.162409	0.3177755	0.06676901	0.1113932	0	0.08913804	0.258203167	0.511033	0	1.28339	0.4466324	0.1958416	0.4213489	0.3180728	0.09004993	0.1532417	0	0	0.9028083	0	0.9839134	0.3081347	0	0.1698209	0.09062941	0.1088113	0.2271582	0.05678956	0.2271582	0.1316915	0.489777	0.0650823	0.0650823	0.2603292	0.152093	0.3295348	0.3602612	0.7246249	0.2615378	0.6215035	1.74113	0.3021659	0	5.210001	0	0.2023536	0.3229244	0	0.3088555	0.1469418	0.93267	1.182094	1.687027	0	0.009513516	0.2331757	0.2331757	0.1867879	0	0.3390188	0	0	0.02931684	0.46946025	0	0	0.02872195	0.09956421	0.175042055	0.2363055	0.5807478	0.6758066	0	0.2613226	0.308276	0.09478415	0.06969423	1.214308	0.1320027	6.559303	2.492277	1.603228	0.1433224	0.5444199	0.5647923	0	0	0.4790411	0.2406118	0.1444	0.2063058	0.2006241	0	0.4823223	0	0.03915069	0.8862809	10.72412	0.6141196	0.9036358	0.0403779	0.7371079	0.5530617	0.4662278	6.163034	0.2428243	0.1622559	0.4991789	0.0405067	0.627885	0.7605929	0.4890212	1.663865	0.06992954	1.720116	0.5436852	0	0.2902464	0.2290582	0.9458872	0.07013849	0.3667659	1.594905	0.2047065	0	0.5820825	2.469883	0	1.287512	0.1030121	0.1875568	0.4819793	0.05389488	0	0.4959088	0	0.08281346	0	0.1532515	5.216226	0.2506016	3.408543	1.206831	0.2874247	0.3520952	1.005986	0.0496871	1.535618	0.6945275	0.1678642	1.895055	0.1730198	0.252398	0.387295	41.80462	0.1837418	0.2993442	0.2536709	0.4991626	0.1941976	0.1209949	0.1855574	0	0.1366476	0.2047065	0.1023533	0.2562556	0.1603835	6.521579	1.249969	8.152359	0.542151	0.1839578	0.6011382	0	0.08608686	0.3690726	0.2588936	0	0.1151108	0.231821	0.2077258	0.1948867	0.1299244	0.2600408	0	0	8.036056	0.6250211	0.2233162	0.521622433	0.09516088	3.58211	2.912168	0.2627576	0.07507361	0.3821929	0.1751718	3.712511	0	0.5848758	0.06193408	1.275928	0.9913294	0.2276924	0.2114686	1.586934	1.319307	1.083	0.4179999	2.867166	0.07571941	0.06119848	0.3191196	0.265933	0.1063732	0.9523658	0.1183513	0	0	0	0.3556518	1.395318	0	0	0.503893	0.4592547	0.7741629	0	0.4468214	0.1191524	0.2995733	0.6440767	0	0.410009	1.945553	1.406506	0.1080047	0	1.930347	0	0.07729863	9.46767	0.541685	0	0.3084303	0.4035476	0.2465653	0.3014514	0.09241345	0.09933099	0.09068776	0.6352234	0	0.2474461	0.3212893	0.658122	0.329061	0.04987185	0.1283012	0	0.9169147	0	0.1039549	1.862134	0.3427644	2.166081	0.1380766	1.188507	0.1843431	0.2038599	0.2674929	0.4831008	0	0.3696538	0.1089925	0.1233258	0.3009361	0.05907638	0	0.09265664	0	0.2785827	1.67222	0.05073419	0.5588813	0.6706576	0.1117763	0	0	0.2794407	0.04479583	0.1399981	0.2547722	1.871143	0.1124905	54.39719	0.1607741	0	0	0.07621109	0.2448294	0.08094144	0.4959088	0.579104	0.02317178	1.135791	0	0	0.2924775	0.08747708	0.8790075	0.05697334	0.9498383	2.202215	0.6433032	1.257823	0.4448857	0.07040145	0	0	0.4931083	0.5729176	0.5735656	0.1434197	0	0.07185617	0.07185617	0.0575319	0.1150638	1.606701	0.6651673	1.154411	0.5772053	0	0.5772053	0.6972183	0.2415207	0.3171009	0.6396098	0.3389365	1.765972	0.036283705	40.57519	0.1656919	0.1160116	1.037125	0	0	0.1084941	0.1203059	0.3621847	0.5947555	0.07282218	0.08323765	0.1789676	0	4.24123	0.07136101	0	0.8068849	0.5868254	0	0.8471814	3.95823	0.7628185	0	0.1829363	0.612862	1.289695	0	2.786436	1.181528	0.03515428	0.7384497	0.2924986	0.396727	0.3359105	0	18.26383	0.314129	0.2937836	0.01387294	3.390171	0.5967716	0.1959896	0	0	0.05441967	0.3858943	0.03455302	0	0.2570038	0	0.09277872	0.1507903	5.610996	0.8827072	1.093943	0.06276208	0.1042824	0	0.9105912	0.332848	0.1013224	8.244841	0.2164243	0.9634799	0.3412091	0.1354212	0.1116263	0	0.3100756	0.5535065	0.3061698	0.08758588	0.5909853	0.6616555	0	0	0.2639065	1.377178	0.6592422	0.1594995	0.4671427	0.9292836	0.6448631	0.547866	0.110249	2.384641	0.4445647	8.08671	0	0	0.8101307	0.1844173	0.1340464	0.7043023	3.064401	0.4804734	0	0.1112945	0.1202291	0.07534135	0.1569985	1.978769	0	0.9431123	0	0.06287415	1.339065	0.01016441	0.04206634	4.795562	0.06540469	1.676644	0.1054177	0.06332648	0.1179055	0.3697925	0.2922181	0.4710772	1.586015	0.07930073	0	0.05772053	0.3902335	0.03856465	0.06367003	0.8989666	0.3874187	0.07984019	0	0	0	0.7599178	0.1280346	0.01604079	0.1167812	0.1607741	0.1838617	0	0.3757114	0.03067032	0.3448724	0.2137029	0	0	0.03075068	0	0.09946193	0	0	0.7446612	1.135791	0	0	0.2694132	0.07229882	0.6558475	0	0.05927529	0.8234721	0.4298403	4.271319	0.2182409	0.07440728	0.08188262	0	0.009646445	0.510283	0	0.1410261	2.838151	0.329061	0.1155168	0.08594676	0.4293844	0	2.976188	0.1323666	0.2207494	0.05642552	2.488892	0	0	0.1207874	0	0.5157645	0.4117808	0.4605897	0.6653768	0.1666802	0.3834371	0.05485062	0.03670613	0.9541877	0.2351014	0.01859985	1.140118	0.0867764	0.3363967	0	0.473191	0	0.1146475	0.5910472	0.3828893	5.452054	3.78051	0.3385531	1.015659	1.692766	0.7568066	3.021483	0.4523708	0.4331576	0.185639	0.1135791	0.6820247	1.075322	0	1.325135	0.7593792	0.2808337	0	0.5668325	0.475091	0.8355913	0.3595866	0	0	0.4000179	0.2722208	0.2137149	0.2316416	0.1158208	1.278234	0.1733146	0	0.4609726	0.2471511	0.6515456	0	0.3520952	0	0.6196293	0.03528008	0.3532728	0.07070186	0.04526373	0.353703	0.05441967	0	0	0.04994259	0.3570946	0.1553818	0.4372257	0.1589595	0.4555761	5.397898	0.4580425	0.3592809	0.5672261	5.462028	0.1881186	0.1803441	0.3956126	0.1750629	0.7113035	0.2411611	0.05835188	2.641883	0.7431919	0.08376572	0.05185497	0.1361193	0.05597699	0.1819614	0.1560245	0.3773621	0.2436645	0.4874588	2.865151	0.0276587	0	0.1397203	0	0.9789894	3.830437	0.2456478	0.6596632	0.2664283	0.2583508	0.2704265	0.5249126	0.4784212	0.7736059	1.029686	5.005773	0.0726344	0.1862938	0.1490666	0.590451	0.310384	0.989826	0.109681962	0.03733778	0.373686	0	1.200325	0.1072154	0.1877841	0.2965429	2.415288	0.3987141	0.34184	0	0.3340467	0.6276208	0	0.4110594	0.2261854	1.153379	0.8922492	0.04201614	0	0.4176074	0	0.07580091	0.758826	0.1775792	0	3.711625	0	0.9277478	0.04770938	0.07637641	0	0.2551415	0.6014049	0.1474436	0.4198639	0.109687	3.749162	0.7327283	0.463114	0	0.2400649	0	2.323696	0.7191373	0.142657	0.09699594	1.563485	0.05177871	0.08188262	0	0.1945278	0.165848	0.03392054	1.560446	0	0.5658162	3.033155	0.9670194	0.3353288	0.09780423	0.2089586	0.422032	3.887285	0.1633095	0.6228821	0.8614125	0.4616345	0.31547	1.912455	0.1895897	0	0.03844767	0	6.219037	0.5700172	0	0.2821276	0.6941814	0	0.4264129	0.03048444	0.4590732	0.1133962	0.7939013	0	0.5908655	0.1989239	1.294224	0.1274553	0.1260484	1.171875	0.4176929	0.1143166	0	0.3235729	0.278214	0.1148761	0.3340327	0.1490666	0.1917034	1.248704	0.3556518	0.7173418	0.02069931	0.5931354	0.3551137	0.9542808	0.7464917	0	2.158438	0.3035304	2.509185	0.4653651	0	0.3102161	0.5273316	0.08814624	0.220001	0.3860501	0.1020566	3.761438	1.318185	0.2046272	0	0.2775384	0.6662647	0.2557267	0.3820893	0.9976032	0	0.2357781	0	0	0.1468593	1.032813	1.818332	0	0.4142297	0.5391329	1.452652	0	2.167606	1.630071	0.1107798	0.1259282	0.2266708	0	0	3.982163	0.4110277	0.7681877	0.2087521	0.02610046	4.738513	0.4701569	0.07604649	0.1047903	0.5029932	0.7684618	0.3460198	0.579544	0.2454236	0.09064607	0	1.298421	1.778149	0.0263643	0	0.1557944	1.185292	0.07056017	0.4780943	9.963332	0.5473692	0.459618	0.4124757	0.3191196	0.5402465	0.5513235	0	0.2133911	0.2511378	0.1006945	0.8777998	0.09516088	3.39294	0.1857789	0.1981774	0.1226813	0.3057544	0.2429113	0.2383564	14.09339	2.013617	0.1670898	7.091912	1.080047	1.61309	0.6194802	0.3275305	0.228041	1.036196	0	0.7969234	0.3260141	0.5800803	0.2373676	0.1366375	0.1884252	0.0378597	0	0.2488306	0.9432316	0.3963406	0.0695644	0	1.320357	1.026944	0.2111938	1.587036	0.02860238	0	1.03897	6.911937	0.4434449	1.183513	0	5.969736	0.4081188	0.1734459	0.7727742	3.77276	0.3451914	1.533481	0.146271	0.6710837	1.095732	3.289982	0.9967586	0.1406506	0	0.6461223	0.1672661	0.6279211	4.563469	0.4177795	0.1209949	0.5800996	0.3766909	0	0.1912152	0.4379839	0.5560569	0.8206802	0.5347349	1.774469	1.791554	1.67852	0.3351837	1.011491	0.4082264	0.6056205	0	0.5412686	0.8438012	0.0658122	0.3577438	0.6156857	0.08156647	2.845883	0.07044253	1.961821	0.4130149	0.8424873	0.4183479	0.03723249	0.8987245	0.2839478	0.2203025	0.03890555	0.8243645	2.693533	0.7650549	0	2.196608	0.09890316	0.54675	0.03565883	0.1661449	0.4185382	0.588788	0	0.5055306	0.3143708	0	0.3312184	4.1286	2.482557	0.1892985	0.5155859	0.6464289	2.542532	0.3279318	4.719833	0.1900649	0.1242689	0.1905793	1.978746	0.3820202	0.3186382	0	0.2127464	0.8736722	0.02825805	0.3034058	4.554018	0.3784591	0.9389207	0.4772253	0.702448	0.4049288	0.01722299	0.8180944	0.1754627	0.06897067	1.334818	0.2453625	0.6742249	0.5196978	0.2436645	0.4802413	2.363936	2.690112	0.9891038	0.00986814	0.3520952	0.5645568	0.5762606	0.2305043	0.1278796	8.774976	0.8311261	0.1637652	1.55577	0.1637652	0.08258097	0.5759937	2.28918	0.658122	0.2604094	0.1288153	0	0.9890316	1.221909	0.3810555	0	0.1416882	0.9918176	0.09235285	3.324129	0.1728075	0.271051	0.2808337	11.98815	0	0.2729421	0	0.5725126	0.1079101	0.4718194	0.07996573	0	0.1338765	0.5029932	0.2103714	0.3979976	0.7023824	0	1.941556	0.7779242	0	0.2177909	0.3788243	0.1664316	0.8267137	0.5088082	1.083879	0.5552093	1.4547	0.329004	0	0	1.637204	0.2382471	1.763269	0.3154975	0.8525309	1.987965	0.06568941	0.3960576	0.4252008	0.09862612	0.7041905	0.8766217	0.329061	0.5319051	1.154411	0.2408139	0.1600433	0.2080941	3.906458	2.128048	0.5833531	0.2460181	0.7443874	1.564868	0	0	0.5091897	0.05819756	0.6761145	0.2182755	0	0.3503435	2.28682	0.7317025	0.1757547	0.2637418	0.7912253	0.2878163	1.084403	0	1.432946	0.4702441	1.020443	0.2715737	0.9798174	0.1177576	2.4271	0.4097172	1.156858	1.090277	0.4985724	0.2961272	0.7317894	0.7113035	0.3556518	2.133911	1.464782	0.8237484	0.4021392	0.03431728	1.035574	0	0.8587689	13.07119	4.573276	0.3359687	0.53755	0	1.760476	0	0.121472	0.5032928	0.1076744	1.202032	0.5988014	1.586695	0.8301987	0.5050065	0.07721387	0.8411832	1.770311	0.1148493	0	0.2878163	0.8901284	0.4356816	0.3865317	0.8526073	1.395103	0	3.019157	0.09086329	0.4733016	1.183946	1.19333	4.935174	0.9205104	0.8367894	0.4632089	0.2372706	0.4179172	0	0.09681812	1.047563	0.06863455	0.7664746	0.7322605	0.5501488	0	1.017164	1.462303	0.2515293	0	0.1078944	0	1.694182	0	0.3693307	0.02054231	3.052858	2.148237	4.725618	0.1494231	2.254363	0.789362	0.8481303	0.3232928	0.3493008	0.06220764	0.1130322	1.00919	0.2298846	0.0774687	1.142714	0.7784419	0.1235904	0.3960298	2.446906	0.1805617	0.1411203	0.07527999	0.3765725	1.941857	0.134658	2.129608	0.4172294	1.703687	4.202125	0.647376	0.1317065	2.179284	1.197233	1.16601	0.5959946	0	0.1640195	0.3827122	0.2560693	0.4256496	3.347876	0.2820865	0.7696071	0.4947474	0.1712317	0.5781775	0	2.960947	0.4357614	1.045827	0.6378537	0.298	0	0.1668698	1.045257	0.3608043	0.3595895	2.250956	0	0.4886818	0.1158684	0.2934127	1.299661	0.9617169	0.3532728	0.9554445	0.5009485	2.183727	0.2958784	2.133439	1.214414	0.2371012	0.05158905	0.6479802	0.3956126	2.373676	0.8420073	1.435756	0.01296374	0.5967716	0.1193543	1.688582	3.827595	0.8620314	0.944104	0	0.1742538	0.3528008	0.3598929	2.333161	0.4001082	0.2394943	0.1414037	0.6523836	12.56561	0.4419606	1.989992	0.1740289	0.1607741	1.358082	0.1784266	1.283938	0.1152521	0.5044344	0.6414691	0.8118258	0.9105912	2.509185	0.6083517	0.2433838	3.071524	3.322395	1.357409	0.09414311	0.8257608	0.1292093	1.571615	0.8072213	1.217881	1.904866	0.04745219	0.4727781	1.023281	31.5746	5.847438	1.774772	1.155764	0	0	1.541245	2.410611	0	0.9984182	1.01729	0	0.44588115	3.8637	0.0780699	0.1079645	0.5570462	0.3651358	0.7196254	1.342899	1.741527	0.4706012	1.614019	3.366669	0	0.7550677	0.2373009	2.367027	0.7566517	22.77627	0.6847297	1.14689	0.9739587	0.6309951	0.3559786	1.767159	0.5564724	1.335291	6.441041	3.621714	0.02044688	1.131341	0.679572	0.1708479	0.2119637	12.72633	0	0.3474624	0.07965956	0.5974467	0.4939672	0.187684	0.1162031	1.837671	0.7546045	4.801299	0.3200866	0.4514991	0.7446946	0.7562183	0.6162198	1.345644	1.328661	0	2.330505	0	0.7710115	0.8621065	0.8448863	0.7943491	2.581817	0.617711	0.510653	15.72874	1.608429	8.02918	0.09241345	2.057699	0.448325	0.2252705	0.02162747	0.9149164	0.2264366	0.4708555	1.956085	0.9780423	0.4678189	0.5688568	2.156525	0.4260016	0.6475962	1.605662	0.7027065	0	0.1356822	0	0.658122	0.1343875	1.491851	0.3298316	0	0.9239979	0.5219671	0.2647333	0	0	3.141847	3.474522	0.4438175	0	2.796424	0.9328238	0.1431281	5.490261	0.08353387	0.2804298	0	0.1676644	0.6465026	0.3602835	0.67208	2.068107	0.5443496	0.2242645	0.6019658	0.4932152	1.310993	0.8238073	0	1.01444	0.1524222	0.07127434	0.9028083	1.015659	0.8873244	0.621677	2.283905	2.605638	4.585788	10.30077	0.8538946	1.056351	0.6973652	2.08526	8.830281	2.425099	0.3129463	0.2347302	1.500479	0.1829066	1.278273	0.8541394	0.09835063	1.67132	0.3711847	0.5020369	0.6903828	0.1574979	1.023379	0.1924018	0.6163593	0	1.318277	0.4392239	0.1637652	0.9037968	0.5058032	0.7409412	1.830156	0.7415654	0.1270083	3.594555	0	3.638504	0.7727742	0.1653029	0.2731538	4.066534	0	0	0.1564868	0.1924018	0	1.147177	0.5971819	0.181989	11.72631	0.1127478	0.3346578	1.183356	1.754242	0.7102786	0.8838174	0.3157317	0.4342433	1.140087	0.4293844	0.9814502	0.7952462	0.3071714	2.614418	3.291704	4.5293	3.568764	0.235122	0.6554965	0.1372691	2.700714	0.3371637	2.403095	1.420171	0.3820033	4.612227	2.591177	0.5713019	0.6916623	0.4060406	2.907801	0.7201948	0.8149739	0	0.9786935	0.9712972	2.120438	0.09121638	0.249208	3.084841	0.9225203	0.08278101	12.32254	0.7747817	2.374061	0	0.3946624	0.2095805	2.285104	0.276877	1.231102	0.3380114	6.939692	5.281429	0.1577862	0.9900745	0.01079054	0.05318659	2.423448	1.611567	0.4602552	0.4767247	1.23318	0.4964915	1.3718	0.1795571	0.03223135	0.565137	0.813441	0.2816762	2.998341	0.283719	0.3425051	0.1366697	0.8345961	2.978757	0.09192044	0.1944952	0.5867717	0.9242128	0.6520282	2.003715	0	0.05658674	0.07654244	0.2111516	0	0.1391681	0	0.943331	1.621593	1.766321	0.01356299	2.322539	2.556631	4.329556	0.8266359	0.03757687	0.3695656	4.659786	0.1041548	0.5654307	0.4410379	0.02419899	4.200542	0.9646445	1.551606	6.164955	0.1941702	2.190604	2.207209	3.729234	1.557944	0.3074035	0.08226524	1.162883	0.9649081	0.09780423	0.7824339	0.52185	0.8488593	1.199538	0.1814924	0.4293844	0.1889599	1.586117	2.843674	0.9290112	4.7899	2.260491	0.5748494	3.917435	0.04906111	0.4261587	1.502418	0.5294665	11.34425	3.157591	3.08332	1.060748	0.4254927	0.5324692	0.4067107	2.157878	2.092874	0.2667388	1.143166	3.791114	0.7880629	2.824122	0.5682062	0.5365261	0.05193145	2.319103	0.4313382	0.06460463	1.100298	1.179266	0.4193064	1.975685	1.372705	0	1.691023	0.3706266	0.5472983	0.2595496	0.05947555	0.9978408	2.751171	0	1.874076	0.3027846	0	0	0.2306759	0.3743703	2.65857	1.308332	1.874717	0.8955757	0.3426384	0.6242417	0.1954275	3.552569	0.1049464	0.3554722	0.2001825	0.7882729	0.3503435	0.4232048	514.5587	7.481487	1.038257	0.674376	0.1668698	0.379413	2.785521	1.064159	0.04714246	0.408104	1.434791	0.838322	0	0.1483547	0.5953999	0.8101307	1.805228	0	2.169134	7.132344	0.6590268	0.4820288	0.3617417	3.953563	1.864091	0.8176377	4.436079	0.07070186	0.3837234	0.6797802	0.7715636	1.170885	0	1.22926	0.6866801	0.6836801	2.187776	5.514413	0.2011973	1.955236	0.07131043	1.784311	0.3379982	0.5806958	0.04910673	0.4172981	7.936941	0	0.03455302	1.067197	0.830087	1.385874	0.278214	0	0	2.97173	3.239204	0.58466	1.159161	0.6729303	0.8702421	0	1	0.4153331	1.394437	2.141036	0	0.6560781	1.792878	0.4591299	0.7995176	0.1507903	0.758826	0.7926473	1.255553	0.1537802	0.5436585	1.173651	0.5107935	1.497341	1.876504	0.3149331	0	1.896384	4.237249	1.944459	0.4814376	4.213906	1.077798	1.926375	0.92399	3.17734	0.6506894	0.5060247	0.4657345	0	1.157526	0.7405653	0.2996555	0.2766353	1.218075	0.7423695	4.33348	0.1032537	0.7047224	0	1.537184	1.454061	1.789903	2.496759	5.272014	0.3642365	0.2708425	0.1633853	1.212991	1.601575	0.7185617	0.5531406	0.38533	1.406161	0	0.5444772	0.2840543	3.243238	0.1251523	0.1271808	1.440857	0.1023533	1.939919	1.844308	0	2.646391	1.6245	0.111954	2.255858	0.5174248	1.733056	1.237055	1.872847	0.8657325	1.581247	0.3706266	0.1950666	0	0.4023204	0.6447915	1.017066	1.70671	1.115795	1.772292	1.216344	0.161882867	3.897227	0.5119953	0.141753	2.041807	0.548435	6.733977	7.617072	0.4075176	0.1539673	3.46642	5.03893	15.72178	0.4379294	0.2456478	5.469045	0.390745	0	0.4533415	0.09464926	2.401034	0.8019947	42.05485	0.6225975	0.2616419	12.8698	0.2563235	0.04903833	2.448874	1.679844	0.1044019	0.4798572	0	0.6682709	13.86621	0.2023536	0.4818096	0.4864474	1.945624	0.5140077	4.308896	1.30669	2.030082	0	4.07093	2.136994	0.57549	5.455144	2.944433	0.5544807	6.112167	0	2.950188	0.3067032	6.018922	0.25166	0.03741714	0.5678956	0.1277327	0.6242554	3.041621	2.763579	0.0868299	3.104221	0.3260141	0	0.8446729	0.1152521	3.274147	6.393145	0.579104	9.265664	0.579104	1.376991	1.002901	2.370893	0.3380114	3.763926	1.637516	2.2265	0.06681124	0.4247798	2.611734	2.163681	1.563815	1.188219	0.8596638	0.5559399	0	0.4985419	4.334543	0.2850974	1.868582	8.674689	8.626496	0.2351101	0.6473374	1.805454	2.068013	0.6442475	1.365631	2.090944	0.6735735	2.182198	1.701098	9.362321	1.965183	0.4299671	0.3912169	2.072442	1.973272	1.809096	1.193543	2.466517	0.1809096	5.984939	1.348806	2.244565	0.2787034	0.3419876	0.6060789	1.169363	0.4094131	0.3909174	1.996759	0	2.899267	0.7710115	9.343026	1.017641	1.584123	3.545338	3.313462	0.4629539	0.5161606	0.06460463	3.09417	0	0.3702369	0	1.056286	5.876698	0	1.23448	1.053652	0.4166808	1.359642	2.904097	0	0.5458124	4.928994	0.5769774	1.046373	0.3806435	3.61602	2.18066	1.010619	0.8366386	8.629481	0.1618829	0	0	1.595621	3.151622	0.510283	2.319316	0	1.094327	2.879981	4.959222	2.04182	3.533483	1.880627	0.4994259	1.1164	1.449589	5.048762	0.3923067	0.3599696	1.741938	1.080994	2.39834405	0.9812379	1.597133	2.155096	0.8607127	31.59612	1.627524	2.517611	0.7835573	1.249768	8.079586	2.939339	0.1684666	0.08279724	0.9618608	1.051713	2.010816	0.2299129	5.586126	0.9379281	3.020476	69.93892	7.545433	0	1.685697	1.759409	0.3854738	15.58376	0.2356824	0.4391211	3.421353	2.516115	1.801548	2.574	1.633387	0.2237894	2.531174	2.04506	3.391386	1.309542	0.1026184	0.1266024	0.8331789	3.945128	0	3.396294	1.23182	6.783772	0.7060734	1.650446	2.400986	2.921358	0.378597	1.669725	0.604608	0.07113035	0.193725	3.666053	1.926447	0.8629785	7.398984	2.270257	0.9999204	0.8125275	3.457171	2.433121	0.1871188	11.77745	0.2822407	4.450857	1.704434	0.07027849	0.2700117	1.171211	0.1428642	0.6489058	2.782883	1.593283	0.3622379	1.812357	0.8797145	0.1751718	1.153949	1.778493	0.1015216	6.572445	2.275077	4.274191	0.7293112	5.804694	1.542889	0.7695213	13.53585	0.907128	4.632574	0	0.6220764	0.6768629	3.624428	3.07705	1.417362	13.43028	2.538618	1.259983	3.630775	1.631509	1.537467	2.398856	16.13404	0.7133623	3.775218	1.012599	4.835619	1.072984	0.6239663	2.714306	1.737406	2.218042	0.3848035	1.470306	1.460767	2.123258	3.194475	5.011004	0.7483292	0.8828568	0.6719817	3.715948	0.4419606	0.2752244	1.331676	0.3134379	0.8127634	2.379813	0.6854121	0.3759024	0.5116926	0.3988134	0.6292196	3.722887	1.671338	2.078438	0.3070598	6.436645	0.1537534	4.42032	1.33267	1.056286	2.176933	1.084887	0.08504716	3.885384	0.3153092	2.701563	1.986553	0.6409863	9.392055	1.076565	2.096228	2.340669	1.185506	0.279526	1.975241	2.114319	2.40625	0.8218691	0.4694603	3.180026	0.1791833	5.975819	4.501991	1.633653	2.571384	1.80893	1.154797	0.5896332	2.396111	2.754243	0.3629848	1.779543	0.6363167	0	1.343875	1.960026	0.08546001	2.387086	0.8080212	0.7302424	2.331691	2.567977	3.823503	0.3021659	0	4.888377	2.119013	4.684109	1.112283	0.6009384	0.08904143	0.7386614	1.279676	0.5458841	0.4325494	0.5303123	2.486135	0.742719	5.687829	1.598372	1.719704	0.9516088	0.04753761	4.663238	0	0.336993	3.947279	0	4.182275	2.890933	0.6530154	3.13606	0.9280589	0.6685353	0.6787378	2.74981	1.112034	0.7463366	2.18145	1.994497	2.83428	0.110202	1.783498	7.585413	0.08736855	2.527024	0.6245592	0.1524222	4.046524	0.9490438	1.013541	0.09169147	2.800758	0.6886949	0.7399499	1.079028	0.6663082	0.2453625	3.122759	0.3622379	8.994399	3.661703	4.76291	0.2177909	0.9187272	1.775475	0	3.537605	0.6313803	5.69064	1.653263	2.072604	1.160754	1.354212	0.9028083	3.077686	0.2830348	2.128702	3.76024	1.672872	0.3127541	0.1109544	0.7759741	2.775018	0.2986159	0	2.386736	2.327694	0.2701959	0.8418855	0.6060656	3.2351	1.324838	2.069216	1.039234	0.5736858	1.800985	1.107218	2.362369	1.289814	1.914109	1.394697	2.614769	3.056951	1.50898	1.062415	0.1879034	0.4023946	2.827949	0.8247788	1.281717	2.410482	5.890918	0.0453147	5.145336	1.460044	3.94044	0.8234593	0.3084947	2.16505	2.58318	0.6308017	1.224285	0.5044344	1.089729	1.934424	8.444776	2.011571	0.6713681	3.406678	0.3866346	0	1.900197	1.135791	0.7713869	0	8.335316	0.2162506	1.902075	0.529138	1.149861	1.09435	1.507406	7.046441	5.064579	0.2606182	0.6447107	2.693137	3.170034	2.213498	1.833314	1.214676	0.8210464	0.1356896	3.989229	3.71911	2.402457	2.112277	0.2065814	2.495036	7.020584	0.6714429	0.3585772	4.669001	2.064229	10.11672	3.46341	2.57083	2.007515	0.5846193	3.502678	3.022096	8.105958	0.6005889	1.290575	0.01675049	0	2.155685	2.761531	3.088135	0.3143708	0.2029817	0	3.069077	2.462869	1.501519	3.136326	1.474206	1.181113	3.38193	0.141754	1.802151	1.441908	6.129424	5.086512	0.5614275	3.174391	3.001277	0.03549347	0.4142297	1.492515	2.400705	3.111298	2.16582	0	5.206679	0.3398603	6.3147	4.170652	2.221121	4.168395	4.654133	7.668708	4.34755	2.382983	1.236145	3.048869	2.166979	0.6273158	2.077906	0.5157187	0.5029932	0.1547671	0.6044554	3.197163	3.100346	2.25532	0	7.399301	0.4952365	1.271561	4.826896	3.384113	1.408381	0.2534132	0.6490845	2.936031	3.367868	3.17739	3.597703	0.9221776	9.190057	3.589209	6.365634	3.630224	0.3860693	1.086825	11.44881	0.9535612	0	4.153236	0.9537569	9.805965	1.137241	1.466143	1.256957	5.272673	0.7412531	1.04827	0.5896332	2.578029	4.457259	3.231513	2.575172	0.2608113	3.836234	0.9206605	0.01274322	6.019326	1.692177	4.663306	0.7551641	2.903349	1.576546	1.854182	0.792761	3.150116	0.9516088	0.1361193	2.935086	6.374283	12.40783	1.678309	4.644949	9.170605	3.383711	0.7982338	8.375416	0.4622189	0	3.24123	9.614846	2.686671	1.42288	2.658774	5.715507	0.2347302	5.570414	2.634726	0.4021648	3.469247	1.667186	0.4808349	5.420675	10.75295	0.2023536	0.05223965	0.9671816	2.783827	2.639991	0.5307969	0.3506119	3.535093	4.683865	2.09376	0.8852768	4.50378	0.7163011	0.1730584	2.507171	0.3313427	2.38724	4.442923	3.541988	3.632308	1.206209	7.09542	1.599092	4.877687	5.60667	3.128812	1.425752	0.3332973	1.266716	1.086526	13.40703	0.2653984	0.2765146	0.3100919	1.713359	2.438497	6.002696	1.861766	0.3019685	0.26096	1.499264	1.348655	5.933361	2.501362	0.3503435	5.16743	2.70201	6.796046	1.179634	4.980234	7.495501	1.232405	0.4078323	0.1847299	17.32802	0.6225653	2.405872	0	0.7661859	0.5329729	1.554706	3.327286	15.12104	0	9.21727	10.81089	0.6613119	0.1791833	2.753008	1.135791	0.9072478	0.8188262	0.9403137	15.48214	3.598024	2.484092	4.950594	2.60012	4.306951	5.562639	0.1705652	6.417196	0.5660695	0.8877648	3.970343	0.0907462	3.164901	0.3143708	0.1644378	0.2347302	2.815811	1.978554	1.720357	0.4959088	2.560693	9.343664	3.095824	1.404813	4.65805	7.235573	3.097497	2.593336	2.838607	1.688578	2.06055	0.2210463	1.634085	0.3796175	1.816567	0	3.912647	0.2365942	0.1333694	0.2946404	1.119698	2.230789	2.659099	1.376044	0.8964673	0	2.337481	1.923515	1.587405	0.9721623	3.383029	5.261431	2.292796	3.141023	4.102693	2.312873	0.6085597	3.757844	1.771794	0.06863455	0.6779754	3.359363	3.425792	0	2.432679	2.328184	1.377829	13.46711	3.379412	6.511606	1.430079	0	1.956085	0.7234834	0.813805	3.373605	6.085947	4.565012	0.4034425	1.47877	0.3143708	3.401981	0.2387086	3.853791	1.058321	1.814924	1.169066	1.420684	8.269971	2.868633	6.015028	12.52825	6.871164	2.74597	2.446614	0.2617809	0.3186382	1.821182	0.9205104	3.418588	0.7434892	3.65642	3.871601	2.128908	2.654403	1.99391	1.904985	4.766677	0.6268758	0.3022277	12.25856	1.641346	1.53011	0.3706266	3.708676	0.1399981	0.7031859	1.859884	4.424423	0.2010824	3.400643	1.623998	1.315613	0.5540957	3.188042	5.468264	5.946789	0.2193665	1.632103	2.701952	1.724962	0.9573991	2.646522	8.548604	1.166844	5.269152	0.8083819	0.5318659	1.736276	0.594992	1.665894	0.6038573	9.042779	0.2203349	2.247322	2.91154	0.009338158	2.851761	2.758623	0.2445106	1.74897	10.37418	3.107117	0.225284	7.862373	20.53281	5.397052	0.3199285	1.917576	1.507022	2.786943	3.2383	1.650446	0.1328661	0.08566794	9.887104	1.688128	5.648587	2.008101	0.1318709	0.6259151	0.2701498	1.316244	0.3846929	3.200866	2.8016	1.752838	0.4557867	1.29184	0.9780423	0.8111783	2.502363	1.291303	7.306347	5.162834	0.6671278	0.04784285	4.159908	4.194974	0.9517826	0.9865471	4.43813	2.266426	3.29061	2.88005	4.260418	2.403503	0.3858578	5.060719	9.515694	0.933144	1.50898	1.058933	0.9897939	0.2839478	3.85354	3.303108	6.749541	0.05624525	2.246592	12.60018	0.9238651	2.514966	7.254627	9.137246	0	2.403038	5.157114	0.3088555	4.264129	7.509376	0.7109256	2.884109	3.500012	3.969174	3.851042	0.5177871	4.734276	16.15496	0.7765077	3.73821	4.151323	1.361445	4.704214	0.2278934	6.769425	4.352366	1.698568	6.04248	3.290436	3.344274	1.106911	10.69785	3.49053	6.960022	3.593385	4.616128	4.802078	0.2600408	3.577796	2.961326	5.292517	4.586354	4.216323	1.825055	3.584101	0.6850102	4.130517	1.495829	2.071148	2.88938	4.031909	6.22216	0.945848	0.08150353	3.865771	0.3520952	0.1876412	0.3206696	7.935825	1.100986	12.20228	0.8917985	5.880811	1.962671	4.925198	0.3497635	10.50563	4.494279	0.4208888	0.08265147	4.626501	1.836427	5.840708	4.655533	8.102025	0.663523	1.808389	14.56104	6.318914	2.814204	3.617992	0.07350631	10.12331	5.76567	1.180208	0.7732785	1.646937	1.585052	0.5624525	2.246011	2.509318	0.2632488	1.650973	3.002239	2.640714	3.774349	0.0701851	18.58735	2.512541	7.899352	8.04886	3.947284	0.3361713	2.216118	0	0.3988134	3.308105	0.5136668	6.586028	0.2071148	4.145332	0.2235525	1.09801	4.237362	0.7617756	9.565488	9.268544	0.6796089	10.66793	4.636456	2.07191	1.358964	9.684856	3.365517	0.797066	1.234016	0.4552701	6.253353	0.7028079	5.353292	7.651683	4.950681	3.149344	3.670608	10.8564	6.151531	2.425455	1.685562	6.981536	3.988497	5.412588	10.09751	1.322001	1.035574	0.9955797	4.671207	1.001897	1.229669	9.051966	3.91911	3.104725	1.730741	2.637349	1.130802	15.17217	2.658221	26.59998	0.1354212	5.021324	3.012129	1.613143	6.963233	1.001055	4.150453	4.091367	0.4026502	8.414041	1.753196	2.807812	2.546239	0.1552324	3.704714	8.214256	5.5796	0.5633524	2.066646	1.158965	2.339355	2.119249	5.204736	2.650769	1.112283	5.176709	2.577859	5.123909	0	2.259645	4.252596	10.71614	2.551576	4.636645	5.928906	0.3617417	8.577987	1.488172	1.400741	7.187317	5.574118	2.554965	0.6936471	1.23312	3.934148	3.372452	3.185834	13.80029	1.741097	3.639387	2.863588	4.900767	0.4837854	3.748857	2.52684	7.321721	26.50961	6.454729	5.081787	0.8479781	0.2551415	4.03108	4.090837	1.554944	7.343046	5.495618	2.987475	3.892686	1.268812	1.819743	2.053812	0.4766095	4.148511	0.1151265	1.870103	4.06836	4.635934	2.286933	27.62734	2.923512	0.05772053	1.666066	4.272368	0.7137066	0.5152613	2.359787	0.7919097	1.842238	7.093181	3.837623	9.530668	6.117251	6.728135	0.8802381	0.3684106	4.588826	3.819468	4.242111	1.931956	0.4514042	2.543247	0.09165169	1.254623	1.775919	5.556979	0.8511833	1.55156	11.03481	1.024809	1.710099	5.226349	5.909638	0.4010196	6.687479	2.453394	4.9957	1.54236	0.5430426	1.204627	0.2117866	7.337987	5.09624	8.250862	5.230974	7.60159	1.864455	2.529921	9.552825	0.2390125	7.064818	0.5334776	0.01407818	7.669906	2.500886	0.2534717	5.410296	0.5627093	7.173953	6.539269	6.695247	3.095851	10.19818	3.419138571	1.197233	6.038888	3.252595	7.375936	1.926357	7.620015	5.563118	2.415194	1.143853	1.85756	2.40196	0.390035	8.810531	4.122189	10.31235	2.620256	5.518958	5.360352	1.534774	1.250042	3.224128	2.449854	1.37523	5.97216	0.3024873	0.6228532	0.4094698	5.055882	2.448344	1.905254	6.269621	1.286835	8.039571	5.183757	2.751098	5.124977	4.778964	2.14672	0.2708425	3.397358	1.938139	3.137039	3.347212	3.644406	1.372485	0.3657499	3.53435	7.643447	4.176688	12.7224	1.454374	6.328999	10.09118	3.963946	6.045104	8.053134	1.48228	4.892653	2.228799	2.771595	5.527453	1.677468	1.255445	2.677705	3.648515	2.257021	6.170317	1.026944	2.948761	2.825813	2.310229	4.821989	11.80146	2.698425	1.914086	25.66596	1.035151	2.411611	3.296801	0.1154411	4.225143	12.22057	1.021649	5.89165	4.148702	3.705513	8.237535	5.602287	2.067308	9.005918	0.9780423	4.254853	4.914219	3.1453	3.645561	0.4380458	1.140809	0.1871425	8.585787	0.7849257	2.250249	2.031319	2.760644	0.6891544	4.364384	2.407627	8.013738	3.387142	0.6940339	3.305302	4.796715	0.4907251	16.00677	3.834027	0	1.870826	4.828012	0.1615978	9.584632	1.845847	7.414966	3.779283	9.872125	2.955693	6.166718	2.969478	11.76376	5.853906	7.017073	11.50113	8.533057	12.12761	0.3706266	3.791139	5.514332	4.117734	4.786535	5.321828	0.5078297	5.204644	0.5907638	1.053126	10.38766	0.9146798	2.708425	0.6091613	20.26121	3.695271	5.155978	3.019253	2.504771	0.4548055	2.161064	8.969251	1.832814	6.108932	14.42921	4.891649	0	19.13357	4.321169	4.233889	7.02417	4.434716	6.403128	31.90237	3.468151	7.283822	9.019065	5.957079	5.949263	8.321279	1.104342	0.08913804	1.605037	8.96104	6.268607	2.396411	0.08140931	3.019134	4.432451	4.159528	7.860311	6.177991	1.054528	6.236784	0.2680528	1.53843	13.17005	4.062637	2.809898	13.56634	3.433483	6.500469	2.923419	10.83239	2.445106	6.324041	5.094032	2.333846	0.2718882	8.863529	2.213691	3.579347	1.408786	2.95036	4.788142	2.184179	1.088201	9.627922	2.111579	2.574798	2.342344	1.593397	6.161667	1.992778	4.476012	0.6687907	0.5250597	1.597301	5.285177	4.664348	6.171195	8.736635	1.095521	8.304933	0.2498902	20.12547	0.8924811	2.861951	0.3881663	0.1316244	1.941651	0	7.393268	8.203468	6.08904	4.151486	2.143188	3.099614	0.4595044	10.55451	9.776206	3.62576	9.178986	1.156517	7.558168	3.800912	3.601513	6.289383	3.063246	3.382587	7.69814	4.43014	7.105597	4.073273	1.245039	1.19477	3.621958	17.30087	2.5995	0.8809004	6.0917	2.759571	3.39968	3.583718	4.070326	4.791026	1.873423	2.377819	4.448642	2.95665	2.375365	3.858578	0.3945045	0.7581646	3.641816	1.806278	0.09018173	7.884794	2.866933	0.378597	7.848582	2.131125	4.790874	9.948315	10.19654	6.102385	6.048001	7.791015	8.931484	11.41156	1.939123	0.2146922	3.473585	8.888056	2.477349	3.935346	2.394361	3.673924	1.476374	2.967808	13.53239	2.893512	7.92716	3.858387	5.087674	44.54348	10.5431875	0.3162532	2.745869	0.7468687	1.913846	1.937455	21.50097	1.432946	3.724037	0.6296291	0.3509255	0.4684475	2.865892	6.047754	1.709348	5.557537	0.4648122	2.90564	4.114427	1.570815	5.364554	0.7335318	0.8373726	0.4871758	8.128017	6.306799	1.770741	2.103294	1.946225	0.232598	2.988237	8.465282	1.809871	4.3762	2.452957	1.906344	1.088012	1.502896	1.187571	9.578395	5.738378	0.2565357	3.034188	7.766355	3.066983	1.733673	0.3644878	0.3547559	9.825979	1.751644	1.2819	4.176434	4.428128	0.5547376	1.544277	11.85588	0.8301121	1.312945	5.652365	1.622966	7.87729	1.454262	2.906859	5.443289	7.349158	13.06394	1.802007	1.632	2.1365	2.428243	1.145872	16.16871	8.296362	21.25907	7.695234	1.715596	7.041905	3.620232	3.353288	2.192336	2.13707	3.464877	2.405682	9.247377	2.961141	6.715372	0.01969213	0.7904596	6.213259	2.170212	6.596302	2.88479	6.174223	0.1443013	5.376848	1.445472	4.698069	2.51663	4.702458	3.152587	9.992353	4.836991	5.567717	0	6.826231	17.83719	20.04622	11.30543	0.265132	7.338406	10.46867	5.95137	1.495259	1.389746	8.252053	8.731526	6.976065	3.471362	5.086869	4.675841	9.329755	6.700035	2.384165	5.96591	12.80531	1.129137	5.36611	0.3401886	4.85039	0.8258436	3.917961	2.134989	1.915462	10.39831	0.4525646	8.009718	2.712277	3.166324	4.567926	12.90689	0.7664658	2.239098	12.18267	2.649065	7.344553	14.45735	1.301254	8.373139	2.721933	1.349494	3.942542	3.449073	4.64654	8.802381	19.16851	5.006859	11.1857	4.529048	4.292653	10.00633	14.73796	30.07541	0.9047098	1.814681	2.044656	1.617589	1.220011	3.064417	1.829392	5.996756	2.699294	41.70781	6.927318	7.747651	1.655234	0.8885684	8.149495	1.887278	1.446967	1.414599	5.240596	8.295512	1.560159	9.667654	4.492741	0.6618332	11.45872	9.753568	8.524676	5.707269	1.953609	3.901968	7.512714	11.9855	0.2557593	7.734839	4.765519	0.4899934	5.371524	1.370611	1.066955	8.096562	20.09922	0.4154516	5.577288	4.953274	1.656041	9.812272	2.854178	1.936153	0.7787257	4.272399	6.70517	2.658084	3.207809	5.882995	7.934683	6.111691	1.56529	1.937189	4.424953	2.23159	0.08736855	3.700039	0.8995134	4.949249	1.181731	0.7190509	26.25325	3.123924	14.36123	0.1613266	1.432746	12.58835	2.185555	5.864959	9.502414	14.91694	1.360157	8.127794	4.873258	2.744829	1.737083	1.647934	10.13127	1.625055	3.982406	1.404168	2.231335	8.061364	0.8098191	0.8745346	3.924608	2.919849	5.616732	2.980474	9.274478	12.44104	1.01465	2.200595	0.7165676	7.661684	0.292459	9.090137	5.606258	9.312013	5.97578	48.7005	3.849809	1.631065	5.639596	1.545925	2.623701	8.450286	0.3368093	5.965697	12.98464	13.78896	1.7939	5.806697	10.59012	10.58142	1.102324	3.089597	6.416275	2.701303	5.167927	16.2667	9.045365	13.3091	11.71686	6.083321	6.691144	1.569052	5.859482	0.05293528	6.538075	0.51815	0.3451914	8.110707	23.00988	8.275448	5.451328	3.970158	6.979737	4.696193	4.960991	0	8.636733	5.421999	7.739979	5.453268	4.133438	5.199089	6.055953	6.346257	6.792373	8.63384	6.519899	8.137282	3.33291	10.35016	32.87194	15.32331	13.37728	10.90214	7.199198	8.815383	6.391051	4.120213	2.332218	9.463776	5.169265	6.115827	5.695132	5.274785	2.471842	4.840395	13.98127	4.481339	0.496391	12.09583	7.894987	5.927638	6.982351	2.785781	2.467374	1.0065	0.6046407	23.36148	1.988697	13.12854	10.64244	12.57057	5.391092	3.151105	3.326224	1.29482	19.38752	10.32639	9.155666	7.8029	18.35902	4.418831	4.597422	3.038511	10.73219	6.564225	2.37132	9.044558	0.9580823	8.844151	13.26316	4.03131	6.409262	9.546013	11.67399	1.849574	3.963393	2.544709	33.52685	2.932913	1.407982	1.166944	0.510283	0.9895294	2.029706	5.552119	11.23125	0.4538567	13.15689	4.585837	0.5824736	6.771062	0.3064833	4.370474	3.775585	16.66632	17.65816	15.71554	5.546753	3.890369	7.941886	16.02227	1.817601	6.666811	13.361	4.633587	10.46326	1.50898	26.60689	5.903424	2.209347	2.886881	2.215391	8.316894	2.099411	6.64758	3.76198	8.60139	2.523653	1.299613	2.7796995	0.4126116	5.868254	9.524621	4.720662	5.118529	10.00312	20.02245	5.764041	6.209454	10.13718	3.476539	1.518555	7.954627	36.33685	23.74576	10.46732	1.428925	7.474648	5.523155	18.92016	10.5209	8.355524	2.422674	0.7218848	27.24976	8.245208	3.107133	6.511977	1.096016	5.675785	4.574547	3.388158	4.157526	12.19098	0.2294029	1.03308	4.29516	8.940944	3.115616	2.090298	2.514059	4.679538	3.393415	2.354613	4.445115	3.12736	5.910234	0.004963282	50.84865	1.535795	2.659896	3.805453	0.7157526	7.232277	8.248652	10.91539	16.4181	19.50421	45.79162	9.496564	1.137386	2.261129	8.716218	3.226483	2.703139	1.778259	6.165723	3.297569	1.38044	6.434368	7.88086	1.622119	10.18522	12.03741	4.954783	3.286036	6.503431	4.344881	4.907362	0.9273537	1.386202	7.235483	2.789001	6.520074	0.8351223	5.12404	3.345889	9.575965	13.18565	12.63355	3.412649	2.990502	6.903911	8.08515	12.55693	3.696423	6.371941	11.92944	7.932443	7.392668	3.151148	4.834468	3.16507	24.83742	1.830874	1.951225	12.32355	6.940371	4.241985	4.344453	8.760989	11.6286	3.540787	13.56998	0.7016391	15.60864	19.21206	15.30883	8.062514	6.690003	7.388982	20.93814	16.64235	15.82384	19.11284	7.721956	8.749615	2.547864	7.540165	10.09245	13.11898	2.779699	9.651182	8.111945	8.966605	4.730277	4.054714	9.521816	5.194743	12.96349	1.688582	13.04551	7.858126	5.396833	4.733026	4.693699	3.72215	2.359816	3.003165	1.501472	2.85374	5.851569	5.599852	3.052293	3.998151	1.431966	4.743186	6.510821	14.12454	5.989517	19.13195	1.958586	4.430729	26.74786	6.947426	4.552956	2.669994	4.118073	11.28462	9.650909	8.804303	0.09946193	68.75066	9.029495	8.786546	0.5256228	4.76379	36.87153	0.7357214	1.448481	11.44659	2.003395	15.13735	7.043669	27.51937	7.622598	4.39968	3.395775	0.1039465	58.63302	2.047637	4.72686	7.20796	21.79975	10.7481	6.358911	5.173347	8.161014	4.625023	4.345082	15.1105	7.970073	5.808707	14.07523	3.206705	1.141931	10.67036	10.58238	6.32321	0	6.505488	3.979895	4.234382	1.515428	4.818429	12.14391	2.429809	10.95063	13.31279	31.36642	6.935879	18.13373	10.66899	2.057833	10.25773	15.90108	10.47094	0.09726388	3.741074	12.82612	7.905056	2.974016	0	4.229612	16.36588	8.748448	3.332981	2.958976	11.03847	9.288738	3.727036	75.69931	4.279882	4.212167	14.1456	5.980565	54.31872	5.173991	4.684581	7.165646	0.1700943	0.07824339	11.31276	4.870191	3.200866	3.046498	5.12225	5.055727	18.20321	5.111421	13.13544	22.04495	6.179155	4.840634	10.33738	6.417849	1.108175	1.43726	7.334792	19.38039	3.032229	35.49544	3.557972	4.739947	11.38212	4.012798	0.01091768	8.536046	11.64648	10.97508	4.225143	19.84089	25.27403	18.3118	14.73645	0.6441287	9.01539	9.703264	0.9218069	12.58073	4.963382	8.195041	14.42677	11.04212	0.1011768	3.427655	1.576546	11.23437	4.715647	11.21244	12.65489	1.377484	0.4823223	13.65471	11.06035	3.279257	38.8638	2.027243	2.64541	4.151478	20.1175	8.1919	20.46266	0.838322	8.335149	18.5547	14.37287	5.06327	7.290992	9.778834	9.298	8.114398	3.137055	2.748391	21.78305	9.007381	5.383067	5.127885	6.114943	8.065734	7.631716	16.58611	9.864094	11.70793	6.851288	29.76534	7.775665	9.203787	9.888775	5.029155	2.179952	5.400523	10.83861	4.200213	6.447472	8.548595	7.774032	2.570038	6.974927	6.904166	6.971391	7.697749	16.10027	4.905826	10.5955	6.313756	18.81085	0.7535927	17.67046	3.901079	2.0618	8.812643	5.772438	8.177719	5.569868	6.554168	3.378939	10.72224	3.952447	24.42103	4.9639	9.668679	0.505884	17.77889	2.564411	4.580561	2.701544	8.13257	19.34647	2.595978	6.604688	10.59973	2.464873	0.642119	14.36328	16.34276	3.497635	9.430927	9.329019	9.948766	13.22447	7.096073	5.434568	1.550852	2.708425	7.31099	4.573729	24.37019	4.011212	7.774597	10.52913	8.446681	1.382192	6.232054	5.654863	4.509862	6.028899	10.82732	8.543124	16.57856	28.94335	4.917976	10.38779	9.511736	9.287533	47.74693	15.10261	1.246355	1.27783	6.116424	9.014587	176.3039	14.00248	7.167618	2.94846	2.227462	21.65453	15.8332	8.036808	13.11383	10.32143	8.993772	12.19537	2.088701	10.94753	0	4.727516	4.888048	15.786	4.876793	6.42679	0.5988014	2.88166	8.482044	2.898052	4.983997	6.63635	8.698824	6.55119	4.89706	10.40803	5.555618	5.953251	5.105302	6.613064	5.061805	3.673652	4.203923	21.27706	4.262713	2.793899	11.8103	3.915937	21.55822	5.967941	4.882886	16.68006	15.2706	5.522714	8.118872	9.160289	11.6557	5.52249	5.448629	13.39816	4.986612	6.716958	9.031873	9.185529	12.39241	8.320377	4.677948	3.516873	0.03107637	15.6345	13.51655	9.8144	6.57413	4.818145	2.639735	7.99983	5.181137	1.838248	3.088995	31.43443	3.44757	0.02047065	8.633588	5.267953	5.201982	9.785059	4.655458	7.104998	15.3432	5.608905	7.346004	5.695166	5.569868	0.0326619	18.05669	1.341903	2.886316	8.097328	10.89728	7.245577	6.827964	12.09236	2.982031	11.75524	8.05106	10.95044	11.78322	11.18144	6.211818	19.88332	0.5457149	4.593342	8.874552	4.601693	5.577081	2.545267	2.302107	9.678011	0.1369069	0.3749683	9.694962	4.261736	4.499237	4.853237	11.89	6.326912	9.806491	2.963006	6.011975	8.087911	4.2589	37.3077	7.403429	14.66881	19.80985	10.36493	0	18.06642	13.09977	5.547274	8.150069	2.573796	3.151302	13.81253	3.805317	4.600754	12.14688	0.586115	11.81414	3.679302	11.16225	0.1444493	4.157878	8.38322	2.838739	9.671106	3.272199	7.894771	12.49559	8.030316	15.53862	3.934487	0.5029932	7.953403	21.16469	8.25836	4.432507	5.452676	19.04061	2.955499	4.961578	9.228783	1.163445	9.481018	10.35925	5.408394	6.742783	7.023714	9.255942	13.50096	15.11268	4.54761	13.39945	2.247684	10.27417	30.6781	3.541289	10.64911	6.826246	6.637568	23.83117	2.31919	36.95955	23.50585	7.214973	24.71242	10.7453	6.948836	9.086825	6.077121	0.6052193	2.633162	0.5274835	9.56823	50.1666	9.304071	13.62188	2.69046	5.927945	14.49112	0.6319658	12.21284	8.790413	10.88051	12.87605	12.33545	6.218063	7.661561	5.529876	5.084964	18.50531	12.18595	12.82363	1.168016	0.06484259	6.806284	13.96331	16.51558	6.648427	5.062939	16.47559	4.988203	7.24865	30.43154	34.38087	18.32293	6.180917	111.299	14.93779	7.621486	6.604179	10.79654	3.620689	1.772953	0.1391092	11.40063	4.036325	18.71531	10.5482	12.87646	4.203866	41.20002	1.539801	12.46526	10.23517	2.64318	8.326924	9.698052	5.980244	9.401933	9.821018	3.107224	14.37421	13.73	3.780952	1.472175	7.468198	13.36965	16.79672	16.80397	8.426211	10.04195	10.75041	10.91821	8.408386	5.868254	6.300509	4.690502	7.550289	4.988564	21.4763	4.366118	17.4006	5.401049	15.26329	4.961872	5.207154	7.348619	5.266382	5.407076	1.585038	6.357218	7.310513	31.30902	2.271582	12.48632	5.118275	13.73264	7.217433	5.554278	7.86656	4.019844	7.574142	12.24882	7.076852	5.671258	0.2474565	5.619785	6.578049	6.08183	15.02378	12.39218	6.017278	6.431461	32.33466	24.77589	98.58308	11.99548	11.70809	19.23815	10.27766	11.41213	20.99756	5.53733	6.237069	7.203425	11.43659	8.165629	0.08203251	2.993522	18.22459	17.74023	6.477612	2.174706	3.323686	7.910738	9.735733	7.198467	2.402532	20.42978	2.415481	12.05077	11.44749	13.02285	18.11478	22.02926	35.45347	3.07656	5.103249	7.683278	12.67165	8.269992	30.68426	7.956955	34.79069	3.058065	14.08625	25.77163	4.585237	12.45019	15.59073	5.171161	4.306419	7.333522	4.04758	6.778613	10.91774	10.48222	32.29173	4.333637	10.48963	19.16406	5.171992	10.39186	36.00057	6.310602	8.261234	4.067778	17.30223	2.699657	13.35959	5.804469	52.94146	0.3193608	3.032229	1.965183	0.1051031	9.215835	12.97228	26.41299	19.03303	4.837454	11.26816	17.22507	56.20857	10.87993	10.35018	16.78605	3.854874	8.745557	15.71008	10.45503	16.968	11.18453	28.04343	6.381998	7.667737	7.219946	8.894146	11.11786	5.632326	0.6509991	12.09204	4.912957	47.91735	5.078683	7.62411	0	7.485164	9.199244	8.625203	8.699007	0	9.243822	6.179131	10.43917	3.346874	46.63962	4.591011	5.734181	16.63809	4.530187	5.672237	4.955841	5.301386	11.64944	17.00054	3.524886	5.33113	8.87702	5.149628	3.211855	5.598311	5.280095	6.988795	9.035854	0.4104979	32.91231	30.89549	19.00042	38.6141	0.06637939	4.14732	2.54137	9.931935	4.962282	14.89854	10.93355	9.178792	5.582228	9.260763	3.907865	5.7371	19.14171	18.29703	21.68178	12.46525	19.54062	0.3115887	53.5473	17.44195	12.28954	1.088453	11.70166	13.17108	4.32904	23.86252	3.306901	1.010584	0	18.72972	15.08269	20.0279	6.740509	37.07461	4.733147	29.36566	38.54016	5.224346	5.563582	3.673284	13.32908	13.06933	15.21608	10.99056	15.72531	7.082376	12.19101	21.06251	2.40562	17.81963	12.37616	16.08308	4.389915	14.65158	6.668561	7.899739	25.4507	9.903402	7.702083	13.02225	36.45126	13.04099	29.78645	18.18849	4.18627	23.06301	15.16782	27.47069	22.03554	2.791068	4.375945	4.249979	33.9957	6.913232	1.623134	18.68534	6.623713	6.854171	6.718139	5.507737	7.924724	10.20598	42.75237	4.758728	13.31499	14.33538	19.44876	9.311526	11.11791	7.276529	13.28366	12.85252	18.97474	4.506715	4.631376	7.843256	24.24954	12.58257	6.784166	21.30922	13.8822	2.973872	24.59512	14.74961	5.877443	6.177426	11.56038	0.3200866	3.593055	6.909594	5.039826	8.318204	5.866736	15.83184	0.4386237	13.27372	32.75361	9.952602	9.478766	4.225143	3.700701	5.34734	3.422587	9.629955	5.541269	4.348477	8.4277	18.99482	3.330631	8.758762	25.01301	29.37547	18.34708	17.46504	18.46631	4.093687	8.543165	10.75514	2.988319	7.003279	6.218737	7.628951	23.79684	16.54993	5.229327	6.636227	8.020702	6.315882	17.59628	7.202252	12.07184	30.44157	18.29935	4.536513	9.721952	18.27417	5.3812	1.697806	3.066826	17.76612	11.4336	18.40652	14.53712	0.4730646	10.14523	28.82849	18.17123	18.47608	38.70443	12.25717	4.803271	18.67043	11.90199	23.36438	17.69807	3.75078	6.698696	4.90022	9.903231	14.71527	11.66402	9.582888	5.746632	9.716462	13.38634	16.16191	1.29184	6.309444	26.62614	3.246268	9.939476	10.03001	8.600563	9.632705	10.15236	15.67342	11.05069	8.245138	11.42678	17.90599	20.32273	31.96944	4.73945	0.3717736	8.602763	10.05031	101.2814	8.722714	12.25207	8.033047	8.043137	6.328091	24.82812	0.6101289	21.90621	21.90781	11.52594	11.62662	10.62803	58.81281	12.6875	22.48706	11.99276	10.27997	6.158648	0.7301514	14.64675	17.34428	17.9455	18.55553	8.921427	42.83515	11.41023	0.1088153	1.517099	15.88081	5.599975	14.69964	24.54639	28.02977	16.07216	11.22744	5.581158	4.050653	7.526296	5.559399	15.59948	6.208543	13.85555	5.680439	40.15626	6.942897	8.500742	3.13152	0.2310428	8.587269	5.689358	24.5825	26.27576	21.2065	0.2724547	9.643218	17.16475	30.53692	3.520952	56.98131	8.830578	10.63114	3.394467	56.71281	6.043367	16.05352	24.46858	1.882054	10.88161	9.8361	0.1637652	15.63861	25.43944	2.667388	26.687	19.76714	17.1779	6.25314	0.4340551	19.64608	7.302938	12.39602	44.12889	3.099251	31.08388	33.10758	24.69721	12.32151	31.35567	5.936593	0.9365242	27.37574	9.466675	25.90864	15.50792	3.925254	6.527055	3.961072	3.297048	13.9794	12.57048	34.71997	8.770604	4.987934	15.26754	21.19321	6.196054	13.71353	3.507495	20.87644	25.53334	5.350638	12.80528	16.37723	8.407076	29.14504	13.54442	34.29926	13.42063	14.00626	27.03271	0.2798108	20.43457	2.329536	23.97198	5.558089	3.042365	7.61952	14.5675	7.08743	11.63467	6.214172	0	8.421966	11.6548	28.06412	10.84727	5.888025	23.92771	12.8069	6.900486	15.33971	3.112582	5.561376	9.72023	28.97858	29.01284	14.03755	49.74464	15.07566	14.97093	3.446614	8.193	9.592664	4.602552	18.06018	12.03777	15.5699	13.17475	11.35117	16.64241	4.679921	3.412774	31.89122	19.82224	33.32636	2.832473	0.07176829	3.316611	15.4752	25.52805	9.507531	11.37405	12.33462	13.47551	3.803262	3.043024	21.00227	40.92029	10.51475	13.40186	24.74987	16.4571	11.64635	15.1645	4.383515	12.52067	66.38188	7.910627	8.795082	37.19032	9.324959	4.734614	8.422161	15.28188	13.28386	16.7363	22.06156	24.06097	8.77778	17.59512	10.1832	37.42105	30.81411	35.69759	23.3196	9.043022	10.96256	11.98549	12.44533	11.30064	8.407994	15.33273	18.58331	32.22123	5.174026	24.5368	20.35486	6.683829	22.52103	7.826258	29.22943	32.17146	9.761845	21.94099	12.04963	5.787635	39.34741	3.110472	12.66394	24.74038	10.69593	11.00532	8.25394	39.62575	8.908572	49.25812	14.62443	7.896349	20.26884	42.23165	19.5832	4.712855	5.227353	20.39955	42.71096	18.61956	10.21649	74.57483	24.29624	18.16315	5.700024	22.78751	8.871928	12.90248	6.316125	18.39615	9.257575	9.243415	20.63803	13.54569	16.34189	36.08079	63.48632	30.02057	0.4941688	33.84611	15.36745	16.92177	5.841118	11.36494	65.42901	17.48349	4.465509	12.46577	18.19643	24.18292	22.99065	0.4048795	80.027	7.302534	9.27736	4.164525	26.66281	1.480109	23.73723	7.682478	69.24045	11.11421	15.74575	7.291525	13.89161	1.827484	5.951433	3.480011	23.85399	11.35564	27.35376	19.46931	0.4316175	7.691868	4.538295	23.83923	14.68616	7.429095	6.736434	102.0634	16.77416	25.97967	1.683324	7.837737	14.20735	8.033919	108.5463	20.49953	24.45054	5.043399	4.73863	6.476232	6.615802	1.858846	7.600716	15.92296	7.158438	4.676585	7.701195	11.08448	16.5177	2.123187	17.12215	11.28747	23.67082	29.11928	15.43692	16.99696	14.41338	1.291303	24.96218	3.887018	39.40688	13.21413	10.74031	12.88694	16.33233	25.04152	38.96242	15.85345	0.1323666	2.844834	6.18486	6.265207	24.54875	19.03304	26.58574	6.955468	22.01568	19.47615	12.10248	10.93846	9.58912	8.677121	9.572532	21.3682	7.905152	6.138341	21.19506	19.21486	0.08125275	40.44664	10.96768	3.33685	15.44067	26.12365	8.693965	28.57599	10.03818	19.30795	44.89533	18.89898	8.753388	57.2772	8.890784	6.860146	7.856081	6.832364	9.210439	17.28718	4.97279	21.75472	0.9727881	22.33819	55.04764	21.30877	0.06725793	36.90385	7.323792	28.95931	15.7864	8.672335	11.24274	14.07838	11.0647	22.82639	24.84339	18.4113	46.39995	22.09398	21.94062	28.46851	7.661417	3.74645	16.02603	9.702451	22.46833	20.21978	15.74389	0	19.44971	12.462	41.69605	9.874128	23.81415	24.33762	9.181193	43.64399	133.2099	45.54118	19.85122	2.634726	36.56374	13.95585	17.91075	14.28141	52.1192	35.46872	7.975225	14.13887	15.75948	48.03631	30.36107	8.222361	5.835889	91.95432	0.4273001	14.17128	24.28483	42.16485	33.33546	33.97711	24.51943	25.68154	31.91563	20.90973	14.50359	10.68129	11.21341	49.95593	4.523138	72.15718	29.23343	4.615724	0.1561645	6.122586	10.18902	11.15805	12.18636	12.85054	33.74669	30.6125	43.70336	12.6576	2.41634	11.84288	37.51588	17.63612	12.72119	2.708425	10.1296	4.3913	8.308025	17.14216	19.6227	0	17.81922	17.14807	5.54619	17.81528	14.96606	1.493223	43.15634	22.6234	38.33287	35.83848	9.644149	19.99772	61.33953	15.13365	5.471788	23.88553	15.74096	8.339774	23.43436	40.75286	158.3327	1.040873	20.68819	14.58263	9.340616	40.57689	8.41558	24.16765	29.76121	39.62085	5.044225	45.71405	18.41941	18.1749	8.907334	49.79726	12.82524	11.84671	0.2178807	35.90624	49.93974	23.95811	30.28216	8.549923	5.870419	2.346683	3.827872	21.80174	16.4965	17.7661	20.41696	16.88599	15.72804	37.98595	52.16174	10.81491	8.031119	63.10588	60.55782	39.59822	14.0621	6.112734	29.1677	47.37033	19.63635	66.49891	11.12497	26.65321	83.17435	30.15898	16.35629	8.90094	43.17747	44.6196	9.668696	65.548	16.53793	25.55946	6.443313	21.58003	28.55302	34.06283	27.47939	10.79711	20.87064	15.14936	13.77816	70.35455	0.8153785	21.68257	40.83606	26.53621	0.2998219	22.50516	44.80677	8.614934	94.39448	16.20529	10.41968	9.849314	95.56414	17.55669	45.36171	10.45098	10.51031	4.225143	13.87168	33.773	57.04806	11.47628	21.91489	15.23443	87.83251	7.645363	40.53351	44.39612	22.21613	19.37455	3.953537	4.98248	14.75282	7.904446	6.806674	41.57129	38.26112	30.59598	6.851539	17.92809	22.1954	59.69355	8.323765	120.262	103.9523	14.33705	7.265457	30.273	3.166404	78.57468	49.03987	46.09616	22.2379	61.66108	2.642306	9.322966	0.1180537	33.3274	16.51153	34.06103	7.575149	12.12526	14.79238	8.26346	15.92093	15.17375	8.647146	7.733082	48.65387	0.2340367	14.20781	40.91125	32.48913	24.19218	107.4866	39.63493	46.15065	10.09015	58.49314	12.57145	13.2139	30.65372	31.62425	18.81106	18.80715	5.148462	7.136034	29.00647	35.9016	16.60827	11.10811	36.73301	18.51749	19.00771	30.37178	3.336003	48.0696	11.87964	57.51428	5.29198	15.26004	43.70251	20.96595	42.87073	19.15927	14.23394	16.98494	5.127193	25.17454	116.236	45.89178	56.96349	19.2144	11.08448	82.78688	72.1508	20.88893	14.32308	8.439318	31.9384	18.09246	29.57751	33.97148	0.7228645	31.44495	78.84144	20.13955	19.285	20.4191	0.1416882	10.5373	86.54063	48.84492	3.271641	46.03753	17.41719	7.557912	56.53103	77.64443	15.21064	38.69195	0.1881087	17.98641	64.39802	11.69177	36.30881	41.70288	30.68346	7.165705	28.60986	5.925172	15.17505	7.173838	1.942692	58.5161	21.55002	58.24907	82.11201	51.79926	72.42915	27.32035	17.00074	15.90792	124.1736	8.869768	9.829896	17.44216	16.8822	40.48242	0.4615481	35.17113	4.063919	36.19051	65.05978	16.50963	17.94693	66.00957	51.37294	37.16362	9.749265	3.173575	3.89516	56.43505	11.7085	14.48307	39.56049	17.03981	0.01895023	0	53.00775	3.61682	8.84632	24.27971	20.05285	11.46036	141.7074	24.75203	21.51205	23.83858	0	38.89296	42.1445	71.22275	40.31687	17.79896	43.79376	20.69357	42.67037	38.77331	41.04495	36.33085	16.48797	26.5364	181.7267	21.31416	79.8239	8.040822	75.69228	3.751486	11.31335	37.48525	19.0739	14.36119	21.04663	88.59468	20.68923	8.045589	47.17965	29.69909	82.04631	78.79776	197.1269	14.27413	36.97431	21.93588	14.19602	8.812749	40.68097	46.00217	19.80656	73.37042	37.72936	34.5438	68.81278	36.33554	50.07236	27.85616	59.57121	16.76108	17.16506	53.10316	37.10941	2.240606	18.85419	12.11914	17.43939	50.76812	111.4017	6.859529	28.75908	122.5039	42.42768	26.95939	90.46097	65.70777	39.03071	22.70133	0.9784164	16.85091	44.9032	42.83012	10.01825	26.20902	28.06677	20.30815	69.27464	33.98883	42.58727	1.726562	27.17023	22.19693	48.84201	1.235926	63.47875	21.07508	33.66122	45.19567	5.004644	34.01002	163.3982	77.22016	52.15223	54.89514	58.30315	13.36397	37.1753	13.03621	43.29489	38.18053	92.58859	83.2141	7.636615	39.73388	24.19859	36.84224	40.42752	24.99343	1.847554	184.7454	127.6594	3.314704	56.84429	46.54316	38.79364	12.73364	66.53697	47.64914	33.85338	54.25534	89.69207	31.55545	54.13201	59.72929	40.12109	58.26645	58.53803	22.37875	0.09364235	19.18161	123.0178	91.43348	17.11265	79.59486	165.6939	29.74221	58.11003	65.4696	68.16955	170.8853	12.5726	44.29161	129.3194	98.31163	39.57906	53.9646	92.26398	79.59275	93.07919	14.82085	120.887	3501.896	44.57569	135.1173	199.9398	39.65592	67.5879	26.54046	106.8969	193.625	92.37486	118.2015	26.54442	86.65863	157.9458	124.1122	135.8195	136.13	7.443233	18.49505	82.10049	23.24397	60.74822	16.3962	66.15166	47.39744	112.4701	165.1506	134.589	75.79609	135.2065	129.666	43.7862	74.17273	85.88644	1.848269	152.4746	11.94006	3.208345	182.9524	58.15758	57.85808	10.39421	184.6914	5.001311	108.5206	101.7019	85.38769	386.5921	72.20767	119.475	91.55047	149.1572	18.64232	80.10922	117.9431	88.49504	5771.007	207.1885	29.95353	98.63935	23.74282	338.6037	51.895	539.4838	325.8873	756.4071	78.06813	704.6105	103.1961	89.66412	190.9467	46.95477	65.11666	94.59096	304.6824	0.8994959	0.3380114	1.542023	87.55545	303	61.72428	213.1056	42.54439	623.8963	146.5736	164.7584	32.01459	225.6581	201.8358	150.2003	107.7482	658.0927	273.3165	433.7493	34.62288	9.203449	116.6727	40.8478	115.4689	20.1568	767.604	171.6712	27.39473	133.0851	62.14271	27.91534	120.5315	414.2221	446.2341	280.9777	393.4939	7.746095	4.283397	290.2886	61.3322	274.7997	38.46641	25.30613	64.47822	1457.538	446.2865	3240.676	2785.895	0.04963749
TCGA-L9-A444	0	0	0.07855989	0.9234931	0.03520247	0.0211596	0.07127157	0.03580719	0.001834693	0.126929	0.01059893	0.08554538	0.2458436	0.3188781	0.1007524	0.3976259	0.1010781	0	0.06767714	0.06767714	0.06775046	0.06775046	0.04516697	0.03391197	0.09503598	0	0.1018464	0.1154259	0	0.1021792	0.034096871	0.06834281	0.03418075	0	0	0.0171044	0.03424626	0.1714191	0	0	0	0	0	0.4928677	0.04611628	0.0346639	0.0347538	0.5043038	0.08115234	0.01742856	0.03485712	0.03487656	0	0	0	0.01751644	0.1051575	0.04678913	0.1756564	0.03515103	0.0351708	0.1056312	0.1057503	0.04412481	0.07061962	0.08827453	0.8474355	0.07065952	0.07073945	0	0.08284173	0.03108036	0	0	0	0	0	0.01787698	0.03128471	0	0.05900883	7.19583	0	0.1076929	0.07187779	0.2162548	0.03606325	0.009023618	0.2527342	0	0	0.09052356	0.1088173	0.02918725	0.03652668	0.04567169	0.2316965	0.2012494	0.004576528	0.0122471	0.2939303	0.03678451	0.01839226	0.03680617	0	0	0.0221908	0.07400435	0.0493557	0.8980999	0.01482543	0	0.009277076	0.07426802	0.0165433	0.1305115	0.02983477	0.02486428	0.224135	0	0	0.01874511	0.1500508	0.03753522	0.1408839	0	0.03776188	0.06296181	0.01890377	16.19945	0.3785331	0.1135599	0.2819607	0.0379913	0.0379913	0	0	0	0.07635369	0.0152782	0	0.1826783	0.07691719	0.01283532	0.1540238	0.03855344	0.03869658	0.1359006	0.03884079	0	0	0.1555951	0.1246933	0.03898608	0.03036036	0.07157861	0.04304571	0.03913246	0.1468846	0	0.07846132	0.01308236	0.3402837	0.01963997	0.4326229	0.03947833	0	0.03951825	0	0.2773991	0.1321506	0	0.1936181	1.120647	0	0.1532035	0.133619	0.1205662	0.1609618	0	0.3227544	0.1481841	0.04044869	0.01348871	1.564019	0	0.1464489	0.04071203	0.6383759	0.01361203	0.1378293	0.04084499	0.01362983	0.2455511	0.04092518	0.04092518	0.1228023	0.1229365	0	0	0.01028853	11.82089	0.1448497	0.08293591	0.08326721	0.5177417	0.04168912	0.04174478	0.01673814	0.02092827	0.01395218	0.1535425	0.08376916	0	0.1996203	0	0.1262456	0	0.04225248	0.04225248	0.04230966	0.01412871	0.04242447	0	0	0.04265599	0.04265599	0.02845026	0.1281428	1.153285	0	0	0.04283128	0	0.05374156	0	0.1634305	0.08613454	0.0861939	0.04312667	0.04312667	0.04315644	0.05758165	0.02880409	0.2702873	0.03618009	0.05075785	0.04342616	0	0	0	0	0.04366877	0	0.17541	0	0.08770501	0	0.08801925	0.01467238	0	0.0440378	0.06629011	0.04422466	0	0.08844933	0.01206748	0.04435012	0.0889526	0.3558104	0.05565475	0.397349767	0	0	0.3568255	0.02233346	0	0.04474682	0	0.08971833	0.1422241	0.08984723	0.05998434	0.1501048	0.259429	0.1807332	0	0	0	0.06065342	0.682682	0.01517439	0	0	0	0.548541	0.2746721	0.09162443	0.1116673	0.229229	0.03057881	0.1070782	0.1147828	0	0.09196129	0	22.15597	0	0	0	0	0	0	0.09284881	0.09285866	0.009294541	0.01549397	2.058001	0.05287992	0.03106492	0	0	0.6384165	0.07020996	0.9702422	0.06578535	0.08056733	0	0.4237975	0	0	0.01179881	0.0157357	0	0.04759032	0.1427709	0.1432069	0	0	0.3648518	4.370633	7.099234	0.6263003	0	0.01204888	0.2892845	0	0.04825129	0.08598649	0.009677139	0	0.2057825	0	0.04855099	0.06483533	0	0.06000592	0	0	0.02440815	0	0	0	0.5390834	0.1103535	0.04908452	0	0.02455189	0	0	0	0	0	0.02469734	0.1728814	0	0	0.009919682	0.0992598	0	0.09941761	0	0.1245691	0	0	0.09973473	5.00919	0.05002694	0	0.1000539	0.2335836	0.1167918	0.2505356	0.1170416	0.03013187	0.03014155	0.04156079	0.2517459	0.008396036	0.05038975	0.05043038	1.934205	0.05051185	0.1515356	0	0	0.004226962	0	0.2537893	0.07613678	0.05075785	0	0	0	0.05088175	0.08400225	0.07657185	0.4087168	0.127724	0	0.2496567	0	0	0	0.02571286	0	0	0.1287761	0	0.1033614	0.1317687	0	0	0	0.0521114	0.2996405	0.008687646	0	0.2091427	0	0.1047465	0.0785928	0.05246114	0.1725377	1.262598	0.2636327	0.8436246	0.01507562	0	0.1321506	0.08812525	0.1058099	0.07940224	0.084848945	0.2119786	0.1063498	0	0.6026488	0.01774508	0	0.05076609	0.1066521	0.1067128	0.05339282	0.2456909	0	0.01341349	5.04997	0.1611693	0.05372309	0.02689235	0.5919711	0.05381555	0.08625334	0.1078167	2.346024	0.02697743	0	0	0	0.04059749	0.5957307	0.02709431	0	0	0	0.3980732	0.1630841	0	0.02718855	0.2175084	0.1224017	0.05447184	0	0	0.04092518	0	0.05471013	0.2644323	0.1095161	0.1423709	0.05477548	0.04703548	0.02745113	0.1398293	0	0.07712046	0.01102109	0.165433	0.0394584	0	0.009211223	0.01105617	0.2212602	0	0	0	0	3.631166	0.05543765	0.01110328	0.1202927	0	0.1666084	0.03704602	0	0.05563494	0	0	0.3350018	0.5025027	0.2607122	0.03724459	0	0.01866677	0.08405064	0	0.05603376	0.00934175	0.02804201	0	0	0.168706	0.168706	0.05623532	0	0.2815141	0	0	0.1271308	0.05654039	0	0.1130808	0	0.05664282	0.05664282	0	0	0	0.01891521	0.03312165	0	0.1136976	0.01137389	0.09480545	0.05695234	0	0	0.1523354	0	0	0	1.779025	0	0.287379	0.08629302	0.05758165	4.289833	0.08661174	0	0	0.1158031	0.1737047	0	0	0	0	0.137251	0.06457422	0.0581168	0.2324672	0.0581168	0.05816004	0	0	0.02330737	0.05833365	0.1166673	0	0.02924868	0.08043387	0.01951738	0	0.05855213	0	0.1132552	0.05877225	0.2938613	0.05877225	0.2647239	0.1030937	0	0	0	0.1773167	0.05910555	0.1074831	0	0	0	0.4620715	0	0.415309	0.05932986	0	0.05944266	0.02977794	0	0.08941898	0.1193391	0	0.06862406	0.06012853	0.0240792	0.6622629	0	0	0.1813739	0	0.06061814	0.5464107	1.277439	0.03053402	0.9160206	0.1223751	0	0	5.033557	0.4914238	0	0	0	0	0	0.2630065	0.01238291	0.05159544	0	0.01913515	0.2022233	0.1245691	0.06228454	0.03117332	0.07793329	0.06240886	0.06240886	0.1872266	0.04166134	0.1250673	0	0	0.0313295	0.06265899	0.05020769	0.1255696	0.1675757	0.2095633	0	0.1887334	0.03495454	0.07871812	0	0.03155079	0	0.1263307	1.326472	0	0.01052755	0	0	0	0.4171728	0	0.2222009	0	4.099006	0.06355048	1.955171	0.03180757	0.1272303	0.1909101	0.3183996	0.06367991	0	0	0.1278807	0.2557614	0	0.1600145	0	0.1494999	0	0.06420295	0.03043166	0.02141564	0.1446795	0.2573402	0	0.1996852	0.03223385	0.1162336	0.02152869	0.0646009	0.1938027	0	0.1163778	0.8415505	0	0	0.1297379	0	0.2860168	0	0	0.09108109	0	0.03253573	0.1302785	0	0	0	0.1302785	0.6513924	0.4095686	0.2499608	0	0.08697312	0	0.1308236	0.06541179	0.02181915	0.01637007	0	0	0.09844722	0.02984616	0	0.06568663	0	0	0.5277103	0.2638552	0.02638552	0.06610325	0.1323464	0.3312165	0.1324866	0	0.1324866	0.0662433	0.02488077	0.06638394	0	0	0.03323902	0	0.06652519	0	0.06652519	0	0.3044853	0.04441312	0	0.03332463	0.01333341	0.1333341	0.06666703	0.1278239	0.1001073	0	0	0	0.06680948	0.1410757	0.02865888	0.2342085	0.1339051	0	0.3637905	0	0.06724051	0.06724051	0	0.224135	0	0	0.1682822	0.04489137	0.03369271	0.06738542	0	0.06753097	0	0.08687914	0.06059013	0	0.3271062	0	0	0	0.1695599	0.2034718	0.04069437	0.2034718	0	0	0.159585	0	0	0	0	2.593406	0	0.0682682	0.009764784	0.6153095	0.06841759	0	0	0.03439696	0.06886969	0.1380434	0.1035326	0	0	0	0.186886	0	0.3203956	0.01985826	0.1565081	0.0260992	0.01742856	4.425722	0.06979205	0.2093761	0.07678839	0.08903454	0.2478973	0.1398964	0.1398964	0	0.210315	0.0701837	0	0.2459189	0	1.948671	0.0470178	0.03536973	0.07073945	0.01769487	0.5283084	0.2126996	0.0710072	0.142122	0.142122	0	0.1599478	0.07122286	0	0	0	0.7742264	0.1000768	0.2504209	0	0	0.02050284	0.119613	0.09598415	0.1440868	0.1440868	0	0.2166294	0.2530264	0	0	0	0	1.886167	0.6781343	0.508995	0	0.07281518	0	0	0	0	0.07305336	0.0626904	0	0.3368324	0.07322444	0.4032066	0.356377	0.1467927	0	0	0.07339633	0	0.05874464	0.1083907	0.1103535	0.4113178	0	0	0.04913079	0	0.5908694	0.07391687	0	0.2590152	0.1110065	0.2222761	0	0.2040553	0.3286782	0.148536	0	0.02477562	0.2233346	0.02982054	0	0.01067128	0	0.1923455	0	0.1779718	0	0.3755776	0.2630623	0.8267673	0	0	0	1.585999	0	0.245749	0.03028265	0.2380998	0.1441567	0.07589038	0	0.05059359	0.05063455	0	0.1521501	0	0.1525212	0.3717703	0.1526142	0.2162475	0.07632263	0	0.2304681	0.1536454	6.410163	1.508488	0.3273006	0.07701191	0.09626489	0.01468444	0	0.0772975	0.07732936	0	0	0	0.3274831	0.06462002	0	0	0	0	0.07816709	0.07816709	0.2085325	0.07826492	0.078363	0	0.03920607	0.1373073	0.05048467	0.03927995	0.03927995	1.181367	0.1313733	0.1577142	0.1182856	0.4279521	0.02874451	0.02638552	0.1187348	0.07922341	0.1587149	0.07935745	0	0	0.03977969	0	0	0.03980501	0	0	0.4386929	2.951207	0	0.1197199	0.1597284	0.1599327	0	0	0.04013715	0.1070782	0.01607136	0	0.4018874	0	0	0.04022752	0.03333944	0	0.08058463	0.04606532	0.1614189	0.4847572	0	0.242464	0	0.06359749	0.08100217	0.04051158	0.03038565	0.01620883	0.1216608	0.1298726	0.01624251	0.284244	0.4060628	0.1219773	0	0.1301429	0.244145	0	0.2444313	0	0.122455	0.4495885	0.08185036	0.1227755	0.08185036	0.08185036	0.008202213	0	0.6565215	0.08206519	0	0.2872282	0.08213705	0	0.1649965	0.1649965	0.2749942	0.1858049	0.5575988	0.01379216	2.784277	0.1248011	0	0.006938934	0.1222229	0.08337823	0.2501347	0	0	0.3344047	0	0	0.1676506	0.05996708	0.08405064	0.07951178	9.101936	0	0	0	0	0.01693761	0	0	0	0.08496423	1.454271	0.2499469	0	0	0.340783	0.04870224	0	0	0.3207952	0.3660554	0.599638	0	0.1144258	0	0	0	0.2585331	0.539828	0.02881736	0	0.2380174	0.02165293	0.1732235	0.08661174	0.5321139	0	0	0.01739946	0.1160179	0.2612828	0	0.0290584	0.007927697	0	0.3318826	0.5825214	0.03935686	0.08752089	0	0.08758218	0	0.04385251	0.2634846	0.1171043	0.06587115	0.004193514	0.6427533	0.0883244	0.2649732	0.1049223	0.08857461	0	0.05419717	0.03380199	0.5344758	0	0.08924882	0.02144747	0.08946162	0.3583592	0.1665993	0.4934508	0	0	0.08984723	0	0.05397037	0.3121282	0.2703185	0.1802123	0.540637	0.1503213	0	0.3089013	0	0	0.3332706	0.1779346	0.02602317	0	0.04557848	0.1976028	0.1641783	0.162916	0.09129004	0	0	0.064318454	0	0	0	0.01146145	0.0846575	0	0.09182625	0	0.09196129	0	0.2577949	0	0.1381451	0.2766977	0.1846467	0.05540491	0.1385532	0.09250544	0	0	2.078281	0	0.09277993	0.04642441	0.7214529	0.3107521	0.5288918	0.016979	0.3738934	0.1558666	0.1250048	0.1563342	0.0469472	0.375954	0.2728674	0.1411595	0.4237975	0.09417722	0	0	0	0	0.01183901	0.09474799	0	0	0.284244	0	0.3687127	0.142554	0.166693	0	0.1912345	0	0.6710307	0.08580084	0.7672843	0.04267928	0	0.1922634	0.4126727	0.1445308	0.02408847	1.413432	0.2249413	0.048251288	0	0.04839839	0.05792837	0.06440131	0.09680135	0	0.4840068	0	0	0	0	0.006070052	0.2505028	0.3031653	0.3534474	0	0.02431325	0.194506	0.2312906	0.03246816	0.2926693	0	0.01954177	0.06985442	0.0419877	0.1960303	0	0.1472536	0	0	0.3197018	0.2461956	0.03287785	0.3945342	0	0.09863356	0	0.1647357	0.1868317	0.04947284	0	0.04947284	0	0.1320669	0.0880756	0.3096953	0.09915487	1.017413	0.0992598	2.589712	0.3548211	0.2274986	0.2853144	0.09986214	0.5494173	0	0.06673818	0.03340474	0.4516879	0.05018754	0	0.05034917	0.05034917	0	0.2126234	0.03358414	0.06055553	0	0	1.010237	0.1011872	0.1011872	0.2023744	0.6918188	0.005628594	0.2027023	0.05069613	0.1739462	0.06344732	0.005346586	0.05079909	0	0.03392424	0.07650939	0.02043584	0.792666	0.3324899	2.568591	0.3929712	0.7588001	0.1028514	0.1031909	0.1375878	0	0	1.427804	0.4141303	0.2760869	0	0.2557864	0.06909798	0.3116296	0.2077531	0.03205211	0.2084456	0	0.3126684	0.138963717	0	0	0.2091427	0.1045714	0.2091427	0.2614284	0	0.07842852	0	0.209493	0	0.02620858	0.1049223	0.06312282	0.0701837	0	0.1405251	0.05857407	0.0396117	0.1056312	0	0.6666026	0.01322624	0.08476269	0.1059893	0.05305459	0	0.1062293	0.2871444	0.3190494	0.1067128	0.05335638	0.1165948	0.05344758	0.01049575	0	0.2141564	0.136707	0.4297847	0	0	0.2329335	0.04822839	0	0	0	0	0.05390834	0.07704987	0.1932826	0.194204	0.486013	0.188171395	0.02494694	0	0.04421329	0.2171308	0.3256962	0	0	0.543456	0.05437711	0.05437711	0.553833	0.2139577	0.05440076	0.2178874	0	0.01815728	0.1211423	0	0.2186492	1.5305445	0	0.2737902	0.1095544	0.6574802	0	0.0731388	0	0.3976922	0	16.45623	0.5609495	0.3873653	0.0549505	0.1886385	0	0.1834908	0	0.440766	0	0.08278951	0.2766977	0.175001	0.166313	0	0.08330418	0	0	0.1112699	0	0	0.03187241	0.1487716	0.1675009	0.05583364	0.03284332	0.08066459	0.3581026	0.2243361	0.05613436	0.1122687	0.8294366	0.3380199	0.05633664	0.1128767	0.2257533	0	0.6219443	0.2261616	0.05654039	0.049705748	0.1132856	0	0	0.1416071	0	0.09921481	0.05674562	0	0	0.5049642	0	0.2847617	0.2386781	0.5626606	0.1995149	0.337576	0.2282251	0	0.2290611	0.1604603	0.05737034	0.6000577	0.2685495	0.1151633	0.9213064	0	0.1920567	0.02882622	0	0.8206182	0.05779452	0.1873586	0	0.1158031	0	0.1160179	0.01934829	0.07151814	0.03874453	0.1166673	0.05833365	0.1166673	0	0.08175863	0	0	0	0.156139	0	0.1672918	0.1171043	0.005578383	0.1619686	0.1565298	0	0	0.3532976	0	0.1179881	1.061893	0	0	0.05081284	0	0.2373194	0	0	0.01319554	0.1781586	0	0.05955588	0.1191118	0.03972915	0.2386781	0	0.0928324	0.1194531	0.2788126	0	0	0.2395926	0.2722868	0.08006873	0	0.2405141	0.3607712	0.1202571	0.5503514	0.03018034	0	14.1244	0.1207214	0	0	0	0.1512911	0.04542398	0.09421776	0.1211893	0	0.1214246	0.3124948	0	0.04675065	0.1824913	0	0.08110723	0.6083042	0.1216608	0.4870224	0	0.1116673	0.202618317	0	0.006775046	0.09146808	0.1077176	0.1221361	0.2442722	0.2849842	0.1938238	0.41651	0.06130752	0.3269735	0.502771	0.4299958	0.09840075	0	0.1230978	0.1042228	0.3700217	0.5114147	0.4119478	5.252498	0	0.6591542	0.0497088	0	0	0	0.1868536	0	0.06234663	0.2496807	0.9115332	0.416336	0.12506735	0.01390255	0.0482364	0.06272184	0	0.1883544	0.0838253	0	0.3774668	0.6303798	0.1264158	0.07907647	0	0.06137522	0	0.1265864	0.8952566	2.536863	0.1268946	0.127101	0.08473398	0.01412233	0	0.1912345	0.127533	0.1488897	0.04259787	0.1703915	0.1690568	0	0.03998317	0.9166109	0.05822502	0.3744531	0	0	0.02564958	0.1443085	0.7062325	0.1401577	0.1713251	0.4283128	0.1286701	0.3216753	0.1930052	0.1286701	0.1286701	0.1286701	0	0	0.02581902	0	0.3233385	0.01849015	0.1394951	0	0.2594758	0.3123919	0.1950115	0.6658959	0.260557	0	0.04342616	0.5653253	0.5874771	0.02011376	0.06541179	0	0.06568663	0.1315575	0.04385251	0.1978914	0	0	0.4627227	0.1028514	0.2142859	0	0.1324866	0.6299787	0	0.1327276	0.1327679	0.5310715	0.04435012	0.8882624	0	0.06666703	0.3264626	0	0.5478377	0.4899362	0	0	0.04460319	0	0.4017153	0	0	2.01577	0.03359858	0.06724051	0.2017215	0.06724051	0.4648434	0.06738542	0	0	0.120349963	0.07582903	0.05393159	0.1648779	0	0.2703185	0.2811702	0	0	0	0	0.1357068	0.1689208	0	0.2730728	0.0341341	0.1024769	0	0	0.5474904	0.01955399	0.02737902	0.6943939	0.06856763	0.04571175	0.1371353	0.05241089	0.229229	0.2754787	0	0.2299032	0	0.2552693	0.06935343	0	0.02319498	0	0.09291779	0	0	0	1.395841	0	0.02794177	0	0.009989405	0.01447092	0.06994818	0.384715	0.1398964	0.06994818	1.858254	0.14021	0.5921287	0.03513128	0.06562754	0.1055124	0	0.2582096	0.4929456	0.005638744	0.01764494	0.1764494	0.07073945	0.1063498	0.2837281	0.06210779	0.2839858	0.284244	0.2664787	0.497427	0.3379237	1.809329	0.070933688	0.07122286	144.1599	0.2374696	0.1744536	0.2725062	8.829834	0.1903613	0.1430977	0.2684617	0.5208969	0.07171293	3.757757	0.02394092	0.0574758	0.2156334	0.1150574	0.1977776	0.1079407	0.623897	0.2881736	0	0.607223	0.1080651	0.04119478	0.1443085	0.1444196	0	0.6513924	0.1447539	0.7237694	0.940900167	0.05831489	0.3119998	0.05675134	0	0.06613121	0.4244916	0.07709631	0.3582722	0.0486265	0.01823671	0.3506561	0.06267993	0.6778718	0.439141	0.8494035	0.1007131	0.02095633	0	0.1467927	0	0.9369029	0.2113245	0.1960303	1.253623	0.06231557	0.1481841	1.039752	0.2618545	0.05949921	0	0.2233346	0.05969802	0.07480105	0.2416649	0.2882103	0.02994908	1.72455	0.2179761	0.1500808	0.3753522	0.1918723	0	1.052249	0.2644216	0.1003751	0.2541254	0	0.1005365	0	0.1040336	0.4757057	0.1514133	0	0.36793	0.1010237	0.3031201	0.2529679	0.3335597	0.05075785	0.9297496	0	0	0.1016808	0.8208022	0	0.7644703	0.8115291	0	0.3065376	0	0.127933	0.10251423	0.004518329	0	0.06148837	0.05129916	0	0.05142572	0.1646165	0	0.7720207	0.4897526	0.05155291	0.02577645	0.1547863	0.07739316	0.3095726	0.4336164	0.2039319	1.653783	0.387926	0.6206816	1.1966	0.05822502	0.7465361	0.4856878	0	0	0.9333384	0.1686593	1.325527	0	0.4680664	0.05202469	0	0.03908355	0.2282904	0.156726	0.01570409	0	0.06291114	0.125949	0.3150311	0.01372255	0.1147933	0.08771321	0	0.2105511	0	0.01579931	0.7282542	4.888326	0.2110841	2.849636	0.316845	0.2645248	0.3174298	0	0.3354432	0.1059893	0.403964333	0	0.1595247	0	0	0.126059	0.1981534	0.1242156	0.07996634	0.0800175	0.1201031	0.3042612	1.249072	1.504148	0.01144467	0.3206855	0.0535391	0.3806839	0	0	0.1382469	0.3961542	0.05390834	0.6469001	5.684879	0.2157263	0	0	0	0.05400145	0.1628481	0.3259509	0.08891044	0.4890538	0.1631313	0.1631313	0.04242005	0.02046259	0.2048941	0.2868517	0.1641304	0.1641304	0.1231786	0.3880403	0	0.0235089	0.1645623	0.4388328	0.1645623	2.581539	0.3516832	0.09424819	0.1100945	0	1.02542	0.4958617	0.2671292	0	0	0	0.2072024	2.28253	12.10549	0.1658229	0.02769428	0.3324996	0.4168912	0	85.15002	0	0.3754523	0.2673649	1.379419	1.277904	0	0.05091134	0.1435356	0	0.4304702	0.6878179	0	0	0.08405064	0	0.1684031	0.07627037	0	0.4498825	0.04821409	0.07673112	1.843998	0	0	0.3380199	2.593822	0.08460296	0.05643833	0.2371266	0.3389359	0.2313777	0.2548927	0.453965	0.03405974	0	0.4547904	0.2308627	0.2276021	0.08542852	0.08542852	0.07598259	0	1.113613	0.2922134	0.07802405	0.6871832	0	0.06262762	0.5334031	0	1.125173	0.5196704	0	0.04330587	0.3464469	0.01155036	0.1068039	0.2316062	0.1737047	0.4380378	0.1737047	0.004046963	0	0	0.03987481	0.07620662	0.2797927	0.1124257	0	3.428838	0.286998	0	0.2813664	0.3523024	0.1510475	0.1766488	0.3179678	0.3532976	0.1669398	0.176782	0.2062845	0.4422466	0.1062293	2.860905	0.1772209	0.53195	0.750295	0.1776525	0.08882624	0.355305	0.0355305	0.1776525	0.03809931	0.1422837	0.8190629	0.7126345	0.2672379	0.08920638	0.05955588	0.2382235	0.3063231	0	0.4723767	0.08997651	0.1200262	0.1201031	0.4378387	0.6012853	0.04513112	0.1547863	3.43393	0.09987885	0.2533193	0.3621641	0.07784275	1.499717	0.02273952	0	0.5464107	0	0.425813	0.1216608	0.1825801	0.1522241	0	1.142794	0.1505799	0.182847	0	0.1221361	0.1833832	0	0.6427837	0.09196129	0.04598064	0.6130752	0.07889025	0.06142797	0.4299958	0.4914238	0.03690028	0.3587998	1.18267	0.02775163	0	1.665098	0	0.2775163	0.02467785	0.4496922	0.1389637	0.3541551	0.2783398	0	0.8040927	0.09277993	0.2322945	0.4275489	0.1861121	1.675009	0.2981343	0	0.09361329	1.18814	18.97374	0	1.138383	0	0.3188825	0.1255696	0.3139241	0	0.06291114	0	0.1889235	0.02700072	1.020804	0.5945293	0.1263307	0.06316533	0.06316533	0.03565204	0.2699524	0.2859772	0.4289658	0.1143909	0.1907678	0	0.06380987	0.3828592	0.3836422	0.3842315	0.07691719	0.05504725	0.1334922	0.01377394	0.2687101	0.2412033	0.06446771	0.5541309	0	0.3884079	0	0	0.194204	0.3069388	0	0	0.5844269	0.184574	0.7165317	0.3913596	3.427844	0.7841213	0.05600866	0.3924708	0.06541179	0	0.206155	1.975652	52.56437	0	1.179881	0	2.758839	0.1971427	0.106403	0	0.4743389	0.3749021	0	0.2968371	0	0.01800048	0.550106	0	0.03305162	0.5949292	0	0.01102887	0.07790417	0.1987299	0.04978796	0	0	0.07966073	0.8602876	0.07258697	0	0.2441855	0	0.9474799	0.8017138	0.06680948	1.4269	0.3347627	0.1607549	0.0670243	0.6709622	0.06715386	0.6051646	0.9077469	0.08079286	0	0.06738542	0.1517317	0	0.05784799	0.04367431	0.02901218	0.452674	0.1626363	1.787403	0.9659673	0.06782394	0.6117425	0.06811947	0	0.4087168	0.0682682	1.326679	0.2939994	0.3456931	0.2471687	0.009369744	1.305648	0	0.5859565	0.2579772	0.3095726	0.160578	0.02065181	1.764194	0.06886969	0.1272303	0.4591407	0	0	0.07543266	0.07423276	0.4168912	0	0.3576759	0.2504687	0	1.058948	0.05228568	0.4182854	0.06972979	0.1255696	0.2393633	0.05254931	0.01619204	0	0.1052755	0.1052755	0.1685544	0.9836758	0.01482368	0.4225248	0.4786254	1.230898	0.1059893	0	0	0.382339	0	1.785866	0.1063498	0.07098033	0.4750049	2.671119	1.50767	0.09481982	0.1067128	0.1067128	0.1068952	0.6146472	0.2903567	0.164649	0	0.2141564	0.2141564	0.1070782	0.2730728	0.07154883	0.1430977	0.9084395	0.07158978	0.2417539	0.3440642	0.05381555	0.32345	0.2875111	0.08297993	0.07198811	0.09911677	0.2163795	0.2163795	0	0	0	0.07220979	0	0.07237694	0.1085654	0.1087542	0.03627243	0.5324074	0.1089437	0	0.03635679	0.04367893	0.08745968	0.220189	0.2385381	0.2935853	0	0	0.1850109	9.769356	0.536318	0.05191671	0.1961841	0.5561622	0.009620565	0	0.3609848	0	0.2995278	0.03177524	4.07222	1.451675	0	0.1398338	0.05593352	0.02038255	0.2992042	0.05940501	0.05623532	0.03216753	0.6086551	0	0.1538218	0.678076	0.03684024	0.03996613	0	0.8322459	0.1705464	0.5129101	0.2282251	0	0.1427058	0	0.162145121	0	0.5726527	0.160814	0	1.551847	5.848909	2.994246	0.05763472	0	0	0.4162745	0.1850109	0.17999	0	1.706874	0.05822502	0	0	0.388891	0.1298457	0.5148731	0.5152587	0.09375363	0.1564809	0	0.2352498	0.8243611	0.4121805	0.07855989	0.1571198	0.2081218	0	0.2365381	0.1576989	0.07885709	0.4693905	0.04057116	0.142122	0.1384363	0.7133119	0.0448656	0.2379516	0.3742494	0	0.1015157	0.9547126	0	0	1.884504	0.2219928	0	0.1496021	0.4791852	0.05989816	0.3117093	0.02821917	0.3306259	0.4322604	0.5350212	0.2405141	0.6156997	0.3141181	0	0.2423786	0	0.2423786	0.3095216	0	0.4372984	0.2430065	0	0	0.6717485	0.1333341	0.1398964	0.3265466	0.1839226	0.2452301	0	1.839226	0.9412531	5.088042	0.6154889	0.1016299	0.003971905	0.189496	0.2661147	0	0	0.3818507	0.01237311	0	0.4280043	0.07089986	0	0.1240748	15.75749	0.6967274	0.194271	3.449563	0.0731046	0.05737034	0.1422837	0.07474144	0.1585616	0.1216135	0.1496817	12.1417	0.4002155	0.1667565	0.244953997	0.06265899	0.1566699	0.2508035	0	0.02092127	0.4953297	0.2511393	0.2511393	0.1255696	0.6102597	0.1005365	0.220189	0.06291114	0.1887334	0.2650855	0.4202532	0.2663991	0.189726	0.1978914	0.3580172	0.331899	0.1015982	1.069404	0.127101	0.5084039	0	0	0.5754633	0.3345099	0.896031125	0.4100569	0.2562856	0	0.170857	0.1183603	0.2959007	0.1632124	0.4152117	0.1026826	0.4235655	0.1192574	1.884576	0.07139362	0.05142572	0.4287043	0.1930052	0.2462837	0.1717284	0	0.151264	0.5366844	0.1722691	2.390233	0.4352061	0.029677	0.150786	0.8863255	0.08637248	0.2594758	2.992299	0.1732235	1.645623	0.08673186	0.1302785	0.2214734	0.521114	0.3474093	0.3263762	0.2068128	0.2612828	0.0871752	0.1165303	0	4.26068	0	0	0.06582492	0.3949495	0.07190534	0	0.09780055	0.1761512	2.466117	0.4311708	0.4761447	0.3981829	0.0442873	2.047105	0.492699	0.4560341	0.6561957	0.3293913	0.2663274	0.08733753	0.290629	0.7106099	0.08882624	3.674532	0.07616769	0	0.5270397	0	0.4386618	1.930714	0.05968581	0	0.3583592	0.08958979	0.2692838	0.1347708	0.1347708	0.719605	0.03006427	0.1353543	0.1353543	2.004979	0	0	0.2450242	0.2212513	0.181257	0.7476852	0.0170206	0.4544598	0.4096092	0	3.429519	0.1444863	0.7559016	0.3667664	0.3667664	0.1314522	0.2754787	0.1181367	0.07116208	0	0.393202	0.2766977	0	0.2217506	0.2017215	0.09277993	0.1988141	0.1237678	0.2791682	0	0.3763203	0.1271527	0	0.9930022	0.14021	0	0.1380434	0	0	0.2112624	0.5633664	1.690099	0	13.65953	0.4940584	0.4587685	0.847595	0.2423786	2.567863	0.1516335	0	0.284244	0	0	0.284244	0	0.284244	0.540555	1.876186	1.419544	0.05716058	0.1906514	0.1382614	0.1628481	0.2458729	0.5737034	0.1282479	0.1277501	0	0.5116973	0.8176595	0.360217	0.1590452	0.3742494	0.01867606	0	0	0.3474093	0.2322082	1.721205	0.09680135	0.1580361	1.032501	0.7305336	0	0	0	0.1845559	0	0	0	0	0	1.168854	0	0	0.1497386	0.5019425	0.2442722	0	0.7328165	0.03352113	0	0.4114058	0.5498716	0	1.839226	0.3238561	0.1177659	0.4193897	0	0.5145649	0	0.210693	0	0.5899403	0.1474851	0.1474851	0	0.2949702	0.4728444	0.1315114	0.331618	0.2960875	0.6743973	0.3427129	0	0.2023343	0	0.2977794	0.08507983	0	1.861564	0	0.05974555	0.1493639	0.05978363	0.05987521	0.3995762	0.3143832	0.0130496	0.1501409	0.07067949	0.4208997	0	1.503213	0.4460319	0.04306727	0	0.2414428	0.06036069	0	0.1008608	0.8253455	0.07570663	1.446347	0.06068285	0.3642738	0	0.4047487	0.513088	1.545776	1.370462	0.3259084	0.7788892	0.2737845	0.6130752	0.3941198	0.3301174	0	0.4137389	0.4330974	0.461314	0.08201138	0.1025142	0.1540238	0.2569173	0.04409991	0.4943373	0.1857436	0	0	0.2144829	0.2878675	0	0.9313526	0.413978	0.1672023	0.06902172	0	0.3114227	0.250896	0.8576938	0.3126684	0.05219839	0	0.187977	0	0.5075139	0.6274282	0.02189554	0	0.09920731	0.03313042	0.3147668	0.4723767	0.8785351	0.5519996	0.06316533	0.4211022	0.6316533	0.3158266	0.2105511	0	0.03509185	0.3805295	0.07929037	0.3625141	2.380724	0.1587149	0.7942465	0.132599	0.3580172	0.9571481	2.791682	0	1.807946	0.2658745	1.818142	0.7286221	0.5859203	0	0.8513609	0.2141564	0	0	0.04591312	0.2194677	0.3219237	0.2122904	0.4772578	3.0348	0.672984	0	0	0.1293928	0.07468194	0.01244699	0.09250544	0.561615	1.096811	0.1014498	0.3767089	0.7309131	0.3253395	0.1585455	0.07233508	0	0.3256962	0.6513924	0	0.6521075	0.4970386	0.5591685	1.450897	0.3097089	0.122615	0.2520164	0	0.1404199	0.1639869	0.2461956	0.4807687	0.4537198	0	0.8900324	0.3897113	0.02062456	0.7073945	0.2026851	0.06638394	0.1936884	0.3326259	0	0.3326259	0.07006574	0.2238024	0.5403255	0.1666084	0.05002694	0.4195611	0.04174478	2.529988	0.5573411	0.04503454	8.404783	1.149516	0.08405064	0.4706836	0.9025661	0.3095726	0.09867803	1.396219	0.6219443	0.2039142	3.908355	0	0.5437711	0.5761348	0.9795023	0.6132038	0.5552854	0.02357093	0.7887398	0.5675983	0.05716058	5.631953	0.7559016	0.4581222	0	0.09618099	0.9426032	0.2390837	6.150215	1.798093	0.6091575	0.04390684	1.169683	0.1158031	0.9505242	0.5116317	0.2437281	0.1989934	0	1.251636	0.3413588	0.06994818	0.9093264	0.2623791	0	0.2725627	0.7026256	0.0329703	2.190517	0.5716862	0.2736989	1.583874	0.4027934	0.1175445	0.3526335	0.1886385	0.1179881	0.9743456	0.3321548	0.5119255	0.1054046	0.03805295	0.03947833	6.428773	0.6526285	0.6418831	0.1786676	1.072006	0	0	0	0.2268614	0.6038213	0.07220979	0.6019468	0.1204114	0.5421995	0.374854	0.506106	0.2180328	0.3767089	0.1552989	0.181257	0.07633816	1.511936	0.1209549	0.09089197	0.1508683	0.3966195	0	0.3635679	2.132957	0.06071231	0.1704578	0.1218188	0.060949	0.4398617	0.07855989	0.1571198	0	0.2750748	2.855788	0.8896103	0.2452301	0	0.911061	0.04491501	0.5995116	0.4920493	0.05272654	0.08802601	1.202571	0	2.303163	1.633896	0	1.276782	0	0	0.139688	0.4972857	0.701704	0.1248177	0	0.8425196	0.408118	0.1499608	0.1103276	1.092115	1.951886	0	0.2511393	1.130127	0.4531426	0.1510475	0.9377901	0.7486296	1.705464	1.275494	0	0.3794519	0.126501	0.03301672	0.7368521	0.2017981	0	0.3419217	0.02375899	0.9724136	0.2488466	0	0.3108634	0	0.3813029	0	0.6948186	0.7326921	0.1738979	0.2060903	0.5364408	0.2994665	0.05487014	0.9605787	0.01397401	0.06407139	0.8649637	0.1286701	0.09364833	0.687859667	0.4929456	0.2219667	0	0.1762505	0.3878057	0.3580172	0.5930532	0.7779309	0	0.1375374	0	0.1463347	0.3303892	0.521114	0	0.07816709	0	8.160405	0.2078749	0.1513743	0.49856	0.313452	1.946913	0.2891864	0.1310978	0.1966468	0.4146795	0.4598064	0.3619943	0.4557848	0.1911565	0.2821917	0.4150465	0.5852743	0.1130808	0.07915655	0.041857217	0.4997639	0.01651708	1.238781	0.4296711	1.664583	2.149471	1.472805	0.479798	0.04802894	0.8017138	0.3006427	0	0	0.6601568	0.2736304	0.0535391	0	0.523126	1.417194	0	0.2521519	0.3025823	0	0.7117083	0.05779452	0.4045617	0.115589	0.5402477	0.1125516	0.2452719	6.788745	0.8128797	0.5039168	0.03758033	0.07666572	0.3181219	0.5596689	0.1368352	0.1026826	0.7360277	0.08228115	0.1371353	0.6825505	0.4469821	1.36631	1.228049	0	0.07603392	0	0.2070651	0.1244039	0.1038765	0.6021124	0.3326259	0.1560741	0.05206801	0.31266825	0.8337823	0	0.05101146	0.04018874	0.32736345	0.1573834	0.287842	0.3000656	0.2450928	0.2583312	0.1955399	0.638705	0.6684122	1.140636	0.1406656	1.056312	0.07594305	3.334569	0.5515182	0.9373145	0.3858062	0	0.1699285	0.3190494	0.07122286	1.666995	0.1221361	0.641371	0	0.4283128	0.2676955	0.5910336	0.429293	0.2148103	0.2809388	0.3152477	0.2151388	0.3676342	0.827749	4.719835	0.6541586	0	0.6844123	0.1649421	0.1406133	0	1.184184	0	13.7213	0.6209898	2.163249	2.896827	0	0.5904708	0.6102264	0.9999628	0.1868536	0.1575949	2.845083	0.3272111	0	1.585167	0.866458	0	1.208673	0.0731816	0.2725439	0.3390715	0.5360303	0.05504725	0.440378	0	0.5515514	0.4412658	0.1360907	2.187392	0.4450795	0.3971414	0.258145	0.3828592	0.1786676	1.340007	0.1323697	1.569931	0.01787698	0.708069	7.435784	0.05121513	0.1120675	0.9708305	7.364896	0.6322713	0.7147718	0.4955839	0.04762377	0.305107	0.3868062	7.456255	0	0.4511585	0.3635679	0.2726759	1.592925	0.3703027	4.061166	1.016584	2.982375	0.7423352	0.2613738	0.07626058	0	0.05733528	0.4588425	0.9196129	0	0.5877705	0.1453145	0.4611628	0.6922547	0.2884395	0.7620426	0	0.08405064	11.76053	0.647538	0.8593422	0.540414467	0.8450497	2.172386	1.235138	0.2333346	0.2000011	0.3818203	0.1555564	0.2408615	0	0.05193827	0.1374971	1.964856	1.065005	0.2665309	1.064137	1.269134	0.7536875	0.8833647	1.781727	2.8218	0.6724051	0.4166496	0.5667705	1.818389	0.09446174	0.1741192	1.050986	0	0.1052755	0	0.3684644	3.651313	0.1356479	0.0528156	0.0699169	0.6797139	1.070873	0	0.4761447	1.481339	0.2145385	0.1906514	0	0.7737063	0.1417595	2.782513	0.09591054	0.1598743	0.06856763	0.6805842	0.06864289	2.784002	0	0	0.7042962	0.2463719	1.926808	1.124321	0.1743885	0.5939347	0.1409323	0.1611693	0.1211893	0.6546351	0.3188781	3.019539	1.071449	0.4871604	0.3255267	0.4885443	0.3373282	0	1.135465	2.801023	0.4565736	1.365493	1.839226	3.862546	0	0.1293087	0.4971759	0.3154443	0.7385867	0	0.2111732	0.2190321	0.5047827	0.1259067	0.1972671	0.3291246	17.85668	0.5944687	4.537404	0.09010616	0.992598	5.558549	0.1985196	0.2481495	0.05514433	0	0.03977969	0.435125	0.09049736	1.183174	0.7991524	0.02854116	1.142168	0	1.003214	0.299713	0.1222953	0.2515723	0.2516446	0.2982692	0	2.017215	0.08405064	0	1.271452	0.03884079	0.4371237	0	1.390284	2.00163	0.4988533	1.320061	0	0.08596231	0.2542019	0.8897067	0.2966359	0.2986221	0.1971635	0.700479	0	0.6380987	0.1276197	0.1021792	0.3065376	0.8411647	0.9450933	0.5125711	0.07322444	0	0.3986664	0.4063141	0.2051507	0.1005688	1.098634	0.1947538	2.316544	0.032057591	1.078728	0.07356903	0.5151044	1.600025	0.3170275	0.05726527	0.328707	0.3917258	0.4250084	0.8450495	0.6466771	0.2217506	1.162678	0.1038765	10.48722	0.4435911	0.5200306	0.9770887	1.563342	0.521114	0.3215782	3.218121	2.022522	0.1306869	2.289551	1.643376	0.5838672	0	0.1377105	1.259067	0.05797588	1.021265	0.1217556	2.20189	0.4067672	0.06102831	0.4220685	1.077338	0.1976412	0.04927792	3.901307	0.5299464	0.1566388	0.05899403	0.7971715	0.2416293	0.3190494	0.2147869	0.1330504	0.5325252	0	0.6179217	0.870383	2.222761	0.7619373	0.7239135	0.1114682	0.340955	0	0.2695417	0.9895382	0.04498825	0.7201575	1.873848	1.962828	1.168719	0.1202571	6.55761	0	3.031468	0.04047861	1.359428	0.4666692	0.6216172	0.4196891	0.1985196	0.3279738	0.4101209	0.5729973	0.2128806	0.2124587	0.7428406	0.8710702	0.5453835	0.3243448	0.4628168	0.7736953	0.23687	1.09857	1.660186	0	0.4427163	0.2771436	0.3174298	0.7098202	0.7414437	0.1486158	0.1591188	0.6918237	0.6562208	0.9589686	0.08365087	0.762379	0	0	0	0.1675009	3.497409	0.03610489	0.2614909	8.180929	0.03872054	3.408791	0.5616797	0.1124706	0.7067431	0.3752959	0.6511884	0.306497	0.5633664	0.352104	0.5633664	0.3075427	1.5219	0.1198619	0.1696212	1.097666	0.4249861	0.1417997	0	0	0	0.5445947	0	28.90224	1.71112	1.284939	0.08163665	0.6990553	0.2383143	0.3268311	0.8783144	0.5271469	0.1637007	1.018879	0.2184583	0.5737034	0.3974598	0.3653887	0.7023864	0.1868822	0	1.153758	0.03845859	0.08249825	0.06420295	0.5677554	0	0.3684644	0.7831854	0.4812836	6.526739	0.3230045	0.211441	0.3635679	0	0	0.3236733	0.2922134	0.4174478	0.02435112	0.2922134	0.1128396	0.203527	0.4692959	0.6706024	0.8809737	0.470178	0.588091	1.202571	1.296645	0	0.1179881	0.5363094	0	0.4376543	1.44259	0.4544598	0.886304	0.9176974	0.1628481	0.864577	0.05778357	0.5084039	2.038305	0	0.7146706	0	0.2987277	0.1991518	0.6430949	0.1997881	0.09049736	0.7498042	2.166686	2.244074	2.204713	0.3006427	0.3006427	0	2.003382	1.642741	2.075529	0.6319308	0.9891091	0.3025823	1.741252	1.148472	0	0.5846031	0.812064	1.511906	0	2.739214	0.4687682	0.04364845	0.2661007	0.06811947	0	0.6751623	0.08217305	0.9489177	0.7199601	0.5142572	0.2063818	0.1341755	0.1776525	0.2339165	2.76877	0.5323	0	0	0	0.3128842	0.250636	1.045714	0.1883544	0.1658052	0.2569877	0	0.2098445	0.7106099	1.142016	0.2853971	0.1931755	0.9409742	0	0.6357398	9.567016	0.7516067	0.3190494	6.351652	0.365084	1.308585	0.9891588	0.5683001	1.583746	0.4511809	0.2676955	0.2798159	9.61258	0.3672881	1.140582	0.09209672	0.3626308	0.09941761	0.3231714	0	0.9616082	0.2163795	0.2996821	0.5654039	0.1228077	0.6513924	0.2481495	0	1.435965	0.9877931	0.2181407	0.5944102	0.1819956	1.737047	0.3522122	1.207168	3.510059	1.030469	0	4.475273	0.3466926	2.150629	0.6353972	0.4691405	0.6721451	2.609058	0.223219915	0.03315677	1.917306	0	1.132535	0.05712577	0.04168912	1.386906	1.143909	3.241075	1.730301	0.133618967	0.092977	3.901388	0.05573411	0.900407	0.06695254	1.322183	1.340878	0	0.1221361	0.2549557	1.008608	0.3365644	0.4043125	0.4573135	0	1.372036	0.1353543	1.116198	0.2542019	0.3391197	2.039142	5.154497	0.4369589	0.07855989	1.823462	0.194809	7.79603	0.9588953	1.919192	0	1.871273	0.2895078	0.4126987	1.302263	0.3879653	0.2153363	3.290561	0.2299032	1.308844	0.3674993	0	0.662745	0	3.115524	2.079322	1.202081	1.453757	0.1950115	0.6948186	0.521114	1.484479	0.6960084	5.035935	0.8121256	2.834807	0.7117613	0.8081707	0.3894689	1.317314	1.034211	0.5583364	0.3755662	0	3.979196	1.557501	0.08249825	0.2505356	0.7024645	0	0.3786641	0	0.5929704	0.2517459	1.692005	0.235089	0.6390597	0	1.222972	0.4244367	1.007404	1.466372	1.886396	0.1015157	0.3795671	0.4008569	0	0.3570438	1.175528	0.2382739	0.3064264	0.2794021	0.6470595	0.5706596	0.2941031	0.6387848	0.5439767	0.2404848	0	0	0	0.4492362	2.875111	1.181908	0.03126684	1.836525	0.6745882	0.3826817	0.26603	0.5064402	0.2718855	0.2532559	0.06022263	0.3028558	0	0.8177998	1.137803	1.458163	0.6955726	0.1563342	0.182847	1.046881	0.3256962	0.1021792	0.1304143	2.45132	0.2935853	0	0	4.713964	0	0	4.118498	1.456878	0.4754789	0.1341924	0.06709622	0	0	1.298623	1.040748	2.56181	0.5561295	0	1.864981	0.2783398	0.06753097	1.768065	3.573353	0.2481495	1.886515	0.2032199	0.2023744	0.3334823	0	0.03603208	1.352079	0.2224148	0.2501347	0.2766977	1.278115	1.127862	1.46177	17.47828	0.2065823	1.793391	0.8473158	0.2833852	2.936936	0.4005716	0	0	0.8920638	0.2980633	0.9334821	0.2957674	0.4856127	0.5184953	0.7039438	0.1089437	0.6618218	0.3109595	1.123457	0.5102476	2.656659	2.069068	0.2422221	0.7672843	1.620043	0.5799632	0.2493037	0.8505228	8.56317	0.3860103	0.9006908	1.447539	0.6289306	1.686301	0.21494	0.6635332	1.075848	1.104835	0.7181429	0.4888039	2.703994	0.1323744	0	0	1.042228	0.2813171	0.7650611	10.89005	0.1885437	1.763245	1.36399	0.2362733	1.050986	0.6316533	0.5578766	1.175115	1.635586	1.050806	1.323096	1.348766	16.26055	0.1855599	2.120092	1.167641	3.064675	1.879076	0.0104084	0.8017138	0.8974366	0.8318018	0.217603	2.270776	2.370261	1.3968	0.2463719	0.5116034	0.1796945	0.02014616	0.3344879	1.481373	1.682446	0.1883051	1.013189	2.11043	0.8537498	7.197731	0.2566361	0.3625141	1.279604	0	0.5046915	0.06811947	0	1.203857	0.2391998	1.690099	1.645623	0.4483074	1.283682	0.3667664	0.2003236	0.06065342	0.3416538	2.778152	14.84094	0.5120995	0.2245684	3.286109	0.8670698	0.3925339	0.1085654	3.237571	0.3513128	0.6786924	0.4749874	0.6908634	1.579602	0	0	1.225437	1.116673	0	1.238908	0.2107519	1.51384	0.8405064	0.4135434	0.4351618	1.157135	0.122615	4.032794	0.316466	0.03678451	0.126929	0.9864814	0.3957827	1.202571	0.06704826	0.7084631	1.347011	1.681283	1.744887	2.790029	0.4300685	1.271518	3.045518	2.238872	0.2996548	0.05098131	0.8475669	0.02596913	0.03062374	1.310468	5.330978	0.3991511	0.4615031	0	0.5439603	0.4459792	2.293747	0.9467886	0.3329988	0.4168912	0	1.43285	0.1023464	0.3028265	7.855647	0.1565578	0.4362814	3.272111	0.1454271	0.5066694	1.052413	0.1312972	0	0.3083324	0.7244755	0.05159544	1.053938	1.342211	1.556574	0.440378	0.2516446	1.321134	0.4510626	0.2053013	0	1.500359	0.1143022	1.376527	0.09863356	0.4847572	0	1.239234	0.1779636	0.3142396	0.01092482	0.4947284	0.8321972	0.4466691	0.1179881	0.973898	0.5681511	0.04498825	1.154121	3.529158	0.5070298	1.224886	0.56067395	0.722553	4.781322	0.8132992	0.6465707	0.3286921	2.127302	2.572656	0.194204	0.1132856	1.317039	0.2569049	1.225734	0.1232743	0.7570663	3.330519	0.1944455	0	1.900811	0.1313733	0.6989058	4.16463	0.07867285	0.4781038	2.050284	0.6077787	0.426366	0.8130856	0.09129004	1.513439	0.7030413	0.4754924	0.3305162	0.6948186	0	0.6012853	0.6028956	0.2067229	0.610581	0.8424303	0	0.3111128	1.486251	0.9876474	0.2601234	0.3513128	1.053938	0.1703915	0.2812226	0	0.1211893	1.30496	0.9401573	0.2049889	1.38081	0.3137141	1.466323	1.014101	0.1988352	1.344075	0.7022825	0.4470448	1.429659	0	0.6316533	6.948186	1.009	0.2285959	0.5951809	0	0.8867695	0	0	37.65676	3.071223	1.133721	1.193391	0.4773563	1.606768	1.650194	0.9554184	0.9373223	1.099598	0.3854612	0.3190494	1.621492	0.9291179	0.5318908	0.2057029	4.481936	0.8733753	0.6119325	8.658509	0.2470677	1.010024	0.5301893	0.7801107	3.000495	4.023379	0.3872054	0.3351348	0.2824101	0.2558362	4.772307	1.617443	5.282762	1.481598	0.2286423	0.3812417	0.4788672	0.6030696	0.7971715	0.2579299	0.5546526	0.60949	0.7407035	0.5960749	1.954177	0.6513924	1.330081	1.07131	3.354515	1.049223	0.9581258	0.2178874	0.5887061	0.5899403	0.2186492	0.2371464	4.440294	4.294126	3.587641	0.4704501	2.232031	0.5537081	0.06455644	2.662118	0.5583364	0.2762088	1.803799	0.3485157	0.1260881	0.3783666	1.535011	0.2765094	0.8536188	0.4615842	0.9003008	0.8818852	1.566475	0.2865013	0.7524105	3.755417	2.592982	2.899747	0.3910928	1.008608	7.76026	0.4890806	1.286541	3.001616	0.6765622	2.407184	0.8142406	2.181407	2.233346	0	0.1515968	0.8850409	2.162697	0.1594085	1.452285	1.098367	1.235468	0.0789899	0.2282251	0.9717299	2.502379	0.5159544	0.9062851	1.459144	0	0.8397097	14.01088	0.8175781	0.3819944	1.57419	0.6612322	0.06509404	0.9003203	0.521114	1.754906	0.6167965	0.5751425	1.084763	0.4130781	1.830254	0.2627465	0.6637807	1.014325	0.7369288	0.435216	1.663867	1.897089	1.616039	1.09959	2.039973	0.5871166	0.5299464	0.4239571	0.677721	4.142518	0.805098	1.232919	0	0.06371699	0.06265899	0.1597964	1.518608	1.776525	0.3190144	0.8789874	3.095445	0.1025934	3.619453	1.293226	1.298149	0.3569274	1.027339	0.264078	1.041497	0.6140786	1.254257	0.2531728	1.081379	0.9433959	0.2156334	0.8976126	0.9365642	3.256677	3.596297	1.156209	0.2508035	1.700834	0.05737034	7.557011	0.4561648	2.519824	1.354455	0.3371088	1.502576	1.385087	0.458882	1.811547	0.3777534	0.2199309	0.4713594	0	2.21804	1.816331	0.3751138	0.3618847	1.957314	0.9125498	0.500874555	1.660186	0	1.217321	0.7373374	0.1389637	0.9416542	1.51053	1.302117	0.5192144	2.017215	1.308866	1.240748	0.6784991	0.2897517	1.222343	1.343847	0.9280842	0.3520319	0.814771	0.8540176	0.5323207	1.120778	1.854999	1.280323	0	7.275729	1.598233	0.01815728	0.6942741	1.366359	2.460449	0.4391997	9.89717	0.08079286	0.1028514	0.5659156	0.4244367	0.6732826	0.2333346	0.7223362	4.179643	1.306943	4.26366	0.378992	1.012212	0.3629114	0.6536309	0.1006376	1.005034	4.916169	0	1.264098	0.6846753	0.9129004	1.962532	2.077085	1.763499	0.5516834	1.22175	1.224372	3.390734	3.240822	2.614529	0.4103259	1.759606	0.4407785	1.16808	0.01920567	6.617667	0.4675732	0.4002613	2.316062	0.2895078	1.246301	0.9477715	1.745934	0.4838706	0.9376301	13.14371	1.492219	0.2695417	0.5181017	0	0.5844269	0.4773563	1.202883	0.3661222	0	0.5316114	0.9178581	0.470178	0.1474851	2.299946	2.9822	1.965344	0.4598064	0	0.2257533	0.1949102	0	33.49021	0.7788892	0.4980558	0	0.4466691	1.015731	0.3199397	0.5636651	3.489397	7.558533	0.3983037	1.496765	2.770932	3.1687	0.1316806	0.6666703	1.614014	1.099753	1.39245	2.004284	1.202571	0.9740107	1.104126	1.25587	9.393895	5.004074	19.12455	2.742705	2.422364	0.830093	0.7046509	2.737706	2.914568	0.1471252	0.9505119	2.044635	0.8933382	0.5062808	0.8427719	1.659413	0.2194897	0.847595	3.521977	5.517677	0.9790312	2.373804	0.2391998	0.4105055	0.02416293	1.863963	0.6189774	0	0.8710591	0.9553657	0.2895078	8.111187	1.369735	3.909921	4.397928	0	2.833402	0.6862406	0.1467927	0.4487482	3.376639	0.4168912	0	0.5558549	1.309904	0.3025126	0.391815	2.472395	0.7177398	4.309647	0.002860644	0.08602682	1.234327	3.821969	0.8109554	1.220062	1.609749	1.180706	1.153983	0.9532572	0.8533922	0.6355766	0.54555	2.758997	2.005357	1.99638	2.810275	0.5219839	0.6460619	1.82847	3.131397	0.6843631	1.072309	3.902406	0.4495452	2.295943	0.6767714	1.534008	0.3940224	0.05151044	2.339912	1.767642	1.206191	0.3223385	1.191762	2.156334	3.887475	0.4050108	0.5058336	0.6800143	5.666261	2.180837	29.41394	4.051693	1.386643	0	1.251675	3.908355	7.308403	0.6966399	3.061089	0.4377357	28.47217	1.069655	2.946591	1.648515	0.6132631	0.2833852	2.945874	0.7441759	0.7152544	0.6652519	1.899387	2.663743	4.998576	0.7972536	0.2747726	0.9905017	2.620509	0.4168912	3.475599	0.5542872	3.224012	0.08596737	1.019067	3.840063	1.121489	2.459895	1.964019	1.363456	0.1930052	1.808182	0.1427709	0.08933382	1.563342	1.218797	6.117425	2.224518	0.9062851	5.287294	0.6734648	1.003399	0	0.686225	2.9261	1.45906	2.236623	0.6006436	0.4688321	1.454376	0.02774753	0.6921045	0.7833028	0.02148924	0.1583822	0.784142	4.027593	10.30287	0.9770887	2.055714	1.449901	2.88888	1.660186	0.5459622	1.168854	0	7.240587	0.08685233	2.25816	0.5997127	1.346542	1.584168	0.1074462	2.033615	0.3356011	1.091762	0.430168	4.454906	2.850538	2.364664	0.478574	1.664572	0	1.409357	1.838819	0.470178	14.24355	3.75512	1.369028	0.5944142	0.09446174	0.2955278	0.9029202	0.9810252	1.967843	0.4145225	3.180825	0.8416482	0.524863	2.204758	3.378118	0.5360029	0.5533953	2.253699	1.619703	1.60637	2.293077	0.4188859	2.255811	3.884858	0.8807269	0.0300932	3.378749	1.053199	0.8550229	0.06962591	0.2112624	0.4430523	1.787832	0.5961897	0.4103559	0.4353286	0	0.2922134	1.331494	0.5651635	1.068851	0.7346852	2.646756	0.7013591	3.833808	1.693536	0.2313919	1.934715	0.06212983	0.3077755	1.554023	0.7000038	3.03335	0.9197583	84.73735	0.8773533	1.342487	0.7564557	0.8891044	0.8086251	0.9406246	2.627419	0.1936189	0.8747716	2.012669	0.3722243	0.07279822	0.922196	6.067543	0.9407721	1.724324	0.5437711	2.194449	1.514972	2.035825	0.4613452	1.659712	2.038692	9.631149	1.255514	1.149129	0	198.7117	0.3704276	0.694122	1.019304	0	4.142271	2.24859	0.6071231	1.983269	3.856325	1.16134	1.424303	2.026408	0.761185	1.244524	1.203232	1.264628	2.779274	0.358382	0	0	1.605422	0.3071399	6.208952	0.08235339	0	0	0.7613492	1.79175	1.110492	0.9006908	0.7988884	4.051948	0	0	0.09518063	1.857436	1.011089	0	1.359428	1.592115	1.567164	0.6007602	0.1171669	1.463226	1.07062	10.75824	0.1310978	1.605653	3.126684	1.64233	6.081292	0.521538	0.3915346	1.244182	0.5052092	0.5119417	1.269876	0.5422296	0.6652519	1.702397	5.909076	4.434087	5.387752	0.6484498	1.159642	0.1819763	0.2649732	1.564876	1.518371	0	0.1910675	1.08804	0.847595	0.0641371	0.4126122	4.368856	0.1461067	3.418024	2.665022	17.15576	2.934419	1.616289	1.2938	0.4154335	0.2659978	0.08733753	0.6413996	1.044162	1.719204	3.421815	3.680384	0	0.6446771	0.4692959	2.138493	0.1481841	5.325527	1.50292	2.726759	2.411767	0.4838915	0.1821369	0.7293271	6.411518	0.1491264	0.493263	2.428705	0.3121034	4.075202	1.902205	1.799295	1.014443	1.645623	0.7361998	0	5.508864	1.665714	0.3638701	1.944869	2.642268	2.945596	0.6938648	0.2954976	6.585766	1.678756	0.1602107	2.427403	0.5774694	7.395491	2.39546	1.8818	0.1678006	2.181058	0.9080971	29.14142	0.0388891	0.7271357	6.970503	0.2187547	0	0.939347	0.2521519	1.672056	0.4342616	33.11772	3.637371	0.5642635	8.1444	0.7863268	0.2177356	2.82474	2.705019	0.4635558	8.84207	1.136976	3.844993	0.7468957	0.2695417	1.599274	1.41935	0.3251157	0.9414285	3.077753	5.028269	1.394894	0.8566257	1.596604	1.355499	2.578469	1.245851	6.355713	0.4923911	1.829268	0.8622205	3.83101	1.561526	2.524806	0.5688573	0.03322724	1.584955	0.873407	2.494587	0.8379423	1.903951	1.850565	1.321666	4.632124	0	1.65809	2.200448	13.03742	6.113413	1.748474	2.057029	1.285643	8.138845	2.442293	7.380141	0.5002694	0.823572	1.360334	2.170653	0.1779896	2.05372	1.314671	7.446711	1.893685	5.673633	3.421338	1.275358	0	0.2766977	2.073642	0.3797592	2.082125	0	2.527875	3.69799	4.986198	5.046123	2.849324	1.616821	4.745388	1.227244	0.9244108	1.689012	0.7980597	1.922842	1.32962	2.054557	4.082059	2.03564	0.97268	1.639149	2.075623	1.77051	2.128635	3.440993	1.909683	1.242046	2.639944	0.1079796	5.067857	1.100726	0.3635679	0.05985229	0.4629935	0.14021	3.240334	0.4564502	7.051542	1.70718	1.595025	2.132208	1.721935	1.911122	2.22633	2.581665	3.474093	0	3.402858	0	1.29331	37.11531	0.2766977	0.7209008	1.247555	0.9867246	2.42798	2.506743	0	1.536232	0.7730122	0.635831	2.461571	0.5070298	2.637036	4.017462	1.881289	0.6801688	1.932182	4.384545	0	0.5344758	0.4230693	1.613631	0.3236733	2.516258	0.1076311	1.422973	0.8420994	7.676088	0.5270876	1.408359	1.020579	0.6837311	0	1.372276	5.882888	2.961205	2.617224	0.2050081	0.6171086	4.73481658	6.16563	4.147422	1.251905	1.443738	9.234677	0.7633505	3.769994	0.2244568	2.062077	1.396187	3.387703	0	2.224155	0.866184	0.1624251	1.258343	0.2916683	5.261247	4.772655	1.918521	60.60082	1.204362	0.1436455	1.90775	1.137665	0.669059	2.210499	2.43856	0.661732	1.984982	1.902925	5.263638	2.212741	2.664391	0.2649732	2.226149	2.735028	2.741271	1.045227	0.02025054	0.1374092	2.219644	0.869255	0.08017138	2.213981	1.458511	9.842305	1.086815	1.737047	2.105806	4.061435	0.6724051	0.9079512	0.7579839	3.853085	0.8171526	1.898567	3.474093	2.066486	4.391656	8.739206	0.3770753	1.322828	3.535422	2.795047	0.2630956	0.8159222	0.5889945	2.754847	4.347415	0.06240886	3.308914	0.8125477	4.659462	2.082641	2.28943	1.284198	0.2959413	1.920648	3.115524	4.044467	1.79953	1.748474	0.3278305	20.84456	3.367198	2.395569	2.077859	5.170448	1.598473	7.907358	0.5430785	1.23134	3.148427	0	3.314506	1.117877	1.549683	11.00461	1.719738	3.513357	2.003866	3.481	1.388249	2.690659	2.433217	1.38045	4.158515	3.959259	3.228566	4.341903	2.534083	0.9654543	2.137227	3.157238	4.24709	4.167125	2.373014	0.3964273	5.606262	0.5494173	3.964446	1.264068	4.071672	2.617751	1.752479	0.4247324	0.5887061	0.5456492	0.6622326	0.8350194	1.811189	3.152667	0.4335668	0.3338096	0.7360437	1.214246	2.966189	2.354097	1.682077	3.331261	0.3635679	4.965588	1.092291	9.329874	1.200592	0.3126684	2.517699	0.5254931	1.888094	2.921428	0.04666692	0.8713523	1.304138	1.350219	6.101587	0.9708357	7.414437	1.525212	4.000471	1.451163	3.508115	2.187903	1.33872	1.114728	2.084456	1.087128	0.1591188	0.02122664	4.377262	1.107129	1.917159	2.294814	1.339409	0.7480105	3.605439	2.120001	0.5157416	1.721369	0.847595	2.260253	1.193391	1.36251	0.2276711	2.79384	3.085425	0.06134189	2.86255	2.962797	1.366299	1.629147	1.143909	0.2933099	3.974215	2.459487	12.33814	0.6549299	0.1807332	0.9292591	1.800439	0.3635679	6.83722	0.3995762	2.031124	2.329039	1.134684	1.479789	2.222591	3.943565	0.246251	1.443841	0.04557848	1.041858	4.15555	0.05873545	2.49241	2.414866	0.6982375	2.517161	0.2884479	0.9498786	1.506836	1.592538	1.645851	3.040914	3.099481	1.853812	1.357513	0.3425162	2.167545	2.247844	0	4.647243	0.8319336	0.6896623	3.874704	0.8006333	1.500078	0.4071203	1.45675	2.522752	2.042866	0.66337	0.5518068	0.2832536	1.599289	2.187392	6.567191	1.308481	1.860429	0.1611693	2.017375	2.59897	2.221141	9.10867	1.121359	4.237318	6.010518	7.268674	4.008569	0	0.4008569	6.470592	0.2010729	2.489136	1.731121	1.66762	9.442906	0.1642166	0.3626748	5.686794	0.1928564	0.5299464	3.515315	1.962572	0.3679079	1.694589	1.127656	1.732824	2.126902	0.6125033	0.7148934	1.181414	3.597242	1.081557	2.48013	2.447279	3.064061	8.252918	2.405755	1.298072	2.180171	6.991192	0.3376977	1.727121	4.636212	2.129916	18.79693	2.131414	4.579169	0.1307815	0.6850527	1.246684	1.952367	1.533266	0.4565835	3.156527	0.9731786	0.9686479	0.7247947	0.3583592	1.648433	9.547837	5.767852	2.029909	5.487153	2.900751	0.7095695	0.08891044	2.541051	3.025823	3.435191	0.8956646	11.93245	0.3491551	0.3002817	3.22023	1.373206	0.6337872	5.297806	5.984084	3.315028	1.342322	4.580139	7.729367	3.067063	2.04202	4.56995	2.32568	2.127976	0.09983905	2.744347	2.791218	4.832019	1.039178	1.288616	2.816017	4.246448	1.872454	1.43291	2.862836	3.821821	0	2.603159	1.226216	1.177702	2.693728	0.5950436	1.924624	6.596686	0.1333341	1.660316	0.2082473	0.4342616	3.775417	5.006781	1.934513	1.347708	0.2657566	0.443152	1.839965	3.602961	3.935731	1.967145	0.5784517	3.386498	0.6533237	0.2130289	1.538114	2.071617	4.601264	2.218272	1.851794	5.676651	0.04851332	0	0.8828283	1.437967	1.124675	4.853497	2.320423	5.495384	3.147284	0.3621641	3.58484	25.2275	1.258655	4.20098	8.735916	8.621313	2.284042	4.164385	6.348504	1.150446	2.227441	0.2177638	2.071445	2.053925	1.340007	5.772339	6.91091	3.842801	3.831343	5.902293	0.724728	3.949518	0.2914211	4.285217	2.467056	3.543623	3.960466	1.509068	1.293962	7.091343	0.5437711	0.1196435	16.0594	2.622267	2.521792	0.7763928	0.7162447	1.923556	1.028514	2.791682	15.24365	1.744887	2.748733	1.431228	0.917537	3.569797	0.2195425	1.086063	1.207769	6.087502	4.14697	0.6434069	1.271618	3.867847	10.24107	2.022929	2.586212	5.095336	3.472667	2.724468	0.04526506	6.067269	2.172565	5.933751	1.033845	3.650227	0.4666692	8.197364	1.007433	3.394913	0.8450497	1.5714	14.38131	0.4245378	0.4382581	0.7141383	5.922661	15.72515	4.482701	1.382837	3.033236	0.7183061	0.1107444	4.112397	6.17392	1.011166	5.428938	1.226076	2.227004	0.8337823	1.482089	2.507616	0.7499755	1.562601	0.951367	2.382891	4.062922	4.312987	0.05989816	0.1391699	8.835486	1.659673	3.327079	2.628185	0.2035757	3.139241	3.02084	12.52852	2.406013	1.295005	0.8918393	1.90004	1.576093	3.004342	2.97434	2.639779	2.12047	2.495696	1.724274	16.95259	1.388589	10.32521	2.231619	5.187854	2.419414	0.3551704	10.56002	1.734048	5.772193	3.220956	0.4092518	0	2.073045	1.531652	4.835196	2.024733	0.3217856	0.7130408	1.386282	1.197635	1.813045	2.322744	3.03335	3.467866	2.828975	1.048224	1.799039	5.520068	3.764837	0.9162443	0.3219237	0.3937062	0.2268453	16.61807	2.328509	0.1461067	4.257298	10.19056	4.141841	2.941772	6.560835	0.2316062	5.608116	4.812124	1.790195	0	0.7076856	8.573165	1.146984	1.011667	0.4175097	10.90436	2.021333	1.34113	1.783924	50.0671	7.442789	2.526495	0.6491385	4.896431	0.06032187	5.059181	4.610599	0.08058463	0.03698029	1.675009	4.055953	0.2866127	3.390307	9.726598	1.648483	0	2.680015	1.912898	3.460333	5.465261	11.62856	4.823946	1.009731	0.7085969	2.158355	2.20334	2.465735	1.570352	63.57018	0.7584947	1.124399	0.3528704	4.717867	0.2960513	4.322877	0.5232943	6.202175	1.993608	3.359161	5.116947	2.333346	3.908355	6.722904	3.770122	0.2153633	3.689918	1.545432	2.547396	3.162985	2.904368	4.6989	8.517342	3.782901	5.075325	1.185243	0.182847	0.6823315	2.265713	2.585084	0	2.648412	12.37034	1.024052	7.87312	5.290711	2.921958	0	0.355305	93.80051	1.145271	6.179625	1.817791	5.312	3.780452	0.2388439	6.0275	1.011985	2.152269	1.342531	2.435536	3.903836	2.578708	2.155702	2.63375	16.58636	4.187523	5.249758	9.6834	4.302776	2.449054	2.579454	1.489243	1.367629	3.684561	3.746571	4.090587	0.9484326	4.641587	5.2611	0.9105347	5.100152	1.943381	3.209138	6.022084	1.987444	0.6709622	6.16803	0.5642136	8.816916	1.316498	11.08638	0	1.025873	2.164189	3.025823	1.029728	1.852667	4.196091	1.112126	1.136055	1.62013	3.519602	6.387905	3.31592	4.653156	2.344044	0.1802123	2.360322	4.958195	3.88922	1.321134	2.084456	5.064909	0.2361544	1.835213	1.926982	9.484435	0.2474948	3.573999	0.9000466	1.398946	2.993138	0	2.028819	19.11044	4.125485	4.046297	3.262266	2.545113	2.116395	9.347279	11.21528	4.231706	0.3180725	1.871338	1.581591	2.332282	3.864339	3.908355	0.2359761	0.07607503	5.070122	0.4996983	1.755625	4.696954	1.366216	1.552481	1.51936	5.568289	0.9439384	0	1.243942	1.19955	2.104693	3.783263	1.302785	1.138923	4.895385	5.848198	21.66107	5.861136	1.579798	0.02998977	6.782994	3.142058	1.147878	0.9213899	2.046921	4.855076	1.753281	1.482731	1.787544	1.855622	15.76191	2.781547	12.29387	5.179079	0.5459289	3.291246	2.480932	3.782279	1.997367	3.227988	5.37884	2.072802	2.273326	10.83465	1.686404	1.230619	5.88091	5.656958	1.255696	3.371339	1.847418	2.468435	7.869381	12.74079	2.746786	2.642459	1.700151	2.414375	1.737047	0.5460201	4.785441	7.894523	1.65772	3.227742	5.516811	14.30753	1.846162	2.124931	1.862021	2.249627	2.857349	4.430523	3.045793	2.801688	1.344344	2.740017	9.569159	3.635679	4.926785	4.533228	2.855593	2.30922	1.781586	1.873324	5.998346	2.487518	4.603823	7.978778	2.447695	1.813853	1.663563	8.276516	2.942761	12.1071	1.517968	0.9209026	4.045879	0.9409002	4.035023	2.60557	0.7617349	0.6264758	4.679716	3.011315	6.27062	7.039438	2.601853	0.5848641	3.534839	0.8282606	3.835245	2.931989	3.441156	2.495475	1.821301	3.462908	3.971007	3.058267	9.450156	9.760195	1.403912	1.7939	3.405962	1.050747	3.969126	0	6.028284	8.444165	1.372447	0.3996301	7.0625	3.36075	1.698199	10.74248	5.837662	1.09093	3.055872	2.669595	6.790766	4.03796	0.540158	56.89837	1.547764	4.586095	3.938086	8.842979	1.131262	3.410002	1.097082	2.226118	2.277264	0.4561475	5.423606	0.122615	3.258553	1.191118	4.102463	2.122085	2.287398	4.577218	7.931647	0.4943627	7.559614	4.845224	0.2759853	1.404265	5.275892	4.633013	1.077106	1.963962	3.402336	2.671782	14.23173	3.052077	6.304378	2.113972	1.465235	3.816314	5.86167	3.62795	2.907708	2.341687	0.03971022	3.784638	5.755991	42.29382	2.655253	2.758839	0.6037734	0.1665702	13.50902	0.2547938	4.120705	13.17067	4.876558	3.012937	8.911646	2.044981	7.994325	3.836662	7.534761	0.4810283	1.391223	2.556656	11.15445	5.426665	1.32833	2.889453	2.291494	4.688039	11.56513	1.955147	1.140938	1.544926	0.2756996	2.062349	11.28215	7.390646	2.251212	1.883778	4.268306	0.6880557	4.937824	3.089297	5.604816	3.746571	2.947715	5.812485	2.853889	0.152150067	8.180277	2.123229	6.034937	3.166262	3.519128	3.863669	3.854816	3.713616	10.70346	1.243889	4.650348	8.330544	4.817455	7.268492	2.632752	2.705108	3.806542	1.541806	2.642954	0.7757978	4.354789	1.074748	3.025448	0.619311	8.13935	7.922507	3.491802	5.675827	0.837271	1.934031	2.979353	5.947496	2.682127	4.387419	3.769794	8.914004	4.18613	0.9677831	2.71327	2.253466	1.460305	3.729447	9.5758	4.479577	1.431288	1.889754	5.723445	5.3379	3.700654	6.541999	1.736418	0	14.75394	2.948908	1.294834	6.939713	26.73647	3.029313	3.336232	4.505492	14.62654	5.155629	4.145904	8.624275	2.735848	0.7477868	2.552007	1.984764	0.7570055	3.710526	0.4008569	2.812733	0.6239803	9.553097	2.948408	5.348073	13.35854	2.163419	5.442299	1.859109	1.799113	4.589627	3.616193	0.3968131	3.244787	5.005049	4.820246	2.724372	0.6510157	0.5807135	0	11.25657	11.785	2.758839	8.09699	0.4313924	3.884475	7.731492	8.801657	2.66637	7.56237	0.8745968	0.4750659	3.259163	5.065271	1.064055	1.787487	4.854212	6.366254	10.41488	0.9536989	4.33187	10.96152	0.409425343	1.64308	4.515808	0.01630009	3.998102	13.59878	5.547095	3.593889	1.630798	6.051921	6.150037	3.481045	0.251898	3.662273	5.267685	0.5932048	3.373565	6.168133	3.64446	2.725827	1.450085	1.24522	2.985022	2.850895	6.426181	1.128185	3.050225	4.411035	0.897947	1.035326	2.370583	4.848572	2.64078	3.788898	5.999509	3.347864	3.11099	1.915699	3.183359	1.924113	4.721009	1.147407	3.933228	4.74189	6.697891	3.974112	1.580664	2.628703	10.9581	19.85973	15.35552	4.10084	0.4961415	6.805113	2.203404	2.129528	3.596803	3.033208	3.642334	6.568088	7.2014	0.9000663	3.585858	2.787157	5.319665	2.092776	0.4388328	4.030891	1.856468	18.26498	8.757144	2.854484	3.935562	3.006635	4.015924	0.3213814	22.86744	1.13628	5.139754	2.185464	0.8201138	2.98375	19.87392	2.677486	4.280982	4.776811	4.031698	3.388461	15.16607	19.54177	5.491396	2.460816	3.15024	5.960832	2.584788	1.035674	0.6835726	2.25637	0.9733791	6.593425	7.430853	2.242636	4.50964	4.036097	2.058493	3.939587	0.1578408	8.06676	2.231574	7.305617	8.666838	1.326574	0.7081339	14.05934	5.13727	1.988703	3.880774	2.384815	1.655284	4.30833	2.335793	1.784199	4.970408	9.687623	4.543872	2.585182	3.767089	6.04134	7.348471	1.136769	5.905481	4.641245	1.004024	1.974748	2.137697	5.201001	5.41028	3.40883	5.719375	0.901928	4.165429	0.5945595	8.557076	2.903709	0.05348187	3.535473	2.380174	0.8428213	9.780482	2.403719	1.876815	2.86214	0.4300546	0.09361329	10.9471	6.586502	11.49427	6.429209	3.605693	5.490762	1.952872	6.050336	20.31697	7.103798	3.555945	7.03947	4.185299	7.488659	5.160546	4.439601	4.707528	32.09556	9.405368	0.6359097	0.7915655	3.556352	3.91493	2.211077	6.069542	1.879625	5.405948	4.119902	9.165016	2.64406	3.712358	0.04046365	3.413253	1.208854	7.359046	9.224397	4.32218	1.50477	5.561198	2.774637	2.586376	2.13961	14.26703	2.638975	53.74936	6.679946	13.38168	0.3621641	4.902574	4.870022	6.472312	8.172219	10.05382	4.296038	4.472537	6.576348	6.065777	1.752428	3.647375	3.466756	3.484874	6.929575	9.937418	10.17029	2.017215	1.789155	5.356692	27.90493	4.455496	2.460213	2.7744995	1.855196	7.699393	4.238443	30.07443	1.373741	3.427648	3.598335	0.935083	5.549105	0	5.070298	6.165738	4.880929	3.217903	5.709596	4.431818	1.377169	6.145205	4.408162	4.804478	6.335954	0.627619	3.872538	6.260626	17.01511	2.558386	4.863203	3.043027	3.586161	5.798263	3.517298	6.152485	5.079069	2.121965	8.744283	5.462915	12.52876	4.505342	3.281455	4.097585	3.631802	2.840805	5.512096	2.219011	0.04804739	4.200529	2.880683	3.643797	4.285506	13.52755	0.6568663	0.48892	3.789492	1.37487	0.2173692	3.116038	2.62546	2.017215	15.76628	1.537964	4.510873	10.76634	10.29279	7.814214	4.513857	6.995533	6.736187	9.681771	4.433193	4.194332	30.63589	4.535409	2.166536	17.16465	3.751018	2.53107	2.657539	8.214082	6.721043	2.542167	5.772187	8.947498	7.43499	24.63927	13.6036275	0.8425196	0.27709	0.2526613	5.762131	6.220281	1.499559	3.090327	2.355334	2.652163	3.570073	1.495322	9.697778	11.84461	1.630881	3.490149	1.341481	0	4.30694	2.552184	5.552104	9.770887	0.1416391	2.084456	5.342165	5.26503	3.45257	1.517917	4.79614	0.1136037	2.858569	7.318684	12.10373	5.196016	6.691713	2.684481	2.021668	11.58882	5.533697	5.482763	2.872347	0.7973328	6.397666	13.82519	1.291195	4.233734	2.265713	1.338882	5.768414	3.339748	7.285477	6.324896	5.895327	1.477858	6.066218	4.601049	5.284855	1.046825	1.707999	0.7907137	24.29652	36.77809	6.061455	6.168191	17.23732	5.013118	14.95207	0.8942192	1.188949	7.582325	0.8325489	5.145052	6.196937	14.31077	19.01157	1.099225	22.14555	3.436277	9.677831	2.909733	7.660491	2.903911	3.593273	6.203566	5.325548	4.973909	0.03497409	2.901577	3.488147	7.708786	7.411778	4.326524	25.7763	0.9290351	1.794892	3.124262	1.700751	3.041843	13.05077	3.699888	4.14901	1.345785	5.550326	2.723592	6.570434	11.61744	39.30949	6.728483	0.5650633	5.189198	5.366162	2.66364	4.346924	1.528632	9.198121	2.11027	6.351699	1.541323	4.531223	2.463046	6.701207	10.58492	9.827085	4.310424	7.385084	3.393749	13.72575	3.776188	2.648517	11.49412	11.24773	6.18701	0.8116673	6.388013	1.704002	7.030169	3.379397	2.959384	4.961571	6.212723	0.2977794	1.472866	9.376749	8.632388	8.013547	7.074455	1.639258	7.93227	4.194902	2.487547	4.033226	6.933887	5.277135	4.317258	3.990479	9.250968	7.765915	6.250558	7.464909	21.86515	7.907676	6.806727	5.623816	9.229368	3.671394	9.759914	43.51645	1.9993	4.695589	8.672553	4.505173	8.742139	19.70366	34.52128	2.830341	23.14601	1.842128	32.36668	4.711441	3.202608	5.2215	6.174757	3.922608	7.513953	4.120605	3.878969	6.733274	5.016126	3.450288	3.703241	8.139932	10.17089	8.280118	8.164286	0.5299464	4.979584	18.54284	1.243214	2.670273	2.421431	5.779627	8.259962	17.12186	0.1844651	15.3293	5.623946	3.139932	2.569066	4.914729	4.735069	0.2963681	4.278982	7.724902	3.677983	2.198112	4.176134	11.26668	4.102278	4.457044	15.57433	1.343343	1.100945	0.1018306	5.234222	5.81974	1.926956	3.578734	0.9790841	14.18872	4.57192	9.373892	0.5252924	0.6323459	1.540928	1.680491	5.822666	7.659908	13.11654	2.333346	11.0853	4.065028	0.3116878	11.02339	2.50563	8.227786	2.504664	5.4731	0	1.284587	4.705978	1.119353	2.667473	5.981828	6.402982	8.818604	5.28079	2.426364	4.646986	2.195618	6.131528	0.5640179	4.786257	0.2597101	3.626315	5.49733	7.227497	7.369119	6.873797	7.102206	3.651412	6.78064	1.815452	4.24631	0.3647798	0.3681158	7.143684	12.81779	6.667931	17.18511	4.956833	6.40607	7.80984	1.554705	3.630034	3.312882	6.930453	3.602763	7.067268	8.826191	0.1874246	10.45717	7.233525	6.762914	2.215431	3.995986	0.7588386	6.042667	4.92995	6.130752	3.524466	9.244632	6.934549	14.03861	14.33408	6.674943	7.070497	15.37058	14.74008	7.490533	4.378942	17.63266	3.809737	7.950455	5.054297	19.50168	3.982864	18.09887	6.630682	4.107717	8.799071	4.829273	11.43901	9.343815	32.98669	8.877085	8.862621	8.488248	7.782071	2.488202	9.343336	1.615118	8.47314	3.551081	8.611527	6.361513	3.085388	5.194304	7.759831	6.712341	9.481551	1.140016	6.748755	7.916697	28.96569	5.922494	3.472244	0.1053665	0.2021677	2.406616	2.490059	1.925586	7.012521	4.147362	6.260847	10.70477	3.796687	5.361448	3.066211	1.31754	6.074739	7.133119	30.05372	9.029475	5.506159	6.708272	3.803269	2.756846	4.82379	16.8988	6.390302	1.843396	2.913029	13.33448	9.906506	9.399897	4.493645	6.265951	3.391453	10.70601	4.334627	23.09475	5.786801	3.830764	2.703837	1.359428	3.108322	1.772632	5.219912	8.512818	0.2198371	5.042795	10.03397	1.462567	8.818852	11.01464	3.927838	5.906391	3.917413	14.53727	3.898499	11.31434	1.548159	3.334424	16.57709	4.888326	6.212035	15.88466	9.056367	5.025585	4.466691	6.426957	8.880495	3.31597	4.189745	1.983181	8.658143	8.588873	11.13208	4.931541	6.646481	1.647044	1.704495	3.291246	0.4885443	39.40924	7.588902	3.346522	7.115445	15.73497	14.84888	4.1804	3.414945	6.465017	7.430237	2.464519	4.112894	5.0849	21.14731	6.483735	13.56974	0.7685703	4.178373	6.219665	15.51401	15.11062	2.876066	0.8483064	13.16275	6.455527	29.10154	3.275419	8.63792	4.414741	11.46083	5.085775	5.409487	8.800878	0.0848812	7.202258	6.147998	6.440528	5.084812	3.971117	3.816742	10.43044	14.50086	4.654508	6.157674	2.931451	6.593601	0.01322251	8.33551	6.802263	6.253367	3.817302	35.86274	4.44183	6.155023	9.960968	9.849335	25.53836	40.20536	6.483676	1.010024	3.758644	8.040131	2.652489	3.852921	1.579133	8.818113	9.021097	4.150204	4.009512	6.574445	4.368507	5.157799	16.15647	8.888291	3.02155	6.801892	2.135642	3.986965	7.87648	17.97228	5.944426	4.279667	5.615574	0.8353735	10.15236	1.320033	7.715088	7.728472	6.376912	8.082664	0.03930111	5.213645	13.85005	7.825844	14.71592	10.11511	4.719397	8.106544	4.672283	4.478805	16.60544	5.081818	13.81011	5.210347	4.821773	16.72928	6.097953	6.421619	3.512481	4.001029	11.04514	4.016258	12.74823	0.6985948	4.470957	8.456654	7.282315	7.29801	1.96312	8.57053	8.593503	9.476011	9.7121	14.95158	4.70981	3.919004	4.055203	13.06217	12.07634	24.63058	4.114058	13.56757	8.131686	4.630234	5.364781	5.67543	11.18483	19.488	1.597479	3.575224	7.046628	15.50077	9.444353	7.525909	7.342376	5.255806	13.30686	3.494529	0.8666714	16.62308	13.4984	3.049763	3.756289	6.982784	1.757825	6.193195	19.78246	3.087285	5.491887	58.42937	2.848801	3.47555	14.9086	3.536776	12.05681	24.05197	3.788996	28.12853	16.10756	5.777642	0.2649732	7.64985	38.75963	9.627191	1.796724	14.72623	4.585001	5.320029	1.039181	9.102829	4.086503	12.28208	5.469151	15.06115	3.764522	7.824759	11.32891	0.6041901	14.86934	5.520568	4.032298	5.441682	9.749422	7.266873	9.346065	6.441731	5.32774	3.516497	3.603419	13.562	12.9626	4.441835	7.654853	4.253105	1.690099	12.20535	5.44902	3.411783	0.02343841	3.566294	3.130929	7.036178	2.19326	1.864536	1.727881	3.186172	11.34284	9.489097	14.30046	5.029371	6.927225	10.21716	8.168484	9.679528	11.66383	6.636435	3.541272	2.436832	11.18401	8.840729	4.417913	1.563342	4.833178	6.994072	6.493339	6.123816	20.61371	2.237848	7.804543	6.638849	29.22941	7.020272	13.88061	8.642817	9.125728	5.253151	6.084312	5.115906	15.10361	3.776188	0.06948186	5.992494	6.047594	1.846437	0.7539521	4.560187	2.682097	5.66002	8.809938	10.09374	5.291103	13.10722	18.32304	4.279299	16.45209	3.167652	2.522955	6.44993	9.454156	1.964077	45.82355	5.223315	10.78739	8.466173	6.699495	0	16.07688	2.956351	46.54091	4.71498	19.53196	41.85915	24.74268	15.86719	1.424319	14.68447	7.127817	0.6372529	13.10322	9.277542	9.259241	0.491453	7.23635	6.648695	2.485497	10.73339	13.05727	7.160539	10.47523	48.26806	18.78297	0.4283128	13.71774	8.224309	5.901418	10.7979	1.873883	0.2131409	8.491201	14.90693	16.76232	6.700388	2.233345667	22.19328	16.61576	7.602518	6.10391	3.072153	6.536687	9.972316	6.65519	3.845423	9.107235	8.934491	5.175664	9.281994	3.143337	5.748013	6.178383	6.815835	9.335354	6.349758	6.294234	5.480542	45.29155	4.142977	6.35757	10.43614	3.852831	0.3373064	6.513052	6.155871	14.39847	13.50075	8.563982	4.696441	7.987878	10.64447	5.343648	6.519976	3.712607	9.843972	7.015752	6.588445	10.68371	12.61834	0.5576725	10.64381	2.917647	6.510365	6.972891	12.3567	3.84789	5.949853	3.625727	9.678176	5.46848	4.994802	8.014997	8.851799	10.88503	1.078167	13.68724	2.081662	6.616191	3.423782	6.169147	17.91706	5.315586	7.787368	8.420356	3.898433	0.7127698	8.074499	6.033805	4.629385	9.52532	9.368174	11.16417	5.075405	9.871769	7.628754	21.05981	8.662766	5.827309	5.51065	13.17825	22.2298	5.386721	23.2906	14.00119	1.938027	9.909593	5.779627	8.395725	18.83898	5.367872	5.516645	8.934595	7.575039	5.325448	8.479194	7.391419	6.637442	33.05484	8.604577	30.59047	2.186592	5.228092	9.92959	113.2887	6.053734	12.58722	4.371102	2.359761	18.86902	13.41174	8.518845	10.58769	8.958431	4.073315	25.3679	4.269013	4.8691	0	7.140822	4.565512	6.431652	3.243939	2.774121	8.827032	0.1075201	6.233821	16.01785	26.01831	6.264281	14.27239	5.582413	23.26603	6.367831	7.669625	5.05556	7.465326	7.616402	7.92506	3.6062	3.34917	9.990104	5.645995	7.39699	7.637326	8.941984	9.598192	2.502291	7.531538	10.02676	9.329076	6.77297	5.202611	6.353416	6.011579	6.629607	6.139846	7.403805	4.719946	8.882677	8.484874	10.13704	4.110948	7.617572	4.988005	4.927335	0.0275965	3.247522	5.933678	7.224045	8.324725	5.351322	7.345446	10.02318	6.0667	6.097103	10.74937	28.05082	12.28296	9.96176	7.335141	4.678058	5.913647	11.06839	54.67506	9.817402	10.16766	3.939291	3.766011	4.016197	6.327651	0	13.51734	4.631939	5.377049	9.977319	6.918188	38.9103	12.96281	7.642615	16.01628	8.212152	3.988368	5.248574	8.602573	7.538878	30.32085	32.3721	1.928735	8.482998	15.776	6.494882	7.399023	7.157469	0.426423	4.047046	2.922175	0.7325564	9.3019	7.001024	6.133408	2.834832	4.617718	10.54599	10.15839	60.28714	5.338767	13.8529	9.393994	16.79592	7.528759	4.653769	5.312448	17.26151	0.986575	19.51631	12.08768	12.70803	12.79841	7.112748	6.14879	11.62115	4.201051	5.263826	4.097648	3.368945	13.79584	9.002312	6.930169	10.1978	6.197573	7.877304	4.43184	8.076956	5.492823	5.066149	24.80837	21.60281	13.45505	7.701295	13.22141	4.156372	4.395817	5.462649	3.422752	15.89429	10.10549	2.255811	6.909186	24.50155	1.250673	32.73015	15.70704	4.158499	7.241678	28.77195	25.09197	5.734501	9.194797	26.08629	10.28029	0	5.731694	10.07617	3.163424	9.083488	6.166508	53.82726	4.95831	5.824827	14.51601	10.17842	14.38152	11.90393	3.640083	8.149483	5.32492	7.822354	0	3.670561	1.93222	4.857217	10.18853	18.19603	7.972033	2.783238	7.468508	12.95022	3.287026	13.7521	19.11932	13.87037	39.74866	10.55614	8.607369	12.20083	13.44038	16.84441	12.46464	11.09377	13.27905	14.30277	0.9596942	6.141549	19.3646	7.89342	9.269029	5.396986	8.66219	6.225433	7.960723	47.58353	17.05009	31.68051	4.214496	42.95855	15.16702	7.244127	8.794152	6.295192	2.705426	10.77604	0.1676506	19.59184	10.04427	34.22542	10.5116	8.265642	5.333038	9.664709	1.343528	17.63922	28.28687	0.01751644	12.01605	9.103911	3.951449	4.439446	9.683591	5.692439	37.59798	31.57112	13.97155	1.525212	7.49671	10.41613	6.002221	8.879631	28.48989	15.31647	11.34085	12.47444	15.69627	46.90026	5.884387	5.244143	5.079485	7.930673	8.970178	9.407398	15.67526	5.976537	8.619418	8.490167	6.532636	10.96702	2.998075	30.07584	7.386625	10.12875	11.30901	19.65001	8.534372	8.413437	8.272392	5.212781	11.71096	9.365914	11.00621	4.451514	13.1248	6.62766	2.793067	9.732388	2.417215	7.527923	2.198976	2.203671	13.57596	48.91994	9.853693	6.251216	11.54605	13.14237	13.8564	62.70021	8.781969	9.421852	5.135277	12.24552	14.94768	10.97351	8.770144	19.04202	20.95484	8.277509	0.2289467	10.96238	13.82927	5.522395	13.76994	3.468254	8.405539	6.803944	8.132675	6.898652	31.43237	14.54232	4.744083	10.50815	6.520428	15.2558	22.68225	18.98935	22.31282	3.541551	40.7926	17.48998	11.07076	10.20958	15.46756	9.877612	5.968333	3.264691	12.08616	12.39075	4.777569	4.176238	11.88076	11.46676	8.4249	8.60444	8.035398	2.963633	4.227928	9.038638	20.45783	7.035717	14.25374	13.11383	12.54497	6.073911	22.95817	5.996001	11.72693	10.6717	3.428606	6.440894	21.35313	21.12777	14.17515	30.27424	2.12247	22.05645	5.133361	5.161476	17.73626	16.28222	12.94642	4.555242	6.772156	8.4705	21.60031	20.59305	35.35647	9.991115	8.493813	4.046523	9.543045	10.84853	5.020475	5.956775	15.27574	7.42429	14.64592	11.72203	7.421799	37.33638	6.790777	0.1057503	13.13992	11.45239	23.2703	4.557519	12.92527	1.737047	7.187568	14.57468	13.13609	15.80316	0	12.11798	4.898834	4.773437	7.177202	22.96303	7.014392	10.51386	14.37103	8.107943	3.035298	4.29855	10.15436	12.95208	20.07224	7.287444	3.837505	2.668905	14.57168	9.399986	9.542813	10.09601	16.34622	6.354423	2.104339	6.710584	11.76376	25.71709	11.45571	4.505187	12.88477	5.518884	17.00699	8.671083	5.702796	11.83648	13.063	12.64406	26.22713	18.3662	6.955006	12.36575	13.51269	16.12099	9.945443	26.3117	0.5533953	38.04095	7.801706	5.893226	0.2243825	12.38276	8.926054	4.01514	12.9112	4.609781	6.48201	312.7812	17.67343	7.67387	21.92687	8.122738	61.69115	11.63051	9.194173	23.50128	2.403592	7.71084	7.492097	15.13076	7.83505	17.20854	20.98284	18.49674	14.30644	10.72449	12.4308	7.234097	17.87871	6.281654	40.12787	2.356361	19.76172	4.935747	43.66869	17.77722	10.15744	18.23899	6.91891	11.37125	22.58386	11.48607	11.15368	2.671954	19.42718	12.97909	28.32793	11.94556	3.462875	11.11975	0.1045714	17.61861	10.6889	0.2519893	9.676415	7.25281	5.655891	1.480682	8.80271	18.95724	9.732764	30.26978	10.66954	11.60963	16.59527	14.71834	7.989914	13.35928	11.40303	11.22722	15.58146	8.761753	7.369793	9.222138	2.943235	8.63209	12.39048	10.46393	10.03646	9.053955	7.125351	23.41043	6.257683	13.54276	10.57155	8.197058	3.410928	2.035331	14.58249	6.949763	11.76872	8.105917	11.50133	11.86228	7.465875	28.82527	10.98028	26.11766	8.785981	5.781213	8.83628	5.887212	1.907954	18.55263	21.87389	16.67028	4.848264	11.40817	11.13795	10.12823	23.52172	14.73008	14.26524	13.55477	6.231917	7.26231	8.79916	1.718714	10.77653	4.763424	6.786418	14.70187	10.17464	8.481013	18.75177	12.25322	6.154889	18.09709	11.46846	9.311333	12.37646	13.94291	13.79464	7.110917	24.24988	7.087912	0.1517808	1.309332	14.34383	18.07238	11.25717	8.304737	1.680367	8.691962	8.497156	16.36511	12.5283	17.18841	2.623976	3.445351	5.09758	8.960148	4.850202	13.09137	8.098356	8.871183	10.44361	17.33731	7.106717	15.72998	5.737388	9.558256	11.58322	18.93591	15.1039	27.43476	15.66765	19.17301	5.335874	6.34563	3.353332	6.700037	7.360857	16.85669	16.21525	9.629404	11.27604	3.718862	23.77229	18.80817	23.6101	3.448448	3.813723	11.47319	10.44207	54.20663	13.10599	8.919042	18.80979	13.85396	8.68343	14.09952	0.812712	26.45207	16.64758	8.474754	24.44633	12.10904	21.11448	9.817324	7.912557	22.95329	12.38113	10.37887	37.96687	9.547773	13.34849	5.721556	15.09814	18.22033	20.1548	8.215108	16.65264	6.727946	16.55057	8.140211	7.584883	19.99514	271.4936	16.73839	7.935907	9.545258	9.469209	7.525317	10.92541	17.60515	2.118374	8.202687	8.16219	83.83792	8.187625	5.341012	0.4991285	0.02486923	7.82435	10.72228	29.85662	14.01758	11.58308	0.9491718	9.104464	29.40212	86.92899	3.367198	29.09523	11.52401	12.97157	4.699195	21.69188	17.42581	10.98504	13.82524	18.09158	68.9649	6.440586	0.5817086	22.10543	29.96523	19.42334	16.19673	24.4268	18.7332	9.308143	0.2947563	7.485573	25.82566	20.74358	20.54895	7.252733	40.75363	15.13772	18.22153	9.73249	13.22313	6.364187	2.423558	12.70519	24.98595	16.62908	10.28004	9.481137	7.73239	10.23989	56.59057	21.37683	15.02393	18.50112	24.71999	3.750628	21.12334	8.737399	5.787618	33.45653	1.869611	7.391781	37.84202	15.27706	19.96045	20.67602	8.807266	13.57198	13.63616	14.14009	4.948332	6.991577	11.37749	7.164454	24.12729	6.595348	47.41899	7.732754	4.151247	6.318559	13.03709	16.05147	21.56801	6.648317	1.168854	5.198628	19.43293	24.25875	3.198583	14.36455	11.31535	16.51434	7.686361	14.03083	17.36924	3.103325	22.84272	17.4616	19.55985	96.10721	11.92006	16.79812	34.84501	10.18889	16.9786	10.4939	2.084456	19.70777	8.025712	10.23759	26.03132	17.97067	28.14527	6.539389	3.785414	25.58131	15.01056	33.80062	17.31785	0.02549273	10.39902	11.77913	17.45157	60.82976	39.87053	15.05617	16.81819	15.61302	3.5868	7.342303	35.81518	14.33365	9.018014	16.34723	18.22937	5.990573	29.3707	24.61165	8.264362	34.41485	7.549247	4.815767	23.3445	7.135685	35.70815	4.418214	8.705529	5.682994	17.4961	7.513353	28.75665	5.680113	19.82232	22.06638	28.06874	94.26792	28.06038	20.35799	15.44222	8.304467	3.05117	6.138559	6.009267	4.321917	24.28564	8.175701	13.63543	7.696452	20.9065	18.03856	5.945734	10.03353	8.637502	9.172611	19.74373	11.68087	17.89133	12.10979	2.23819	23.69144	6.26016	18.60705	30.25631	12.49127	19.43272	11.3304	30.54409	15.83221	27.08959	97.10364	12.24246	26.95333	33.2367	46.39828	8.951988	2.721175	17.39403	4.27429	8.943927	14.27697	68.19855	26.45086	16.17187	2.229579	21.62758	4.620254	9.895275	11.73781	20.87261	40.18597	10.47522	71.13524	66.92092	11.43215	25.85089	23.90294	22.89538	0	17.93938	6.154641	14.42039	4.355669	3.312056	28.44839	23.92577	10.68882	8.029202	23.94095	83.11785	13.72538	2.183885	11.92486	17.53301	15.65808	4.302904	30.46679	5.535519	53.96678	7.574804	10.10126	10.25701	14.06878	12.76049	48.65511	1.676941	13.04078	14.76994	51.66395	9.633092	15.25666	7.354638	12.70651	11.2021	26.06612	18.60287	14.75111	17.75062	3.09813	56.5682	13.43263	23.76775	9.62741	18.78458	11.69002	18.23899	42.81347	14.33458	15.34589	13.35224	6.420042	6.044063	3.945696	1.07235	8.471375	25.41472	14.88193	13.22968	15.31797	17.98354	14.28362	0	18.59613	13.10978	19.04617	19.38984	9.297547	13.37337	16.05945	55.19476	34.55556	5.23507	25.91574	25.04346	22.22682	10.38245	10.17453	29.86791	33.28359	9.158973	5.935997	12.40337	11.61228	14.30502	28.38013	7.949196	31.15355	17.40245	6.719779	21.00922	137.0243	33.64251	7.713484	11.41664	20.0904	18.28636	21.44102	13.63472	48.31255	30.82171	0.5050797	53.49467	7.558418	7.530608	13.7756	26.00804	17.76983	38.99731	13.11128	16.22466	37.52869	30.63511	4.536302	56.3191	16.39602	3.547573	7.40764	11.44174	11.81565	15.51449	10.45882	13.32609	0.8558587	60.67066	35.26373	20.67523	6.868551	49.92743	19.42919	42.15402	19.44955	7.259973	16.93199	27.89012	31.05207	18.27569	27.09877	17.48572	19.10254	25.77109	18.8965	35.54138	44.48322	9.302791	19.78187	33.00087	49.62827	13.92312	21.15044	0.1122687	13.92598	24.2339	45.54021	16.01827	31.17494	16.8341	19.1744	159.201	62.19981	14.00806	16.19931	7.869884	28.59203	25.95804	11.37635	18.58463	27.30517	38.28254	8.824616	16.74742	24.62856	22.04869	31.37235	26.85783	2.822638	37.33564	0.02529679	34.53895	24.39143	54.24711	14.41348	24.21552	17.88083	58.26617	20.82024	9.631914	35.2738	32.81986	10.63362	24.60867	5.985591	62.64392	28.54237	11.30363	0.1040082	6.76732	16.98954	39.72353	14.30977	25.08632	23.28324	26.14113	7.919283	14.16902	43.11963	13.50016	64.56965	13.14388	19.43942	29.34272	14.91994	8.677426	20.5919	16.04422	11.19321	16.42022	33.67331	15.53983	6.626281	13.23427	11.26894	11.0451	23.40175	41.61752	24.36686	12.34132	5.547124	22.4234	40.42912	13.2245	11.32618	8.652059	20.9932	298.6668	20.40623	33.48769	201.0131	0.9509811	43.72976	20.38231	28.95668	22.65351	25.98655	30.38761	18.25481	54.6475	0.02221182	27.83349	59.63178	28.75467	41.55134	26.5062	18.17615	4.103204	1.083504	35.65398	83.94646	20.7141	28.86051	24.96564	8.419325	44.77517	2.78676	12.30663	18.09819	14.72272	179.0714	13.70635	17.94672	25.70066	45.61802	26.94377	0.2329207	31.95044	29.70208	90.82025	18.90329	8.115146	24.60288	19.66311	18.44743	11.54729	19.43855	39.51273	48.78206	49.00749	21.93391	24.36619	115.9636	20.84062	20.3729	55.1264	27.56724	40.0887	15.44357	18.02539	12.25753	15.78355	33.14905	34.32418	0.2858934	15.97626	27.00605	70.5795	0.9873738	27.26276	6.054072	41.4839	5.597007	37.46881	37.37555	27.28545	169.5673	33.76649	7.368913	17.05864	95.35485	20.91002	20.2755	5.27153	21.2415	85.67113	22.80027	29.60066	15.66366	22.80254	38.65228	20.44974	57.75352	7.597743	25.66529	19.75233	29.81067	12.93922	3.660393	33.80358	17.68795	19.47484	27.8446	5.334954	28.13008	22.80033	13.54945	27.48739	34.7747	39.7608	38.28894	34.61843	29.89708	10.77989	183.3204	29.93139	3.861326	39.98176	29.07718	43.7391	9.182107	23.74015	44.61037	16.68941	0.1310429	19.66916	22.22037	38.46433	15.94113	19.66096	75.99398	13.44841	10.08447	36.83312	24.2415	11.7073	46.69129	4.456794	42.3842	34.49768	33.90179	45.68553	129.6434	54.66073	55.32997	18.46645	44.66691	14.51075	26.21166	1.903199	45.29507	23.12134	33.94628	12.62639	13.52675	23.70987	126.4245	29.20205	28.31786	59.51785	19.75471	21.82485	36.35612	6.063034	16.75138	5.877149	66.70737	6.184174	14.92562	47.6833	68.38282	31.59871	35.23559	20.84665	50.47384	12.86053	27.18446	20.33462	42.20797	22.36934	17.43439	290.1591	407.5226	27.85591	15.90706	13.44223	8.675713	19.96992	13.32232	37.28183	23.35371	1.899012	41.80602	29.81909	16.55749	14.6529	27.32941	2.831001	15.33664	63.73625	18.58945	0.710182	61.63921	21.40612	2.296346	36.89353	56.80411	34.59762	48.17966	5.935	28.53816	41.02941	23.29452	71.52038	21.41099	32.06144	22.06194	38.50705	2.024308	26.99642	41.81116	38.98596	21.9769	46.43966	49.10993	39.4461	41.59866	18.82984	63.46639	35.11094	31.05965	54.77093	17.37628	29.594	14.18945	87.06021	46.19364	11.18346	34.5856	7.809314	27.62924	125.6922	36.71651	77.19475	79.91003	25.55398	51.80361	26.42155	13.51977	4.425692	45.22307	17.08856	35.2295	80.21621	44.13285	0	97.07849	53.91745	4.024444	18.80692	4.026225	18.73412	62.41106	64.37206	1.182147	29.95245	101.771	3.855964	68.2141	72.46254	34.80812	41.53555	11.63696	44.04687	43.62934	55.09317	19.80994	2.164627	33.59976	57.95364	32.4162	84.42227	33.19569	31.64355	19.30662	338.5355	10.86294	22.99422	32.01208	33.65497	28.96255	31.95616	80.83496	133.3879	2.013588	89.73039	49.78545	51.4745	125.8396	95.09013	26.27702	25.57153	23.59064	20.65332	25.85314	24.57842	31.71445	60.9968	82.09358	33.30291	52.66191	19.51325	25.32883	37.80532	1.497314	49.36296	6.698777	35.65586	29.0064	36.37207	12.79098	73.72501	22.10242	56.44585	6.085377	109.1604	27.44762	26.87341	82.55916	38.22186	46.81897	71.69074	92.73685	41.17406	0.09205153	0.6137786	141.2127	44.7963	26.29713	1.889507	185.6908	9.974485	46.90413	31.70044	27.10018	32.02686	0	121.4405	31.85943	56.43952	16.43742	26.20481	45.05497	43.23379	15.92991	3.072381	38.98836	201.2867	221.7	187.4674	54.73668	129.2732	27.55651	134.0022	22.70096	30.45078	61.01003	144.1262	57.08525	40.86894	70.46199	56.51884	43.29366	26.71816	99.67489	13.41784	41.4244	87.16759	0	28.94011	92.10381	65.61209	11.34365	39.44432	32.94785	64.00558	60.29353	64.85246	80.42887	61.3167	68.6075	49.71489	35.93011	54.40742	74.74698	5.571484	468.719	46.15581	86.90595	57.40242	82.96134	25.77978	21.16823	65.20885	90.37009	43.77357	88.43265	17.18293	43.5398	473.718	30.43716	80.5125	46.07861	73.91318	46.02742	80.57521	36.28234	225.2829	3.443212	47.75622	73.81692	50.06686	45.62502	101.1623	75.06657	271.3578	127.1442	117.2313	133.2655	42.07762	48.42017	70.6921	25.14043	92.54928	68.08024	0.4972857	31.41986	95.74228	16.26465	75.27272	7.780935	83.53455	139.1301	116.109	147.3889	307.5346	104.2195	132.7233	117.5798	70.01634	50.41139	333.0831	19.69565	353.2212	302.8502	175.5472	173.5984	201.8415	91.15905	38.80592	152.4574	26.71354	89.37551	112.4745	146.8152	128.703	126.4224	100.2647	11.18303	124.4417	6.831662	44.50641	101.7242	112.5563	3.268411	132.1429	266.546	65.38746	0	28.22362	164.4274	192.3564	215.5165	1086.136	71.51366	1000.012	146.7608	201.5407	188.7018	4.609705	569.41	71.45768	309.0758	2.158385	6.803664	237.7345	98.44895	307	84.70331	175.3288	41.86708	2733.821	611.4011	153.8895	274.8297	277.3316	403.6423	161.6098	122.1095	567.7685	179.1863	240.8939	0.3504614	1276.242	169.658	219.8956	278.5373	484.5207	505.0965	249.0791	454.8181	196.5431	1745.171	269.4208	232.8355	266.9192	87.06854	370.1735	505.8913	177.0485	127.73	538.307	1566.532	1187.635	1264.978	85.67478	1756.384	2473.101	5524.92	4580.166	7195.918	0
TCGA-MP-A4TD	0.1174934	0	0.3084939	0	0.1709091	0.03525066	0.1424811	0.01533926	0.006549624	0.1359362	0.2194537	0.2595784	0.5824278	0.4313766	0.2158041	2.151204	0	0.08050393	0.1932791	0.04831978	0.04837213	0.02418607	0	0.09684919	0.04361998	0	0.04847717	0.0290863	0	0.07295339	0.024914886	0	0.03050525	0.04884844	0	0	0	0.09791113	0	0	0	0	0.1480027	0.7717	0.06585174	0.07424747	0.0578978	0.09932698	0	0.02488711	0.01659141	0.0124505	0	0	0.008323542	0.07503778	0	0.06681254	0.4765742	0.06901662	1.104887	0.05027869	0.05033537	0	0.1764722	0.08823612	0.1512619	0.02522456	0.0252531	0.1265518	0.05069736	0.04121111	0	0	0	0.02542567	0	0	0.01595464	0.008520511	0.1032571	2.296026	0	0.05126002	0.02565947	0	0.2317343	0	0.02577799	0.07733397	0.006461285	0.06463155	0.02589761	0.01041948	0.02607913	0.1369555	0.3613242	0.2089993	0.009802578	0.1224177	11.56847	0.05252644	0	0.01313934	0	0	0.1373119	0.2465738	0.02642905	0.1586526	0	0	0.04194946	0.05302551	0.188984	0.1131495	0	0.05325743	0.0800134	0.03563246	0	0.2810543	0.2410482	0.02679921	0.4291737	0.1073257	0	0.1618314	0.1079746	0.08460735	0.1351316	0.02702632	0.1590203	0	0.0813745	0.08167221	0.1361204	0.081672225	0.04088597	0.130899	0	0.08924004	0	0	0	0.05505238	0	0.06584151	0.1941195	0.08322852	0.1110634	0.06110006	0.09459211	0.02783509	0.05264302	0.2230051	0.02514564	0.1117584	0.05942743	0.05601942	0	0	0.1027882	0.01402245	0.2246414	0	0	0.2464113	0.08466652	0.2074872	0	0	0.8506982	0.4936872	0	0.06658124	0.08586053	0	0.2011148	0	1.958728	0.1731268	0.02887935	0.02889181	0.1015155	0	0.04066255	0.02906737	0.3297164	0.0194373	0.06924915	0.01458115	0.05838816	0	0.05843911	0	1.412587	0.02925785	0	0	0	4.337621	0.1181932	0.02960708	0.1486268	0.5990954	0.05952997	0	0.1732838	0.08965357	0.03984603	0.04982977	0.05482499	0.00997932	0.6526093	0.0150126	0.0150227	0.06033443	0	0.03016721	0.06041607	0.03530641	0.03029001	0.03033117	0.06074487	0.1218212	0.03045531	0.01015639	0.09149073	0	0.01525888	0.03053863	0.1223219	0.07645116	0.04604415	0.06141331	0.02456532	0.1537448	0.5077074	0.06158273	0.06158273	0.03081261	0.01027796	0.0308481	0.05660699	0.06716237	0.062010375	0.3100519	0	0	0.08541257	0.005186742	0	0	0.06261918	0.06261918	0.09392877	0.03139766	0.03713482	0.05237855	0	0	0.01577649	0.0315753	0.09472591	0.1894518	0.05169527	0.03166488	0.03175496	0.1905298	0.05563053	0.469491067	0.0636004	0.03184556	0.7324479	0.06378211	0	0	0	0.1281133	0.1763666	0.1603717	0.1177751	0.1714737	8.89084	0.1612987	0.0324002	0	0.03244729	0.2381776	0.7636213	0	0.1627095	0	0.1955364	0	0.3595331	0.04906316	0.1349237	0	0.02183251	0.1747455	0.1966849	0.09834246	0	0	1.889058	0	0	0	0	0.03304773	0	0	0.2367813	0.00663607	0.01106231	0.09183507	0.05436711	0	0	0	0.4113438	0	4.860273	0.1409073	0.1054589	0	0.3025808	0	0	0.07581647	0.04493958	0	0	0	0	0	0	0.5381279	0.4457889	3.049048	0	0	0.02580779	0.103271	0	0	0.04604415	0.03454618	0	0.1814938	0.1038313	0.0173321	0.0578635	0	0.06961943	0	0	0.06970722	0	0.1397417	0.03493543	0.2682581	0.192597	0	0	0.07011775	0.07020044	0.1755011	0	0	0.01761937	0	0.1057997	0.03537835	0	0.02124721	0.1063035	0.01774542	0.1419634	0.03556151	0.5692109	0.01778784	0.2492283	0	0.08026914	0.1785899	0	0.03571798	0.1667729	0.02382469	0.7333921	0.03581348	19.25449	0.114775	0.3529568	0.1078441	0.07193471	0	0.05400905	0.06004233	0.1442568	0	0	0.0723622	0	0	0.3261585	0.03623984	0.07247967	0	0.145195	0	0.01816415	0.244186	0	0.1094301	0.0364767	0	0.08531559	0	0	0	0	0.03677716	0.07355433	0.1103315	0	0.4058862	0.0873596	0.03695983	0.03708262	0	0.1488249	0.08371402	0	0	0.1493227	0	0	0.009352216	0	0.2892231	0.3505691	0.03764543	0.3764543	0.2690904	0.03770902	0.2830567	0.1510061	0	0.06299023	0.015611009	0.3310724	0.1898277	0	0.6580694	0.01266955	0.4563626	0.0906143	0.2220952	0	0.09149073	0.04576099	0	0.01915379	257.4134	0.1917847	0	0.1216029	0.6916132	0.07684592	0.1770503	0.07697841	3.070838	0.03852241	0.03862239	0	0	0.3188415	0.02577799	0.1741019	0.1161183	0.04731428	0	0.1033506	0.258751	0	0.2135314	0	0.49522	0.07778306	0	0.0389594	0.02921955	0	0.117185	0.3971269	0.1172876	1.404845	0.1990969	0.01119405	0.05879826	0.3030694	0	0.06292809	0.1967196	0.07874335	0.0450757	0	0.0883141	0.7420196	0.4837962	0.1185331	0	0	0	1.860312	0.0395811	0.02378239	0.118919	0.3172112	0.0396514	0.03967489	0	0.07944391	0	0	0	0.07972764	1.848124	0.1595502	0	0.1332761	0	0.02000335	0.0400067	0.06669776	0.04004258	0	0.1202356	0.04015061	0.8030122	0.04015061	0	0.4287873	0	0.06047062	0.060591015	0.07064474	0.04036842	0.1211053	0	0.06066233	0	0	0.04051495	0	0	0.04053948	0	0.04058862	0.1624135	1.096557	0	0	0	0.1427523	0.01362034	0.04088597	0.08192198	1.154087	0	0.4103628	0.1232221	0.1233356	3.720623	0.08245148	0	0	0	0.1240208	0.1240208	0	0	0.02072771	0.1319147	0.01844175	0.08298788	0.2074697	0.04149394	0.01660992	0	0	0.008320439	0.04164877	0.04164877	0.08345323	0	0.4646428	0	0.167219	0	0.0139698	0.2126356	0.04196191	0.02098096	0.04196191	0.02100069	0.1261822	0.06318039	0.04212026	0	0	0.08439977	0.314635	0.0422798	0.1268394	0.1268394	1.438058	0.7617579	0.04236004	0	0	0	0	0.07803023	0.02128097	0.04260255	0	0.04287138	0	0.04297986	0.7450799	0	0	0.589928	0.04317938	0.008655967	0.08669413	0.1302942	0	0.3924095	0.04368638	0	0.08737275	0.3235324	0.08771607	0	0	0	0	0.1323542	0.01104589	0	0.04420542	0	0.02732404	0.03331901	0.1334088	0	0	0.2225697	0	0.08911672	0	0.02974515	0.06697122	0.04473695	0	0	0.2236848	0.1075411	0	0.06480764	0.5296651	0.08983396	0.8983396	0.134766	0.2416719	0.09001508	0	0.2140015	0.04509846	0.1352954	0.1803938	0.01503282	0	0	0	0.7502827	0	0.04532739	0	0.3856743	0.04537345	0.3064265	0.1362588	0.02270981	0.2423201	0.8183855	0.09093173	0	0	0.04565182	0.09130363	0	0.02284927	0	0.7014289	0	0.0458393	0.7459755	0.07645116	0.1032975	1.423942	0	0.1471693	0.04602833	0.05532525	0.03074189	0	0.04612343	0.2306171	0.1107878	0.1848757	0.04621892	0	0	0	0.1949266	0.3248777	1.392333	2.917043	0	0.06968909	0	0	0.04650779	0	0	0.2325389	0.006645948	0.7836975	0	0.01552416	0	1.634583	0	0.01557832	0.01168782	0.04680029	0.04015061	0.1265199	0.4517595	0	0	0	0.09379722	0.5651579	0.0470965	0.1318702	0.1887843	0.047246014	0	0	0	0.09459211	0	0	0.1421894	0.01778784	0	16.1772	0	0.1424919	0.04749732	0.1899893	0.4987218	1.786714	0.01585493	0.01189331	0.2914637	0.1808746	0	0	0.1468145	0.1429482	0.03814394	0.1908012	0	0	0.1007245	0.07502631	3.129384	0.09560488	0	0.2529021	0	0	0.09601608	0	0.2560429	0.04800804	0	0.2402986	0.06410262	0.04811151	0.5292266	0	0.04821542	0	0.01378434	0.4309345	0	3.470971	0	0	0	0.09684919	0	0	0	0	0.242123	0.5675884	0	0	0	0	0.239704	0	0.09748358	0.1603517	0.1952514	0	0.02450465	0	0	0.04917123	0	0.1231994	0	0	0.1847992	0.1885451	0	0.4664796	0.08506982	0.1738222	0.02484556	0.04977422	1.433279	0.04982977	0.1494893	0.07974544	0.974716	0.2450665	0.04994125	0.2497062	0	0.1501597	0.0250547	0	0.4013256	0	1.147259	0.0503543	0.0252531	0	0.05053478	0.2345994	0	0.03379824	0	0	0.05073577	0.07613249	0	0	0	0	1.751882	0.05103735	0.1532522	0	0	0.007319259	0.3586829	0.2741211	0.05143719	0.2571859	0	0.103112	0.05161558	0	0.05167532	0.05167532	0.0517352	1.709242	0.1383346	0.2076627	0	0.5198821	0	0.1040734	0	0.02606391	0	0.04102943	0	0.5959968	0.05228042	0.02617085	0.4415356	0	0.1048063	0	0	0	0.04194221	0.1243739	0	2.10822	0	0.05252644	0.1648673	0	0.1581997	0	0.1055496	0.5019539	0	0.01763328	0.05289985	0.1523127	0.348217	0.212102	0	0	0.05315176	0.08516448	0	0.03047609	0	0.08138068	0	0.5617717	0	0.3888219	0.1341571	0	0.05379214	0	0	0.05392207	0	0.1079746	0.05405264	0.08499866	0.08667309	0	0	0.01806128	0.0180759	0	0.05431567	0	0.05444814	0.387943	0.04086102	1.035356	0.01816415	0	0.4387958	0.3839464	0.04390116	0.3820922	0.1099692	0	0.01374614	2.697091	0.05512034	0	0.06257272	0.05539389	0.05539389	0.498545	0.06680421	0.037202851	0	0	0.05580935	0	0.05580935	0	0.1581924	0.1536678	0	0	0.08397645	0.02100728	0.02002488	0.1402245	0.1121796	1.124622	0.168835	0.253359	0.08445298	0.3854594	0.03078429	0	0.1978053	0.03770902	0	0	0.05680341	0	0.1704102	0.05680341	0.0284017	0.03197225	0.009842917	0.1708449	0.1708449	0	0	0.01424616	0.04276578	0	0.1144807	0.05724036	0.02865692	0.2293535	0.08032186	0.0573875	0.2869375	0.02869375	0	0.01436072	0.05355793	0	0	0.02466711	0.0115249	0.8075771	0.173052233	0.08655662	0	0.03715119	0.115667	0.05206366	0.1157045	0.0115727	0.0434314	1.019984	0.04638699	0.08697561	0	0.08708871	0.02902957	0.03484455	0.1975552	0.05813474	0.08725891	0	0.02914326	0.05836272	0.1419235	0.1168782	0	0.05843911	0.05270557	0	0.1757775	0.2929624	0	0.2050737	0.1563835	0	0.05890169	0	0.0196339	0.1326601	0.1621936	0.00984726	2.563127	0.05346292	0	0.004954225	0.2181602	0	0.059529967	0.2384378	0	0.3581348	0	0	0.02992458	0.7278549	0.03000503	0.03673315	1.32378	0	0.02412073	0.1206689	0.03020804	0.08465123	0.03024897	0	0.6672857	0	0.4921875	0.1068923	0.2433105	0.06082763	0.1824829	0.1390887	0	0	0.1679625	0.5193146	0	0.03670661	0.02042428	0.06132895	0	0.0614979	0.570539	0.3083389	0	0	0.07724477	0.01545965	0.3091931	0.1236772	1.037947	0	0	0	0.04141695	0.3730987	0	0	0.01132035	0	0.1995418	0.6134609	0.05619962	0.06248772	0.3126574	0.06253148	0	0.03130959	0.06270713	0.06270713	0.141091	0.1107804	1.062154	0	0.06306141	0.00394273	0	0	0.06331978	0.08748492	0	0.0636004	1.024853	0.06380399	0.06387336	0.06396487	1.01197	0.4804248	0	0	0	0	0.4752465	0.1157115	0.1286671	0.06433354	0.4503348	0.04293027	0	1.678315	0	0.04317938	0.7787351	0.2865806	0.1300592	0	0.06508379	0.01085257	0.03907305	0.1209707	0.4399569	0	0.03263704	0.100097096	0.03268483	0	0	0.03273275	0.2871058	0.130995	0.03278082	0	0	0.06565805	0.8052585	0.2958964	0.03287738	0	0.04394437	0.145045	0.0329745	0	0	0.02642644	0.3306608	0.3312127	0.1324851	0.08286466	0.2990899	1.349704	0.02221268	0	0.4671634	0	0.1115629	0.2009136	0	0.05964927	0.248564	0.07278871	0.4706812	0	0.06724018	0	0	0	0.2197718	0	0	0	0	0	0.05265033	0.2035599	0.2550313	0.03403009	0.06826831	0.06826831	0.9810125	0.05405264	0.4108664	0.03351913	0.03429146	0	0.1964253	0.1031914	0.12039	0.1758377	0.114716	0.068900425	0	0.020706765	0.06203911	0	0	0	0	0	0	0	0	0.00866773	0.3358051	1.599806	0.1829556	0.02313341	0	0	0.7474563	0.0463629	0.3134378	0	0	0.07979889	0.07994177	0.04665358	0	0.07009023	0.03504512	0.07020044	0.393308	0.07031099	0.04694793	0.9154846	0.03521094	0.1408438	0	0.09409374	0.1726265	0	0.4945132	0.07064474	0	0.07071934	0.2515351	0.2211147	0	2.250091	0	0.6320826	1.195734	0.2740977	0.934467	0.07129907	0.03566092	0.07143596	0.2858963	0.2862018	0.2866612	0.08958162	0.07178051	0.0718961	0.0718961	0	0.1438179	0.01198912	0	0.0360642	0	0.3967062	0	0	0.07224511	0.1084261	0.3174753	0.0723622	0.03619577	0.01552416	0.1268394	0.003817329	0.04533659	0.02418607	0.01614737	0	0.1459068	0.3432174	0.1369555	0.6884777	0.07319259	1.884729	0.07343335	0	0.2455857	0	0	1.122835	0.1847992	0.1231994	0	0.4174287	0.07400134	0.07416524	0.5191567	0.03432661	0	0	0.03720623	0.02480415	0	0	0	0.3235324	0.671952	0.2613147	0.03733067	0.03733067	0	0.0373932	0	0.05613681	0	0.2704087	0.1252735	0	0	0.1338253	0.04713627	0	0.01509381	0.3172917	0.05665924	0.1588609	0.1513474	0.0505062	0.04824519	0.1264085	0.1442691	0.2657588	0.3809512	0.1523805	0.05549718	0.07632047	0.05245591	0	0	0.1324644	0.3835694	0	0.07671388	0.2302735	0.06092145	0	0.05126002	0	0	0.07697841	0.02200467	0.1540454	0.04621892	0.1542227	0.174783526	0.05937165	0	0.1607057	0.03875649	0.07751298	0	0	0.0258676	0.03882389	0	1.451061	0.3624824	0.09904399	0.1555661	0.07778306	0	2.387196	0	0	0.3122201	0	0.1563835	0.1447054	0.7562949	0.1566578	0.07832891	0	0.4993468	0	0.2349867	2.655515	0.1982079	0	0.1459068	0	0	0	1.888175	0.2204036	0.09851606	0.5136435	0.1082868	0	0.0793028	0.0793028	0.1191659	0	0.3972195	0	0	0	0.132774	0.07972764	0.03986382	0.02344931	0.5316231	0.830948	0.140149	0.06011779	0.2404712	0.2872717	0.08044591	0.1608918	0	0	0	0.1211053	0.08073685	0	0.02334827	0	0	0	0.1213247	0	0.7488471	0.1012874	0	0	1.136812	0.0813251	0.3659629	0.5848169	0.4118959	0.3052471	0.5895239	0.04073675	0	0	0.04091594	0.04096099	0.5131999	0.2465198	0	0.4111186	0.1644474	0	0.17151	0.1647508	0.2975278	0.04126384	0.1416381	0.24804155	0.08268051	0.3720623	0.08283391	0.07367571	0.07978463	0.05532525	0	0.2498926	0	0	0.0667127	0.04172661	0	0.1251798	0.1114793	0	0.2627727	0.08360951	0.03186261	0.2140599	0.0558792	0.3356953	0	0.04204094	0	0	0.3369621	0	0.1691192	0.1269768	0.02418607	0.2118002	0.1694401	0.0282579	0.009421287	0.08480053	0	0	0.04252141	0.02836561	0.5112307	0	0.3314001	0	0.2843788	0	0	0	0.4678924	0.02858353	0.3434421	0	0.1717211	0	0.09823427	0.02154801	0	0	0	0	0.01439313	0.006397403	0.2232374	1.145916	0.08648887	0.08652612	0.03246302	0.04334707	0.08676634	0.04338919	0.1869213	0.0434314	0	0.2026799	0.1737256	0	0.3651079	0	0.0434878	0.058138283	0.04351606	0.02902328	0.1959177	0.2922492	0	0	0.2470726	0.182086	0.2857159	0.04377204	0.05836272	0.6697778	0.4824384	0.2810227	0	0.08788875	0.1691192	0.04403104	0.1762732	0.3529445	2.539473	0	0.9003158	0.02661813	0.1331436	0.110953	0.004672193	0.0444696	0.0444696	0	0.3241196	0.2496265	0.3715669	0.1785899	0.02977822	0.02066375	0.1567364	0.1344804	0	0.05984917	0	0	0.5400905	0.0300859	0.1467924	0.09037951	0.5860974	0	0	0.7137631	0.09056283	0.4167581	0	0.03024897	0.02016598	0.09093173	1.75222	0.2124625	0.1214897	0	0.03041381	0.1686737	0	0.05709396	1.82185	0.1247136	0.1266396	0	0	0.01831316	0.2175134	0	0.1667818	0.1834828	0.8868335	0	1.699544	0.4134026	0	0	0.1378009	0	0	0.03686827	0.147717	0.04617112	0	0.02845601	0.1233356	0.1852592	1.50404	1.160277	1.968725	0.2790467	0	0.806135	0.1707657	0.2796293	0.9621682	0	0	0	0.06261918	0.03130959	0	0	0	0.2359803	0.1783381	0.4769837	0.1891842	0	0.1420386	0.0631506	0.06768872	0.2053847	0.04739647	0.1266595	0.2853887	0	0	0.2199545	0	1.354688	0.2544016	0	0	0.09553668	0	0	0.04790502	0	2.878419	0.08635876	0	0.09601608	0	0.61137	0	0.01282973	0	0.099868945	0.04210891	0.1347703	0.7384171	0.03616156	0.2573342	1.727962	0	0	0.04837213	0.01612987	0.155026	0.1529628	0.03244729	1.657221	0	0.0162591	0.1098489	0	0.5558031	0.8865275	0.009773966	0.8619292	0	0.03263704	0	0.1657174	0.09819826	0	0	0.3611193	0	0.09893889	0.01650554	0.2480415	0	0	0.03317049	0.09965955	0	0	0.1993191	0.09965955	0.05984917	0	0.02139655	0.006887917	0.199765	0.2247356	0.1248531	0	0.6027688	0	0.1394689	0	0.09371285	0.05022213	0.2011148	0.08379782	0.1508361	0.06441476	0.02519609	0.02519609	0	0	0	0.1583693	0.0811035	0	0.1268394	0.1014715	0.2539674	0.4789879	0.048593437	0.3559594	29.26388	0.4634295	0.379328	0.1158111	2.415073	0.2718263	0.2043363	0.9200396	1.217997	0.3072074	27.36706	0.06837286	0.04103628	0	0.04107404	0.1412082	0.07706699	0.2569885	0.1028744	0	0.3233195	0.4114975	0.1029421	0.06868843	0	0.2067013	0.2239264	0	1.136857	0.517480983	0.1406988	0.3420958	0.1665783	0	0.1794209	0.1991645	0.03669656	0.4855814	0.1041543	0.02604111	0.08345323	0.2386768	1.017465	0.1567678	1.181537	0.03268483	0.02992458	0	0.2096126	0.2096126	0.6689252	0.8134421	0.03499019	1.105657	0.1445982	0.1057997	0.3711786	0.06063487	0.04248095	0	0	0.3942617	0.05340607	0.3450854	0.1944062	0.08553157	104.4451	1.036856	0.1428719	0.4287873	0.5777488	0.02144451	0.321977	0.633174	0	0.2419189	0	0	1.346967	0.01350498	1.505231	0	0	0.2626928	0.0180321	3.895563	0.03612255	0.9108319	0	2.145963	0	0	0.1814938	0.5860322	0.04364367	0.2729063	0.5138177	0.03124386	0.07295339	0	0.1278774	0.08857873	17.26541	0.05484948	0.1390203	0.05493947	0.05498458	0	0.2277183	0	0.4134026	0.07361497	0	0.05521123	0.2210271	0	0	0.6855234	0.6639463	0.1106962	0	0.1107878	0.9882665	0.1247136	1.014146	0.8318559	0	0.1665951	0.5553169	0.1482074	0.8907227	0	0.4233044	0.1857216	0.03714432	0.1395234	0.2524804	0	0	0.0280449	0.06737547	0.05620277	0.1686932	1.08263	0.01024495	0.008350005	0	0.1879103	0.02818654	0.03008083	1.653065	0.86548	0.1544765	0.05651579	0.1336751	0.1133185	0	0.05665924	0.08823612	0	0	0.02273293	0.03796554	0	0	0.2400079	0.04223182	0.02533909	0	0.08093486	0.0857506	0.8632227	0.6974382	0.7105049	0.05719845	0.486543	0.1146767	1.509993	0	0	0.06580321	0.03142713	0.0384892	0	4.636342	0.0192529	0.115667	0	0	0.03855568	0.1162695	0.628346	0.09521974	0.651788	0.03882389	0.4270628	0.1211474	0.05843911	0	0.7021884	0	0.1757775	0.02931548	0.2958341	0.05874668	0.0503543	0.2643601	0.1958223	0	0.2745124	0.9023655	0.0953287	0.03930236	0.03930236	1.191971	0.2950274	0.1634773	0	0.118115	0	0.2366997	5.963315	3.010488	0.1578579	0.1581842	0.2797886	0.05952997	0.2381199	12.24829	0.3811951	0.1936015	0.471927	1.074405	0.5883644	0	0.1090483	0.7002856	0.1196983	0.3898034	0.6522805	0.1200201	0	0	0	0	0.3639896	0.0240817	0.2409037	0	0.06887144	6.614151	0.01507342	0	0	3.542812	0.0517752	0	0.3144189	0.1209959	0.286343	1.728877	0.1215449	0.243178	0	0.1623545	0.2149959	0.04062555	0.6404351	0.1219876	0.04068725	0.06116093	0.4281265	0.3115587	0.2376841	0.5315176	0	0.06707182	0.2240215	0.1647508	1.081427	0.2473544	0.3091931	0.03091931	0.1855158	0.008246671	0.2287659	0.2067013	0.1240208	0.5769662	0	0.01155772	0	0	0.05693923	0.1369016	0.02497062	0.05351276	0	1.852985	0.1024547	0.08360951	0.4268881	0.1886513	0.2935757	0.3783685	0.02522456	0	0.2488985	0.1851196	0.3198123	0.0315753	0.07584509	0.5152819	1.40992	0.3516657	0.07791881	0.04227981	0.06341971	0.211399	0.1268394	2.15627	0.08160587	0.203174	0.07627701	0	0.2544016	0.7324479	0.04252141	0.2976498	0.3046276	0	0.03212049	0.1927229	0.08569573	0.0428753	0.1103315	0.2575816	0.07411172	0.09209463	0.9032727	0.04754067	0.1033506	0.1292881	0.5125506	0.6164986	0.09741268	0.04334707	0.3901236	0.06508379	0.1737256	0.0651471	0.6191986	0	0	0.3827435	0.06527409	0.1305482	0	0	0.06546551	0	0.360589	0.06565805	0.1641451	0.5252644	0	0.04385803	0.1315741	0.2192902	0.06147371	0.3879207	52.59008	0.02641863	0	0.1320931	0	0	0.09690652	0.1322049	0.1984332	0.5177566	0.1324851	0.06624255	0.883234	0.06624255	0.2653639	0	0.2657588	0.431858	0.1064302	0.02663931	0	0.4464748	0.2494157	0.06703825	0.1814938	0	27.08154	0.04482678	0.1344804	0.2689607	0.04491698	0	0	0.03855568	0.05398728	0.424479	0.09019692	0	0.4058862	0.3393955	0.226752	0.1361204	0.7146319	0.1633444	0.04086102	0	0	0.136676	0	0.4457889	0.4393356	0.05895354	0.06354005	0.1671822	0.5017676	0.4674356	0.04602833	0.9989799	0.1107878	0.1386568	0	0	0	0.6793546	0.1390887	0	0.06954436	0.2673276	0	0.01995864	4.055683	0.3324068	0.07997757	0.1401071	0.1868095	0	0.1121444	1.743495	1.230345	0	1.263608	0.09379722	0.4689861	0.112604	0.2860013	1.338016	0.08466652	0.3650055	0.0353112	0.1412895	0	0	0.2583029	0	0	0.04719606	0	0.05512034	0.1529595	0.4256645	0	0	0	0.1421894	1.308262	0.1036506	0	0.3566092	0	0.3208929	0	0.0477003	1.31963	0.2390122	0.573875	0	0.1437151	0.06712464	0	0.07201206	0.2595784	0	0	0.2022209	0	0.06195302	0.03685189	0.02367311	0.2506432	0.3193253	0.5987673	0	0.09684919	0.9220675	0	0	0	0	0.6294402	0.2833761	0.1365366	0.1176482	0.3478677	1.570021	0.1962526	1.890793	0.03683785	1.178811	0	0.02948975	0.2065113	0	0.352002	0	0.04927978	0.2463989	0.2019639	0.0636004	0.1488249	0	0.5533052	0.6408016	0.07453669	0.4576167	0.03733067	0.1742098	0.08961358	0	0.3845237	0.05627833	0.16185	0.0751641	0	0.3758205	0.3610308	0.7023199	0.08202393	0.07541804	0.5755395	0.3385659	0	0	0	1.577221	0	0.2023911	0.3796554	0.05067818	0.3679172	1.435209	0.426011	0.08462373	0.101587	0.1523805	0	0.09540059	0.1418419	0.1528218	0.1529023	0.3058046	0	0.09174139	0.4456392	0.05108407	0.2043363	0.1415134	0.05111331	0.2684986	0.2149466	0.1921148	0.07697841	0	0.1066421	0.359784	1.273804	0.07724477	0	0.1158672	0.05155598	0.2062239	0.1546679	0.3608918	0.2067013	0	0.1164717	0.1035904	0.4492393	0.2333492	0	0.05191567	0.3014614	0.06244402	0.1257675	0.33407	1.362482	0	0.07860471	0.3145074	177.9955	0.1789335	0.02780042	0.01750881	0.3927931	0.2541472	0	0.1189542	0.0396514	0.2897395	0.04537345	0.3385402	0.6378211	0.2391829	0.3793838	0.07987026	0.2182895	0.3738425	0.1131032	0.04015061	0	0.1931398	0.1073257	0.08053825	0.4303371	0.08642417	0.08560445	0.07645115	0.4890745	0.2029431	0.2746538	0.162947	0.162947	0.04075534	0.1224337	0.155674834	0	0.3270877	0.1148172	0.1641451	124.3399	0.475525	1.137428	0.02057487	0	1.275998	0.09906985	0.5283725	0.01835834	0.165361	0.1107878	0.08314242	0	0	0.05553169	0.1112479	0.5347003	1.488249	0.1004066	0.2723259	0	0.4580795	0.2837763	0.2942866	0.0560898	0.0560898	0.09410939	0	0.3815489	0.01299151	0.02815099	0.3157452	0.1544895	0.03382385	0.2965202	0.1697623	0.01281317	0.4077395	0.4858267	0	0.048319786	0.1704102	0	0.08520511	0.7769722	0.353571	0	0.02136243	0	0.2565947	0.1540749	0.05036945	0.2823446	0.2743317	0.1892436	0	0.363143	0.3622863	0	0.3461045	0	0.1038313	0.3130701	0	0.1908012	0.2891676	0.05783352	0	0.04360105	0.1745282	0	0.05828652	0	0.1750881	0	1.882198	0.4732614	0.23437	0.4394437	0.2260561	0.03970177	0.2502965	0.3635788	0.3522483	0	0.7256819	0.05300452	0.106135	0.209084	0	0.1771725	0.1771725	2.037484	1.908012	0.1618221	1.096812	0.182682	0.06826831	0.07619023	0	0.2318089	0.09117046	0.04749732	1.080361	0.1785899	0.2976498	0.208917783	0	0.09587862	0	0	0.3659629	0.7848189	0.343672	0	0	0.2306701	0.07178051	0.02245849	0	0.1347509	0.2081909	0.03000503	0.2702874	0.198674	0.3753002	0.1597596	0.6133278	0.09067319	0.4006631	0.09074691	0.09074691	0.574508	0.1459068	0.2054332	0.2107338	0.40913111	0.1829815	0.03659629	0	0.3049691	0.07042189	0.8168939	0.1581473	0.3697307	0.03665639	0.2932511	0.1593773	0.6116093	0.02803529	0.07343335	0.2856786	0	0.2557679	0.1050941	0.06132895	0.1199986	2.710638	1.045464	0.5073577	0.6991341	0.3269103	1.623143	2.209982	0.06166779	0.09262962	5.488186	0.06183861	0.4328703	0	0	0.1767296	0.09301558	0.1860312	0	0.6022941	0.1243662	0	0.1122535	0.1247136	0.09360058	0	0.1875944	0	0.04699734	0.3422574	0	0.04189629	0	0.3144189	0.1539226	0.1699777	0.3113681	0.1897202	0.3435999	1.155831	0.529095	0.6964297	0.6874409	0.4943928	0.2276024	0.03458364	0.1902591	0.09512957	0.9942276	0.5982001	0	0.3643473	0.04780244	0.2609946	1.952848	0.1430619	0.2558595	0.6396487	0	0.5874668	0	0.192446	0.9569152	0.02146513	0.04831978	0	0.5416505	0.06451948	0	0.6810209	0.3374769	0.1941195	0.5338285	0.5347003	0.1297892	0.09748358	0	27.99636	0.1134756	0.3925053	0.06546551	0.06546551	0.2502761	0.09834246	0.08434662	0.2603907	0	0.1975552	0	0	0.3166488	0.1260211	0.1324851	0.5394036	0.1656883	0	0	0.2149466	0.0453919	0	0.2090578	0.1001065	0.450479	0.15441	0.0501657	0	0.1005574	0	0.2011148	0	56.42357	0.4535297	0.3023531	0.9413625	0.08652612	0.3472941	0.2453951	0	0	0	1.014715	0.8625081	0.4058862	0.2029431	0.06093832	0.6148753	0.5133407	0	0.06806018	0.1551239	0.1953327	0.1755471	0.4096099	0.03662631	0.06840778	0.06847773	0.1293909	0.863349	0.3086231	0.09290805	0.1214567	0.3378007	0	0	0.08268051	0.198949	0.3960604	0	0.5728487	0.7532058	0.2086331	0	0	0.6258992	0.0878455	0.2086331	0	0	0	0	0.6258992	0	0.2086331	0.2189101	0.5226293	0.2092851	0.2790467	1.988208	0.05983312	0	0.2517715	0.3452125	0.1399607	0.2626322	0.02102047	0.04204094	0.6816895	0.02273293	0.7681717	0.2106013	0	0.4212026	0	0.2106013	0	0	0.2106013	0.5907984	0.09389585	0.3466944	0.1691192	0.4127167	0.1712819	0.08488114	0.1975291	0	0	0.0911173	0	0.8878458	0	0.1516687	0.1421894	0.2134201	0.2479465	0.07132185	0.4999375	0.0652196	0.08039762	17.63064	0.04293027	0	0.643954	0.2149575	0.06918514	0.07178051	0.3878642	0.1292881	0.1727175	0.4320724	0.1915147	0.2162105	1.470588	0.8231946	0.4768177	0	0.07224511	0.7817811	0.4849351	1.159675	0.2763199	0.1588878	0.2001294	0.6565805	0.3126574	0.2020248	0	1.654235	0.7481146	0.1463852	0.1171081	17.96878	0.1099692	0.1650893	0.0944587	0.2205903	0.04420542	0.04420542	0.03683785	0.2041805	0.5059204	0	0.6966273	0.2627288	0.2387566	0.1231994	0.0555317	0.1334088	0.1853105	0.6123719	0.4464748	0.07453669	0	0.0894739	0.3356953	0.8064113	0.07466133	0.06253148	0.03450346	0.1298578	0.1360122	0.1498237	0.03212049	0.8041693	0.253359	0.04509846	0.8268051	0	0.4509846	0.1503282	0	0.2004376	0.2264071	0.2075749	0.09705973	0.5665924	0.7932293	0.1512192	0.2461481	0.4260255	0.2277933	0.4840607	0	2.050139	0.1518622	1.949489	0.9423246	0.1901511	0	0.1840918	0.1529023	0.1529023	0.2294321	0.03278082	0.1462482	0.4309602	0.1717794	0.5986151	1.100733	4.862597	0	0	0.2243592	0.01777368	0	0.1320931	0.2930232	0.6066233	0.1303787	0.9274507	0.1159675	0.6051616	0.1310708	0.1936704	0	0	0	0	0.03675698	0.06653871	0.2328855	0.3625665	1.017172	0.1167254	0.8336915	0.1002563	0.4010252	0.1951376	0.3515549	0.1324851	0.7529857	0	0.9118863	0.02140339	0.1030779	0.1346832	0.5864646	0	0.2370663	0	0.4749732	0.9499463	0.1750881	0.2260434	1.202344	1.490893	0.6667357	0.1225457	0.2086331	1.226954	0.6167878	0.2526349	1.31937	0.77285	0.1200201	0.4320724	1.168782	0.1360167	0.1811665	0.06041607	0.4440527	0.2911792	0.363974	0	1.358836	0.5553169	2.283508	0.5899929	0.1219876	0.1767051	0.2231311	0.6148635	0.1224337	25.17218	0.3925053	0.8994913	0	4.85846	0.4103628	0.1706998	0.8129093	0.2734004	0.4291242	0.2655393	0.8696813	0.165361	0.3807064	0.5230985	0.5469067	0.1598358	1.943361	0.6014864	1.485541	0.2497062	0.07491187	0.3746641	0	0.1112017	0	0.06277325	2.953857	0.4081696	0.1768033	0.3350655	0.1797402	0.2517715	0.503543	0.4938384	0.08424052	0.9797711	0.1897202	1.636324	0.1984028	0.7426152	0.4509846	1.287794	0.2118002	0.5193936	0.1275642	0.3826927	0	1.026379	0	1.143341	0.9340787	0.05155598	0.3806578	0.1719415	0.06451948	0.4827013	0.1313989	0.2815308	0.1476647	0.07391966	0	0.08629726	0.3022556	0.1295381	0.1297892	0.1730522	0.1415882	0.2595784	0	1.227747	0	0.2781774	0.2319349	0.4786767	0.366392	0.0373932	0.09971519	0.2855915	0.261862	9.177945	0.98238	0	0.2626322	0.1107191	0.05130911	0.03292587	1.260586	0.03764543	0.2011148	1.717211	0.1586996	0.3208586	0.6893316	0.08562999	2.289195	0	0.1328794	0.03324458	1.10953	0.8328297	0.06683754	0	0	0.6838652	0.08922358	0.07877113	0.9612698	0.9486935	0.05366283	0.04482678	1.344804	0.4493506	0.1078441	0.9937862	0.0395928	0.5411815	1.452151	0	0.7585736	0.3010619	0.05893278	0.6562615	0.1610292	0	0.4068725	0.01696333	0.7699376	0.06270713	0	0.4009395	0	0.1512448	0.2722407	0.2626322	1.887795	0.2483174	0.1471433	0.2735752	0.286086	0.09793977	2.023196	0.02993127	0.2287268	0.2058541	0	0.1170095	0.5420734	0.1005574	0.5127251	0.2767406	0.3271799	0.2422731	0.117157	0.4488943	0.747685	0.1986098	0.1636638	0.1670105	0.243785	0.1286671	0.1860312	0	0	0.2790467	1.431817	0.1484175	0.2598457	0.05085134	0.1678477	0.9336136	0.2560251	0.1404009	0.7020044	0.5082549	0.1406958	0.2326899	0.3037243	0.186524	1.168571	0.1834441	0.3531306	0.1211053	0	0.043965833	0.1558519	0.0707567	1.132107	0.4955587	0.2572064	0.8923812	0.3313089	0.4567517	0.09144389	0.1431009	0.2862018	0	0	0.8086637	0.2474627	0.1146767	0.1076708	0.3160375	0.6036551	0	0.1080181	0	0.03795263	2.013747	0.1237915	0.1650554	0.08252768	0.1446463	0.1526822	1.069743	16.53032	0.2280048	0.4283142	0.2874795	0.6568489	0.06489459	0.1953549	0	0.2749229	0.6347012	0	0.2937334	0.2579951	0.4849586	2.932482	4.202073	0.2461272	0.1507953	0.443518	0.1478393	0.2072496	0.07416524	0.8495508	0.1187433	0.03714432	0.01858763	0	0.2976498	0.05256767	0.07739442	0.07460375	0.43367515	0.1872797	0.299705	0.5570223	0.1749901	0.2938568	0.07678584	0.5868156	0.786545	1.002584	0.1283294	1.723841	1.006969	7.877026	0.12116	1.091884	1.719632	0.1010124	0	0.3796554	0	0.8392383	0.4796116	0.3434421	0	0.3058046	0.2293535	0.04964508	0.2043363	0.01704102	0.8731272	0.1636938	0.1792043	0.4737473	0.7722296	0.3901925	0.3606943	0.05131894	0.1028744	0.1472057	0.2428143	0	0.7891124	0.1033506	3.571158	0.02216856	1.407419	0.8730163	0	0.4115437	0.3734454	1.287963	0.222348	0.4575766	3.976638	0.3893675	0.02832962	1.427013	2.447975	0.03126574	0.9895747	0.1175621	0.1621579	0.2738379	0.2426122	0.1572094	0.6288377	0.1572094	1.277642	0.09001508	0.6315748	5.716184	0	0.7701805	0.2904264	0.1822346	0.03189106	0.3189106	0.3465318	1.468613	0.006381858	0.478936	1.706528	0.08227422	0.3600603	1.190475	9.333088	0.2912425	0.6874682	0.5146683	0.198782	0.265195	0.2454844	1.176482	0	0.8552731	0.1946838	0.3893675	0.09748358	0.3457366	3.72802	1.365318	7.109252	1.747493	0.1866143	0.5444814	0.6533777	0.0818719	0.09360058	0.6018655	0	0.1094748	0.3371905	0.1317035	0.4530648	0.1235631	0.4286685	0.06001005	0.06001005	12.48629	0.1981397	0.3775685	0.385842333	0.7541804	3.379027	2.369992	0.8329753	0	0.09087004	0	0.08598455	0	0.5191567	0	0.1669305	0.9230134	0.4002787	0.1787687	1.541597	3.511061	0.4272486	0.9629155	1.308393	0.3360563	0.1552056	0	1.01165	0.06744332	0.2486335	0.4127078	0.1127462	0.1503282	0	0.3946115	3.036731	0.5568829	0.07541804	0.1797081	0.9705973	1.463078	0	0.2266369	0.1888641	0.5575574	0.2949274	0	0.4549234	0.9615212	1.679482	0.2739109	0.08153301	2.154045	0.1143341	0.3430651	16.19057	0	0	0.659292	0.3198243	1.281895	0.9174139	0.124509	0.4156573	0.1293713	1.150708	0	0.4347082	0.03594805	0.06954436	0.6258992	0.09486008	0.6159074	0	0.3695708	0	0.1252291	4.650277	0.7304414	1.910617	0.6128085	4.442769	0.3506346	0.2400402	0.4969596	0.2342281	0.1757775	0.23437	0.2544284	0.07819173	0.4070425	0.05243831	0	0.2937334	0.05039219	0.5773381	2.326617	0.9650031	0.8858626	1.027601	0.5669521	0.23623	0.1574867	0.5315176	0.07810468	0.2662871	0	1.126342	0.07132185	1.283793	0.5606418	0	0.3979276	0.2692102	0.3589649	0.4618705	0.4491698	0.15421	0.06611176	0.3600603	0.9601608	0	0.6080647	0.1386568	0.2942614	0.1083677	1.719447	0.9363158	0.1895737	1.7279	0.1208867	0.1506476	0	0.04537345	0.4034107	0.09475941	0.0821157	0.5001245	0.01040249	0.0911173	0.3189106	0.07295339	0.07295339	3.071272	0.9840439	0.3659629	0.3659629	0	16.87496	0.1657703	0.2729715	0.06462324	1.133797	0.164331	2.527391	0.576367791	3.970901	0.05252644	0.220663	2.917243	0.1414686	0.8177194	0.2791985	0.228831	0.7791165	0.07541805	0.9003369	0.2110992	1.009286	0.593322	2.897682	0.2443214	0.4176999	0.3720623	0	0.3720623	0.5413475	4.743688	1.554578	0.1399607	3.943534	4.281891	0.1282666	0.06235681	0.6117803	0.2996475	0.06049794	2.11072	0.4114708	0.5030702	0.3485059	0.1307181	1.727719	0.5974974	0.2088441	0.7916219	0.9418959	0.3783685	0.1242624	0.1263608	0.06324005	0.06900692	0.1687357	0.3870324	0	0.7061037	0.6341971	0.08823612	0.1434073	15.20871	0.8531864	0.2345304	0.09284977	0.3576366	0.384892	0	0.2569111	0	0.4284787	0.6389238	1.841596	0.6077991	0.04293027	0.4899735	0	3.316407	0.5160842	0.5823584	0.3331901	0.3310454	0.9289072	0.03543451	0	0.3904214	1.074666	0.3115824	0.2780987	0.4546025	1.905046	0.2336341	0.9262962	0.2351205	0.7138144	0.1691192	0.976999	3.358439	0	0.1580442	0.1708908	0.4532739	0.5138819	0.6307414	0.3628207	0	0.9494004	0.6600256	0.143305	0.09290498	2.635303	0	0.7972764	0.9965955	0.3986382	3.795535	0.01288899	0.7467917	2.720456	0.08293649	0.7086901	1.136238	0.08030122	1.373625	0.1674699	1.17107	0.6417077	0	0.4525082	0.4022295	0.1097889	0.9386581	0.4645685	0	0.902449	0.1733883	0.5568279	0.1012414	0.4488437	0	0.6508625	0	0.6102161	1.110634	0.2548372	0.2914326	0.04537345	0.1020903	0.1166746	3.106593	0.7502302	0	0.09093173	0.1559737	2.048049	0.1261228	0.07453669	0.2887345	0.3284412	0	0.9061296	0.02745847	0.1708149	0.0916786	0.5884303	0	0.5261487	0.9484345	0.3791718	1.707827	0.5996046	0.05661134	0.2076627	0.5343448	0.5076357	0.3235324	0.2086331	0.2384378	0.03477218	0.4172661	0.5346565	0.3269547	0.5025982	0.1795475	1.412476	0.503543	0.06998037	1.83348	1.841025	0.2106013	0.168481	0.268038	0.4212026	0.2616063	0.06598715	0.5191567	0.4570214	0.6425314	0.1796892	0.3419708	0.02221478	0.6049794	0.2000546	0.01179278	0.8929495	0.5501846	1.848462	0	0.787866	0	0.1130725	0.9100805	0.4984361	0.9083409	0.8943806	1.717211	1.073257	0	1.389236	4.261449	0.2868146	0.765049	0.3138663	0.3600603	2.756684	1.096378	0	0.4577847	1.251133	0.8457648	0	0.6268365	0.1004066	0.5921141	0.2279871	0.0486356	0.8754407	0.4686121	0.187262315	0.7452538	0.2203001	2.056134	0.3683785	0.1014331	0.1902591	0.3896912	0.2531309	0.4626682	0.2232374	0	0.1488249	1.086145	0.06710543	0.895936	0.04482678	0.1363172	0.5912223	0.1035104	0.4494712	0	0.755999	0.2716885	0.374361	0.3130868	0.3023531	0.3713746	2.655559	0.5492549	0	2.113957	1.573274	0.1391506	1.029085	0.3541109	1.345806	0.5600139	0.1911279	0.2515768	3.261104	0.3697917	0.5487993	0	0.4027479	0.2484359	0.05768408	0.131898	2.0909	0.07724477	1.093602	0.666079	0.4208717	0	0.3100519	0.6976168	0.8214296	5.124507	0.6229881	0.4366953	0.3378447	0.4212026	0.6858291	0.7936192	1.574434	1.35215	0	5.103794	0.5008162	0	0.3591457	0.4334707	0.3625104	1.379669	0.115035369	0.2604042	1.289933	0.1583244	0.3646633	0.1359546	0.6250647	1.955364	0.5785115	0.4666984	1.127024	0	0.2876608	1.114197	0.03979276	1.711419	0.6692341	0.5318342	0.9138373	0.09323757	0	0.3309672	0.2400402	0.08410451	0.4811151	0.5235425	0.1606024	0.9773732	0.5798374	0.4743676	0.5444814	0.09684919	0	0.363974	0.2426493	0.09348299	0.8485267	0.8345323	15.57642	0.5134704	10.76629	0.1131271	0.219855	0.1291883	0.2946565	0.9566039	0.3617927	0.3689874	1.395234	0.3282903	0.5191567	0	0	1.524702	0.8817662	0.8930823	0.1649537	1.689266	1.638585	0.425028	0.4252141	0.06201039	0.728668	0.3440302	4.122944	0.3520441	0.4372364	0.6239217	0.5352011	0.7366443	2.863082	0.2575816	0.09965955	0.3087729	0	19.97342	0.2224034	0	0.1431009	0.1842399	0.2508285	0.3089791	0	1.005494	0.3594805	0.9815398	0	0.4514698	0.1261228	1.015194	0.06060744	0.3729503	1.01318	3.536084	0	0	0.6483863	0.01959942	0.2185032	1.176585	0.07560961	0.2552442	0.1122109	0.3904867	10.39437	0.3937167	0.4080683	0.1463483	1.087434	0	0	0.7697841	0.384892	2.463309	0.6196121	0.02232374	0.9397169	0.6640073	0.4719344	0.344264	0.4394656	0.3235324	0.3714107	0.4487859	0.5535526	0.5191567	0.7278611	0.8123631	1.408034	1.38085	0.1488249	0	0.6976168	0.4069432	0.05578789	0.814735	1.047727	0.1048063	0	0.5252644	1.025472	0	0	2.445215	1.586932	0.2692428	0.2554934	0.1437151	0	0.0329745	0.8701266	0.5317691	2.067337	0.2205903	0.6619344	1.708583	0.06624255	0	0.1328794	0.1063035	1.107328	0.5969323	0.3014939	0.9447437	0.4023035	0.03139766	0.0192945	4.757801	0.5265427	1.250129	0.2539996	0.416012	0.2236848	5.559831	4.001683	0.1561707	0.6004803	0.6380462	0.3372166	1.688498	0.6832176	0.6764769	0	1.019058	0.393698	1.346708	0.3620066	0.7722296	0.6450327	0.5863646	1.088963	0.6724383	1.324103	1.174118	1.345901	4.887877	0.9299105	5.05851	0.6847773	3.817012	0.9377675	0.5117402	0.1735006	7.897106	0.5512034	1.194274	0.6201039	0.3891686	1.304308	0.9653241	1.14111	1.752293	1.498767	0.512736	0.5573735	2.160128	0.189024	0	0	0	1.267608	0.6468566	1.044253	0.1121796	1.08325	0.3371034	0.9559284	0.3751889	0.2818654	1.002924	1.168331	1.042089	0.7043155	2.867117	0.7878967	6.748293	0.07949106	2.269249	1.289689	7.671125	1.419286	0.2823908	0.8586053	0.9506168	1.304427	0.1456529	1.970475	1.618729	0.2301416	0.1599122	0.5900548	0.192446	0.05548057	0.4887396	0.5499847	1.522343	0.3507265	0.6921938	2.202238	1.643803	0.3187726	0.2137704	1.358836	7.242636	0	0.9780577	0.1459068	0.1669065	0.6327049	0.2195778	3.585589	0.3776572	0.8411412	0.261862	0.8183189	1.471125	0.254417	0.2124572	1.918615	0.2571859	2.374516	0.06166779	1.451856	1.099376	2.166621	0.02583766	3.929625	0.03135357	0.7939483	0.55165	0.8611134	1.227308	0.5226293	0.05431567	0.5803999	0.1993191	0.3986382	0.5218206	0.8715996	3.119241	0.2100352	0.3374396	0.1256	1.010397	0.08754407	4.318971	0.421771	0.2888954	6.947848	0.9684442	0.4036842	1.06063	0.1116985	0.7418765	4.757685	0.6270713	1.438173	3.770699	0.5775134	2.306786	0.3948835	0.3487005	0.2261715	0.08007863	0.4854432	0.03708262	0.04372916	0.7334674	5.06627	0	0.3295017	0.3089791	0.6493614	0.6773988	6.928057	1.319389	0.1251331	0.4464748	0	0.4749732	0.1461456	0.8558334	7.356687	1.309404	0.07787351	1.245976	0.467241	0.3617493	1.622369	0.03232514	0.2086331	0.2958153	0.08167221	0.1105136	0.2508285	1.376875	0.9663956	0.3144189	0.04491698	0	0.1317467	1.596534	0.5204307	0.7103268	0.03709495	4.697047	0.3521094	0.749893	0	1.701504	0.2052533	0.373932	0.163801	0.2119342	0.1273217	0	0.2386815	1.059831	0.5246938	0.03212049	1.060164	1.726283	0	0.3682266	0.3763588	2.438728	0.5779174	1.129091	0.944254	0.8507075	2.927553	1.672639	0.5084081	0	1.355544	0.2697407	1.097723	0.1520255	0.4324211	6.126684	0.04164877	0.1004443	1.844228	0.3751889	0.1313161	1.505981	0.2086331	0.8595544	0.9515036	0.6589441	0.2029431	1.411726	0.3340413	1.320033	0.3698608	0.1559817	1.463078	0.9921662	0	1.404991	0.52013	0.2213924	0.5885184	0.5376008	0	0.2221268	0.6525553	0.6309286	0.2971546	0.167219	1.128728	0.2433105	0.5536823	0.1256496	0.04326306	2.795126	1.369455	0.258277	1.019626	1.269243	1.04902	1.271221	0.6033443	1.94367	1.591438	0.3942797	0.7423571	0	0.8268051	2.254923	1.987611	0.4388582	0.6799108	0.05439507	0.5627833	0.06183861	0	6.999738	3.184848	1.235474	0	0	1.519254	0.6201039	0.6821448	0.633769	0.443744	0.6774392	0.5062072	1.426505	0.8941032	0.8265294	0.4406001	0.6095219	0.1247136	0.7489791	6.525401	0.4014623	1.222789	0.5013122	0.9580048	1.621725	2.457346	0.2073412	0.5981947	0	0.5349347	1.024803	2.795445	3.457006	0.1094301	0.6121683	1.083416	0.562994	0.2980915	1.581001	0.4296962	0.6266654	1.087901	0.5778485	1.354126	0.6976168	0	1.139219	1.069106	1.690445	0.2497062	0.3952449	3.578021	0.5604286	0	0.6244402	0.09117046	7.099849	3.339358	6.27176	0.4650779	1.702045	0.4920643	0.1536389	1.043514	0.3100519	0.2760886	0.6808203	0.7464944	0.1693303	0.02455857	0.9966612	3.105581	0.2350784	0.3060196	0.6742069	0.3720623	0.0894739	0.09545887	0.4476686	4.720234	0.9661038	8.65945	0.2351414	2.520422	3.724866	0.5574809	0.3896912	0.6203649	1.759676	1.627049	0.6104147	1.090229	1.837202	0.2426493	0.3247089	1.819995	1.249701	0.2113682	0.9149073	1.150169	0.4071199	1.015143	0.02715783	0.1734477	2.191852	0.2947028	1.796761	3.521624	0	0.07053314	5.359158	0.1183237	0.8182033	2.175353	0.1348866	0.1549184	2.011065	1.67428	2.667711	0.4742524	2.438937	0.850015	0.6125416	1.902351	0	1.10582	0.6676661	0.4509846	0.3434421	0.5345818	2.207291	1.003314	0.7850796	3.076834	0.2958964	1.135105	0.7567369	0.9981399	3.412678	1.027137	0.8514647	0	0.4549234	0.5815804	0.2281813	1.416246	1.014715	0.4212488	0.8517089	0.6731591	2.973051	1.175343	0.6155542	1.535916	0.05096744	0.7334943	0.2136844	0.767085	0.4384368	0.3198243	0.09037951	1.185587	0.384892	0.3592326	0.8485632	1.28593	1.537098	2.256056	0.6674289	0.2984457	0.2835915	0.4096099	1.806054	0.3815228	2.020275	2.271486	0	0.9876085	1.313818	7.263967	2.291645	0.4288775	1.125347	2.187502	0.2950274	1.001998	1.482074	0.7404486	0.5942662	1.182477	0.3086231	1.0401081	1.422398	0.1979932	0.2385458	0.606406	0.5291553	1.094264	1.354182	2.883435	0.6238712	0.3032087	2.228676	0.3543451	0.444537	0.3855406	1.317239	1.151368	0.5940811	0.4112869	0.5817261	1.219494	0.3800637	1.128498	5.021507	0.9622301	0.04455836	4.377932	1.544902	0	0.7172988	8.397823	1.6107	0.4330357	3.472038	0	0.7343335	0.9596177	0.6818336	0.4734235	0.07139788	0.1473514	3.083236	1.596492	3.855918	0	0.9761063	1.439498	0.3643909	0.3929445	1.836298	4.548988	0	1.317859	1.466523	0.3802097	1.743907	1.105191	3.14144	1.232819	0.8010911	0.5827807	0.5408951	1.671947	4.120715	1.64059	0.5798374	0.4060707	0.7486119	0	2.151911	0.8492915	0.4822479	1.033506	0.6201039	1.483046	1.868613	3.625446	0.3517528	0.9015184	10.3262	2.698109	0.3207434	0.2494753	0.2086331	1.043165	0.3067384	1.009704	0.2614021	0.5580935	0.4084365	0.8388195	0.1678477	0.4212026	0.4438119	3.094732	1.417925	0.3751889	0.004800804	0.2417733	1.693125	0	7.004642	0.1588878	0.1382886	0	0	0.6306141	0.2491952	4.000755	0.9506438	1.296858	0.1421894	1.006199	1.946467	0.424976	0.5641001	0.4283873	1.835746	1.063035	0.180759	0	2.790467	1.383025	1.7558	0.9997242	12.75037	3.252465	7.123501	7.049602	1.76396	1.872071	1.67311	3.254808	2.127171	0.3306932	0.7560306	1.640245	0.2899187	0.909387	0.7521475	1.933061	0.2164093	0.8405022	1.421759	2.626322	0.9098144	0.978866	0.1951802	0.7327267	0	2.335026	0.5963087	0.1038313	0.9070716	0.6770168	0.5543353	3.885629	1.090798	0.2773691	2.26457	0	2.94574	0.9186724	0.4192251	0.666768	7.865608	0	0.2232374	0.1984332	0.813251	0.1234208	1.45468	1.816394	1.1844	3.585857	0.02450914	0.346191	1.250463	6.970546	1.351004	1.768372	2.429795	1.018973	0.9288231	0.1361204	0.8383286	0.239498	0.535575	6.88871	1.817322	2.855971	4.290806	0.3540493	1.11436	1.000869	2.486231	0.2137704	1.879894	2.102407	0.4627396	2.109818	1.014715	1.333862	2.722205	0.1838858	2.31932	3.069514	1.466124	0	1.430533	16.78129	2.786402	0.115667	0.9480253	1.087471	2.875765	0.3499019	11.96197	2.456157	1.250725	0.03868932	0.4825788	0.5315176	2.431836	0.4388677	0.9366604	1.562662	14.20602	1.468667	0.5384532	2.74633	0	0.03372166	2.884139	1.340569	0.2918136	0.7340494	1.660962	0.6689252	1.331176	0.4760742	0.5190617	0.9382099	0.749144	0.2381199	2.941026	0.6475863	0.6949024	0.2238512	0.9260218	5.21963	0.2812639	1.479779	1.179452	1.157772	1.378009	1.560726	0.05096744	0.271074	1.650015	1.037535	4.367688	0.3529445	1.29413	1.188425	0.920627	15.9667	0	0.8228952	1.674084	1.008128	2.833461	0.6432667	0.4260255	1.536686	0.1551865	0.8526428	0.6990732	0.2147989	0.7486739	0.9550514	0.5297158	3.725257	0.6155443	1.388899	1.802002	3.967966	1.11948	0.6446748	0.9388488	0.0163844	4.352153	0.3100519	0.8681454	2.608004	0.7543979	0.541152	0.03835694	0.6352283	0.07987026	1.092249	0.2673161	0.8835253	0.5247033	1.859925	1.913463	1.151741	2.405531	0.4938056	1.372098	0.8392383	9.542801	3.596546	2.017965	0.4591835	0.20233	0.08439977	0.7367571	1.56983	1.795266	0.2959587	4.34878	2.437359	0.3212049	1.378009	1.837923	0.5102569	0.5597398	1.072723	3.148921	1.761323	2.693052	0.6622353	1.65189	0.7157912	1.092698	0	4.760866	0.2819841	0.7389839	0.08228054	0.2073996	0.4518975	3.592591	0.1891842	0.9684743	0.4662206	0	0.2086331	0.7711595	1.602182	1.526266	0.5489444	3.189769	1.225056	1.233932	2.254886	0.3097651	2.908464	0.02217957	0.5888013	0.9478121	0.3887218	1.610419	0.7237651	500.1422	0.6491042	1.487331	1.597768	0.740598	1.683903	2.705457	0.8775055	0.6949314	0.6067203	1.525549	0.7972764	0.1039522	0.0940607	1.422034	1.422398	1.606232	0.1941195	2.419807	41.36342	1.907013	0.7368803	0.5733837	2.291128	1.553329	0.4104025	2.279027	0	14.41311	1.106881	0.888857	1.172011	0.3600603	1.646909	1.730607	1.300412	1.661638	3.129169	1.020514	1.336519	0.1808505	0.7736086	1.008776	1.034984	0.2490794	0.8157811	2.803261	0	0.08762999	3.009488	1.184167	0.6045049	0.3233904	2.561741	0	0.9482071	2.270406	0.9164265	0.09186724	0.9440876	0.4622818	0	1	6.506843	1.54719	2.040131	0.1704102	0.554627	1.570423	1.30995	0.682385	0.1673085	0.4948612	0.9840013	3.516338	0.04290027	1.278077	0.3720623	3.115719	0.8795469	0.9082074	0.5590918	2.278721	0.2003926	0.7493027	1.373811	0.3722484	2.196751	4.094506	2.523654	1.734222	1.034604	1.187238	1.278156	0.3425336	0	1.763553	0.9321697	0	0.5846461	1.262922	2.353406	2.175134	0.1963965	3.574496	0.6258992	1.827593	2.306885	8.002107	2.500103	0.7162697	0.5773381	0.6556623	2.002748	4.759903	1.0911	1.49101	0.5530352	1.588009	1.372505	0	0.563847	0.5612347	2.308715	0.05289985	16.55517	1.377561	0.6489459	2.767406	2.763891	0.693553	0.714478	5.046874	0.7453077	0.7762279	0.4842798	0.7530252	2.1084	1.447184	1.436474	0.8534333	1.174934	0.4637896	0	1.431747	0.8981526	0.9603105	2.886636	7.231634	3.518084	0.6843699	0.386792667	8.046991	1.040443	0.8762818	3.230069	3.362966	3.046835	3.174197	1.085182	0.1597405	1.610826	0.9443484	7.652209	1.1384	0.1038313	2.816327	0.4012349	1.395234	0.6227652	0.4200704	3.005986	0.9797641	9.725478	1.417957	3.36515	8.853786	0.5023211	0.3109156	3.159486	3.983339	1.050821	0.7986346	0.8117723	1.836037	1.267116	0.3207434	2.259956	2.335181	0.8157516	0.4073675	2.078658	4.052201	1.753051	0	1.668198	1.096831	0.6302393	2.871582	15.6805	0.8788873	1.287858	0.7452046	3.01723	0.8167221	1.793739	0.4786767	0.284681	2.00605	1.056865	7.964145	1.22518	1.917688	1.183626	4.152	0.6201039	0	1.071088	0.6576551	3.350454	5.013302	0.3671668	2.056134	0.4406001	4.374627	1.049177	5.599364	0.4643338	1.310127	2.329498	1.44198	0.05648005	1.705701	2.107517	3.863367	1.892861	2.585674	2.316458	0.9986936	0	0.1975552	1.565041	0.5422771	2.496555	0.05839741	5.846857	2.723839	1.70417	4.538651	1.608553	0.3907098	2.032853	1.197693	0.6600062	2.130087	1.01749	2.592307	0.5562393	1.332761	1.798301	0.9811292	2.194735	1.297558	1.075985	1.694154	1.247377	2.509186	1.508003	1.157606	0.7657219	1.2817	3.027734	0.7858905	0.2595784	0.6580888	0.6540982	0.2002129	1.927494	1.140629	4.531162	1.32619	1.834243	0.6422386	1.806975	1.047169	1.799924	0.4505709	2.34061	0	0.7981147	0	1.650604	3.222756	0.06585174	0.8167221	1.996173	0.2641863	2.463666	1.202875	0	1.178947	0.8027801	0.489227	1.280298	0.1206689	1.683322	3.09536	1.432283	2.502829	2.35259	0.1026379	0	0	0.4938456	1.520512	0.4621892	3.533206	0	2.084246	0.311753	4.381542	1.189194	0.9011209	0.6955468	1.121464	0.2177926	1.268788	4.919652	1.616761	1.069828	5.304826	3.084201	2.2142935	4.886938	3.912408	1.831616	0.4244441	7.717313	1.213563	4.737828	0.1923079	1.878246	14.72558	3.132461	1.815806	0.23623	1.460191	0.2899187	1.548715	0.1457707	3.434421	0.8117723	5.497171	49.35576	1.168683	0.1025593	1.233511	0.9341043	1.349756	4.389642	7.593694	0.8689891	2.583788	1.705441	11.41636	1.608519	2.788391	1.276994	2.18202	1.734034	1.571146	2.016401	0.1012087	0.08026914	1.819551	0.9779565	0.1717211	2.181565	0.5206703	3.571502	0.8953371	1.123938	1.656975	3.619952	1.560261	0.969869	0.3833369	0.2254923	0.4298932	2.20964	1.371745	1.2792	5.573122	2.634559	0.6166059	0.4293027	2.501021	2.740017	0.6525096	0.9844127	0.4652643	3.819937	5.799708	0.2227918	0.8902104	1.659197	5.665338	2.138103	3.139368	1.389805	0.4409627	1.058441	1.254963	0.1480845	0.8387016	1.785246	0.08192198	4.167098	1.465353	2.848776	1.014715	5.218244	0.9217948	1.453731	1.235612	0.386167	3.433944	0.2247356	5.600655	3.17249	1.109981	6.737633	2.090904	11.97942	1.454037	2.130297	2.321827	2.389014	2.64449	1.490918	2.226807	1.227644	2.098687	2.953264	2.942707	2.063425	0.9042527	3.490357	2.326188	2.114226	1.341864	0.7348631	3.012693	1.212471	6.32687	1.867491	1.483692	1.736185	6.050451	0.7931109	0.98075	0.6208929	0.1407195	0.9936382	1.827902	0.8410051	0.5179107	0.4766635	0.7614631	0.650206	2.72044	2.89904	0.3532237	4.310471	1.103208	5.395877	0.4874179	6.045546	0.7102451	2.678849	2.108535	0.8129093	0.6470649	1.425015	0	0.7998734	0.5602184	1.682314	1.815158	0.4021342	1.464221	1.616844	2.9314	1.942676	2.970044	1.983101	1.91622	1.36623	0.4960831	1.898708	0.05680341	4.895158	3.8871	0.91312	1.930792	1.515557	0.8766127	0.8544972	3.50259	2.613349	0.138085	0.6850245	1.50618	0.8068821	0.3408204	1.686932	0.650206	2.094303	2.702415	6.050184	1.967976	3.156388	1.921887	1.204223	0.2722407	0.7120142	6.373605	1.470087	1.756961	0.3636916	0.9597272	1.990403	1.996649	0.8652612	0.6033443	0.3260427	1.65416	1.265551	4.579517	1.099656	2.080853	11.82108	0.3114473	5.435078	0.03254189	2.231583	3.094159	0	2.065402	2.3305	1.123792	2.124114	1.281433	0.5369	1.075843	0.454813	0.887507	1.419589	4.484758	1.146536	1.645073	1.013127	1.201128	2.74283	0.07385852	4.012905	2.227424	0.1932791	4.288957	0.5716321	1.8347	0.4069432	1.613397	1.091625	1.834603	1.536665	1.329077	0.5755947	2.377986	1.515809	1.705748	1.348348	3.930937	0.4142549	2.32116	1.56775	1.829815	3.723952	1.541624	2.017525	3.916998	2.310434	0.7359474	0.2862018	0.2862018	3.740474	0.6819148	1.3748	8.745563	1.704711	1.648972	0.2579424	2.158347	3.571497	0.395872	0.9080843	3.669045	3.718847	0.9479214	1.067554	1.049094	3.429412	1.861135	0.7496778	1.2714	1.120204	3.380492	1.474209	2.511122	1.386662	8.686777	5.138798	2.409836	0.9190997	3.439678	2.029431	1.316165	2.179222	4.564577	0.9256478	3.621035	2.116118	3.986751	0.02873068	3.742156	1.424162	1.716574	0.3452559	0.6258992	2.286462	1.449207	1.483879	1.015804	1.279297	2.496828	9.393464	8.548588	3.901972	6.818515	5.31778	0.4902724	0.1269597	1.289816	2.880482	2.20629	8.371402	33.59039	0.1745016	0.9245726	4.145881	0.9301558	0.5128426	5.682941	2.206082	4.187962	2.528151	1.760318	5.87345	2.058155	2.555959	5.616505	2.630277	11.64612	0.3760771	2.416705	2.217727	3.641604	0.7248371	0.7603105	3.078784	2.027675	1.658036	1.232921	3.338309	3.174691	0.07042189	3.662112	1.523205	1.727864	6.098465	4.653997	1.587361	13.60011	0.6187817	1.626024	0.3292274	0	2.315898	6.310469	3.102374	1.697649	0.3382385	0.1757775	2.273174	3.037009	16.05525	2.193629	0.5434211	3.156942	2.649559	0.3595028	1.068023	3.876088	3.618408	2.138028	5.69535	3.471351	6.037714	0.2475415	0.6303173	0.9389854	1.383876	7.042334	2.494153	2.232374	3.79144	0.3016721	14.54063	11.36119	1.474002	3.038645	21.1888	4.246062	2.028658	3.910492	3.252552	1.485812	2.741282	3.481983	2.679229	2.120408	0.6378211	2.845663	2.203631	4.157457	3.525886	7.090773	0.1231994	2.261251	0.7225613	1.338296	1.666204	1.049429	1.798301	0.5670721	1.956897	2.926279	4.852987	7.65243	2.919726	3.190883	0.8896924	2.688963	1.801634	2.006292	0.8322446	1.184525	15.31746	2.299244	1.717211	1.925815	1.562158	4.066617	0.4930431	2.452388	1.612564	3.984473	1.503915	2.311543	1.708994	10.00874	23.32894	1.874329	3.571356	0.8268051	2.657432	1.830398	0.4039765	2.602969	1.770905	2.222452	0.7281648	3.672923	0.3331901	3.632137	0.901269	2.427043	0	0.08630311	3.203701	2.137719	4.484976	0.6207196	3.468766	15.24589	3.725624	1.999512	3.778957	1.047684	0.3162749	3.417531	6.007215	1.053823	6.198371	0.9648235	2.044318	0.4960831	3.409295	2.413809	0.6247077	2.405803	1.137175	3.166627	3.342255	4.287933	0.04276578	0.1987276	7.228142	2.005325	3.824568	2.998255	0.213747	1.075843	3.864274	5.45	1.869882	12.66058	1.638697	0.6284162	1.218155	1.713809	1.15676	2.112695	3.893047	2.210521	1.626529	22.85609	1.40295	9.290729	1.294213	3.111132	1.701425	0.3803742	5.376055	1.180258	3.886965	0.4487184	0.1168782	0.6970583	2.953414	2.362359	3.313467	1.68481	0.4977849	1.018186	1.411158	0.7329271	2.289854	2.26216	0.6108486	3.361316	1.691993	1.775802	1.593391	4.562262	3.701105	0.9812632	0.6033443	0.2576717	11.39132	2.370914	2.228089	0.2607913	4.935539	1.520633	2.493301	2.769695	4.122535	1.157527	3.802145	2.863113	3.252868	0	1.217241	11.52193	0.6498649	0.06771609	0.7038271	8.18891	2.412898	1.885351	1.801854	502.5904	8.344705	2.815908	0.6488561	2.322561	1.019283	4.889589	4.121731	0.1534278	1.993427	0.3986382	2.809566	0.2418405	2.887916	3.195046	1.228711	0	2.261366	3.238007	3.617471	3.49206	64.63173	5.636291	2.336783	0.8853607	2.24493	1.6208	2.691972	1.521618	6.960575	0.6618898	3.228333	0.1709597	3.017163	3.402427	0.6341971	1.774691	1.771279	1.441404	1.525549	3.893295	1.796613	2.86798	5.148985	2.33951	1.495704	2.699129	1.959308	4.573175	2.152365	2.819633	6.52304	4.569972	0.9921662	3.688476	1.850826	4.830283	0.02865692	3.046597	1.727759	0.2906737	1.138247	3.275833	2.193443	6.561707	4.368747	3.946235	0.125063	0	6.353345	1.334017	2.169193	2.195123	3.924657	3.373935	0.5503422	6.863073	0.8969359	1.016132	0.9080843	2.682483	1.729122	0.6904249	2.47218	1.204869	12.77744	6.029403	3.806789	3.603341	3.057445	2.827892	3.498304	2.557064	1.010124	2.379975	4.79547	2.369525	1.623681	16.99553	8.421086	2.203725	3.784772	6.505951	3.330457	3.925738	4.755518	0.7664803	5.92896	1.644907	6.402849	0.3524801	6.850978	0.6213367	0.9872124	0.6099382	3.846099	1.48315	2.442692	3.65924	1.724409	0.6406257	2.557928	2.126306	11.85204	4.606583	7.697424	3.258262	0.9650031	2.627571	3.098181	3.946627	2.496856	2.397389	0.7972764	1.180258	2.001976	0.6435273	3.913934	0.4859389	3.371373	1.061705	1.622365	2.084362	0.008880946	2.563172	4.27856	1.054177	25.00842	6.725444	2.11859	2.364309	5.337622	8.415695	4.319368	0.3241076	2.104379	2.605884	2.785014	2.730033	3.836893	0.1263608	0.05431567	5.162713	3.312884	5.491401	4.954756	0.4737872	4.392677	1.084785	2.341327	3.523787	0.434878	2.251704	1.101148	2.109557	2.387472	1.240208	0.6950105	2.756143	2.947388	3.635105	5.903755	0.6579628	0.0927851	3.791389	2.071756	0.6238415	1.639231	2.319925	2.88174	1.251798	1.664226	1.968603	2.916984	5.137518	3.260453	6.706967	5.705073	0.7441246	2.014172	1.887725	2.340392	2.085036	2.515149	3.951222	0.4457616	4.02314	3.471206	1.692178	2.212849	2.824662	8.508458	0.05976905	7.34205	3.0036	0.9791113	3.911025	17.42071	2.016491	3.8765	1.156965	3.410598	2.164827	0.574508	5.340928	10.02043	2.143357	2.597512	4.249136	6.905527	1.811203	0.6020426	2.780345	2.557855	4.317638	5.23699	2.728588	5.85098	2.301523	5.025898	6.365159	0.7787351	3.05673	3.733534	1.718047	1.187082	1.65361	2.195529	3.69401	2.098118	3.893953	7.726079	2.716073	7.604443	1.851714	1.313161	6.565805	2.480415	3.007913	0.2504767	1.841307	1.240208	2.427405	0.07441246	0.5183662	0.6912633	3.293882	2.855037	4.860814	3.113317	2.276958	2.204814	2.166225	0.665277	11.04207	3.674948	1.555116	1.152869	1.950545	2.501179	3.388795	2.496652	2.188041	2.971975	3.595722	9.85958	3.1602	0.5474486	3.843981	0.3262342	4.340457	7.641679	1.585645	1.402518	4.879716	3.347996	1.402663	4.66474	4.873186	0.86235	2.698787	3.154799	3.871773	2.755184	0.4153254	39.0925	2.210129	3.880488	3.84136	6.887278	1.245193	2.446769	0.5874668	1.300412	4.292401	0.355285	4.410594	0.5252644	3.537046	0.5669521	2.310241	3.358245	1.006901	3.673624	3.338553	1.462274	12.26809	2.877263	8.226696	1.331591	3.212071	2.973642	2.076371	22.5676	2.714087	2.393833	1.61438	3.794727	4.86537	2.773771	2.256026	4.247409	5.736029	4.933368	3.169578	2.645601	1.290021	2.8088	2.365674	3.227736	3.054319	1.094301	0.969928	2.098485	13.22312	1.819164	3.981709	11.26506	5.917728	2.218838	6.114392	3.79181	4.035181	5.157435	6.426905	2.017723	2.180799	2.044772	7.718532	3.11245	2.648208	3.000723	4.117083	1.503378	4.40694	3.41965	1.55598	1.753173	7.471071	2.687405	9.600279	5.799067	10.12009	3.424822	4.919728	0.3212049	3.369947	3.011153	3.932154	3.380174	2.705908	4.445915	4.727628	0.271578333	5.181583	3.498305	3.004402	3.970235	2.880038	4.185829	2.33176	6.589771	2.959992	0.4844211	3.661394	5.906527	10.03015	0.7388471	1.047985	3.087978	3.081728	2.956463	2.616975	1.809927	3.046635	1.758494	3.568309	1.9638835	18.91026	5.010018	3.212012	5.604224	2.037558	2.071275	3.202463	1.29413	5.639364	4.231262	1.681785	5.077665	7.080133	1.604217	2.059498	0	1.878835	3.293379	1.359822	2.704971	0.2595312	1.512781	4.662364	7.572435	11.33616	12.21784	1.986845	0.1463852	3.274618	3.702681	0.9439419	0.5444814	3.818784	1.544895	1.988269	2.746265	11.29586	3.485539	2.672064	2.352175	0.8371402	0.8008516	3.289219	3.222383	2.930391	2.725186	0.3100519	6.290457	0.6101499	4.544294	1.125978	7.10483	2.3922	2.603142	3.003049	1.698646	3.183679	5.041352	4.581247	1.009762	2.462305	2.648579	5.215148	1.244353	2.354171	1.06927	0.03356953	10.33381	6.462293	3.614401	5.433898	1.782949	3.091679	12.93553	9.103058	0.6251026	4.116091	0.4423118	0.5087777	4.25963	5.803547	1.358709	2.249194	0.5606418	7.484982	4.719484	1.542838	6.269396	7.680803	1.483752857	2.139215	2.061033	1.834126	3.909071	13.9161	3.690868	3.04248	2.339282	4.022295	2.582141	1.344216	11.24055	3.885984	4.742679	4.402982	2.813231	6.341217	2.953351	1.54549	1.760052	1.031824	1.372657	2.015257	3.745866	0.8438527	5.580935	0.8777436	2.311073	2.735028	4.449733	5.111031	21.01764	4.358788	5.63682	2.878398	5.404625	2.071913	4.49838	3.090979	4.921046	1.331232	3.026065	4.144859	2.959343	3.897264	1.283151	1.929412	9.559319	6.648319	13.48836	2.644171	1.612467	7.638123	3.449474	1.548662	3.946834	2.315458	4.4432	4.176542	3.254189	1.023716	3.50316	1.700512	5.325652	8.824628	1.632856	3.849461	1.511503	27.5057	3.776786	3.158803	3.437837	6.524925	2.135466	2.921768	22.86735	1.376433	7.033507	1.594553	0.7319259	3.775901	9.296298	2.938581	6.425799	4.584185	5.539359	4.660257	3.487411	6.494994	4.402109	0.4134026	4.058862	3.046938	2.184823	2.407686	0.7442145	3.978163	1.474689	9.365643	3.181488	2.227309	1.502559	5.730552	5.971534	5.492776	0.9220452	4.331227	3.668648	10.34619	7.964093	1.210901	0.661156	12.61777	4.342325	2.445357	2.502038	3.004484	2.232612	6.026783	1.404377	2.795354	5.125967	4.567645	5.19304	6.628998	2.689607	7.710832	4.649642	2.443016	5.654529	9.528672	2.630698	1.879894	2.004295	4.277993	4.732441	1.943311	4.713993	1.609885	8.246749	1.323443	2.904534	2.385726	0.4773089	3.607356	1.931119	5.232637	8.928582	1.948872	2.986283	1.588089	0.4512273	0	7.009231	3.797681	12.04629	4.301395	2.747717	9.038392	10.79652	5.484295	7.393636	3.867199	4.563613	2.635915	4.433803	24.9128	3.534453	6.347492	4.322788	8.308227	7.268772	1.236257	1.243347	4.811534	3.100966	4.753533	8.962603	0.9290805	8.032373	6.10718	9.057024	3.321304	5.117337	10.61502	4.164171	0.7931109	2.97173	3.640664	5.151632	1.135566	7.659387	3.001882	2.089853	3.584834	6.806116	4.603079	6.258233	4.509931	5.03753	0.3447682	8.145248	3.661902	4.45652	4.27968	4.102676	4.998504	4.931615	4.491605	3.646419	3.203225	3.741746	2.687335	6.719636	6.954022	5.05389	11.96939	1.275747	1.087735	6.441755	10.36176	3.868489	2.225868	3.364902	1.583015	5.286222	0.3960919	18.41874	2.817672	5.586904	2.26899	0.8345323	6.250647	0.1001065	6.141735	4.176043	5.938262	5.414362	6.017703	3.641994	1.238185	3.855041	5.691091	3.385378	4.222746	0.8554717	3.818779	7.203714	16.03423	2.76988	4.471523	2.964055	0.2000335	4.897676	2.908774	4.473277	1.678456	1.641283	7.588886	3.097064	7.37899	3.762617	3.102585	3.594366	1.981759	3.791227	3.856832	3.221856	1.140629	3.361863	3.154722	4.112678	9.096622	2.471921	0.9379722	1.110178	4.097055	2.339534	4.255641	1.765786	3.976238	0.4800804	8.740961	1.147235	7.258132	7.494155	5.837996	7.866392	4.90165	6.553874	3.160508	4.774244	6.908483	1.633444	8.358889	4.527829	2.361165	8.076044	5.739367	9.392052	4.341289	5.915901	5.186168	3.38613	3.145682	5.372372	3.18097	41.43311	11.01800655	1.136238	0.6963804	1.375503	3.615349	1.724479	4.074408	3.244729	1.706471	2.839054	8.544617	1.541229	10.0502	2.836428	2.280434	2.799159	0	0.02167353	7.652046	1.320538	4.468512	1.278964	0.5056339	0.7862449	3.655955	3.902843	3.717911	2.248086	5.175867	3.085874	2.470102	10.03667	1.074104	3.332364	5.721738	3.249699	2.399903	5.891942	3.868179	4.575361	8.862432	0.6912633	4.389986	9.267498	2.080901	2.83476	1.987414	2.305474	5.239642	5.324286	0.8669413	5.59149	6.813919	2.172375	5.206569	3.859915	1.368412	5.171427	1.873644	2.654585	9.793296	7.233463	5.418102	7.254582	6.945456	5.601942	2.320741	1.552094	0.84888	3.229746	0.1320931	5.969774	6.782179	7.752366	5.547298	1.21624	4.680287	3.422485	2.12607	3.925077	6.179925	3.746197	4.575792	4.831142	4.956439	4.601508	0.1061252	5.668424	3.06239	8.806209	3.643527	7.447622	5.572699	1.097889	3.661006	5.282651	2.1041	1.694102	4.311085	2.953847	4.685916	1.837078	4.386403	2.80019	7.736759	9.161912	19.68462	5.025486	0.3025808	6.211482	4.971008	4.484742	4.608683	1.557004	4.658741	3.984407	5.398303	1.631048	3.55105	2.332556	8.328997	5.960738	10.25808	3.723438	4.362777	4.102667	10.86234	0.5392207	3.859928	5.291441	6.659117	1.342357	1.995531	8.826807	2.456185	3.771898	3.857313	3.508159	2.816397	7.321026	3.675064	2.178292	4.533896	15.1965	3.824224	9.977702	2.187285	4.342095	6.290729	6.118934	3.02627	3.31144	5.680677	4.401509	3.771262	10.79615	4.790336	5.99378	6.668219	17.52396	6.080392	12.09304	7.823652	3.601085	3.643527	6.649261	18.10033	1.308496	4.528303	11.24334	6.801089	9.529043	14.99257	71.37186	1.978561	1.643177	4.274509	2.019233	4.892874	2.562548	3.565289	5.006094	4.722016	6.685993	3.019922	1.09101	8.357892	3.003027	3.476831	5.559633	7.53073	13.10465	7.631699	4.8221	0.594579	3.941602	51.53344	0.1331436	3.309274	1.504336	2.367669	6.196009	9.530257	1.11948	16.94606	5.555698	5.107974	5.11392	5.341426	3.894496	1.269597	2.78003	8.844283	3.600786	1.939185	3.459261	7.154262	3.519067	5.307714	7.7819	4.010836	0.6288377	8.745311	5.489723	2.2541	2.643229	1.133477	2.811363	7.865848	4.640528	9.776713	0.6648536	11.99955	12.46209	3.337325	3.292365	6.536101	3.229942	2.430328	12.65261	4.274887	1.752794	5.724521	2.563662	4.93256	1.681682	3.2497	0.5786812	1.286321	3.160631	4.437959	2.356529	6.530018	6.096933	7.16131	3.499104	5.884448	4.010972	3.090865	1.078905	1.011899	3.92353	4.006825	4.494347	5.115673	7.957722	5.81358	3.699345	0.5893689	3.563748	9.347308	3.393904	4.337573	5.72976	0.1806925	6.919535	5.820254	4.829281	13.89533	6.915207	12.28537	4.511828	2.384488	5.673228	5.078089	4.174695	4.685229	10.56487	6.475092	3.542201	8.209785	8.5175	9.530194	3.491815	5.155482	0.163017	4.531608	1.908547	1.750881	7.810176	5.225345	10.78944	6.954807	11.25641	5.571977	5.044379	13.7402	9.886227	5.380931	5.26263	9.607431	5.543877	6.917813	2.785341	7.281823	7.660486	10.71327	6.519322	3.294902	7.745322	4.731318	12.47811	4.612587	12.45119	6.837802	17.91335	18.75654	4.28119	2.927337	6.517242	2.195958	10.97687	12.08601	5.545877	9.008223	5.44615	5.042813	8.835513	8.385678	6.018395	1.56277	7.438398	10.20862	2.382294	4.255137	5.053236	2.474843	5.173546	2.402831	8.419848	2.985107	3.983101	4.49252	4.830543	6.008196	2.091678	6.669357	17.55615	7.023575	8.594104	7.818496	9.228972	6.800906	4.06547	7.173082	5.551448	5.266584	3.525189	8.601526	5.671809	1.771725	15.78764	5.428653	27.67751	5.329001	3.485357	5.229484	2.902653	3.587443	8.062165	35.02216	5.323093	4.150088	2.355686	1.132364	8.652322	1.701667	8.756618	7.704317	1.158161	6.888714	4.696792	2.419572	1.717211	0.9315846	3.805941	6.134853	4.930396	5.783063	2.089137	11.45348	2.05431	4.232347	8.811014	1.745071	4.491654	9.709495	5.847319	3.454422	5.102569	5.232972	10.86655	4.961927	9.606273	3.726759	7.472381	5.297832	11.40259	7.702826	4.692101	2.583231	3.397366	3.0842005	0.5232126	13.25472	7.400098	3.081985	5.924336	32.27593	3.726999	6.014969	4.474787	4.912806	6.667667	3.233689	6.596368	10.39606	22.6858	6.826669	8.240826	2.170017	4.999409	9.852086	17.31744	14.21542	3.169087	4.621671	5.288616	9.824628	7.005431	4.053322	1.86755	7.856668	9.655903	4.798755	7.116174	7.9316	0.1721127	6.295812	4.40506	5.049197	8.554319	3.454476	3.147704	3.061302	6.750548	4.482744	2.205639	2.635294	10.63892	0	9.519179	14.07706	9.415969	5.859076	9.093564	4.035195	4.146356	7.115866	6.376778	21.06173	66.9969	14.65833	2.445578	2.515997	7.510443	4.439735	2.646314	1.127462	9.635899	3.439609	0.9806838	3.768772	6.59441	3.650042	5.749	7.549035	8.347176	2.748355	6.475174	3.385875	6.05009	11.3136	3.240897	6.029383	4.72275	3.972025	2.507465	8.853368	2.531863	4.777025	8.004124	6.339389	16.05684	0.08818859	5.453455	18.20294	6.170867	8.333116	7.452789	4.503829	7.289127	2.991043	4.936981	7.807525	5.40915	10.14283	6.174073	2.555307	8.516679	4.684131	5.332337	2.795606	5.97012	10.4732	4.111584	10.93443	0.4987792	12.88435	3.92635	6.965501	7.195138	3.698148	9.075316	5.505566	7.832578	5.875326	8.572995	8.689225	6.119259	6.666677	5.839292	10.33942	33.20365	11.16187	5.929743	5.740586	3.672901	8.071151	6.913828	6.068087	10.98406	3.530843	2.753651	5.569902	7.68816	11.88997	6.273015	6.897954	1.339424	12.2653	3.142207	0.9995704	6.264362	11.69524	5.124559	4.632366	7.287924	5.88802	5.844377	9.261696	7.083095	9.324897	35.54755	4.588927	3.244621	6.917415	2.871154	5.765979	12.55613	3.945456	8.275077	6.141174	6.488552	1.639597	4.985268	26.01527	7.329134	2.2552	9.72137	2.147149	2.265693	1.160051	13.55968	7.52085	10.75824	6.309247	13.94628	5.038309	8.360865	7.210466	2.156883	18.1086	2.21444	5.722523	6.461399	4.513789	4.756002	8.436731	8.757024	6.256538	2.445815	4.206334	18.03003	8.107052	3.865551	8.624957	7.044703	1.528472	22.93774	3.871416	4.300975	6.007663	7.964365	8.58547	8.399876	4.677355	3.968096	6.887441	14.05222	6.824967	5.333891	10.97292	6.688719	5.780951	8.470355	16.44598	12.14187	11.22874	5.231609	10.54519	3.77382	4.769747	6.73798	8.607102	0	6.675533	4.993592	4.171753	2.180789	23.74897	1.890317	7.426769	7.047407	28.01207	15.79392	14.26441	5.96847	7.770584	33.62599	9.088439	5.578075	15.20672	0.8627532	0.2480415	4.687755	9.199413	3.145344	2.754844	3.969791	2.440521	10.92611	8.502593	5.579364	5.036953	6.268388	11.00756	5.042715	24.30208	5.473131	4.064641	4.661118	8.296962	3.731932	12.26295	5.42446	8.904023	8.714497	9.367917	0.02076627	12.59299	3.665874	10.59359	3.684989	7.224977	29.70998	12.95248	10.39688	1.879694	19.31485	14.90233	1.04683	31.54821	9.88812	7.740402	3.192523	6.388077	5.32434	3.412	6.330612	7.904683	6.325363	11.11412	22.71575	3.387331	7.645116	13.15573	9.988418	8.978911	6.263275	2.255159	5.756269	4.881669	9.926876	12.5064	5.761078	2.126070333	9.799611	23.38752	6.719124	5.313041	1.97958	5.038942	5.652215	7.737793	2.44428	4.755014	12.08186	7.262614	15.76823	7.093212	4.266414	5.610213	7.245774	12.10861	7.045527	8.461509	14.77022	21.65994	3.582908	5.327143	10.73236	7.204542	3.649073	9.046123	4.807941	14.62046	11.82619	8.84142	5.093844	2.933046	7.050758	9.999288	4.6551	4.233596	10.91998	7.564367	5.869887	6.418633	7.068541	1.698834	11.17817	2.99021	8.063486	7.731852	8.56202	3.46253	8.427297	4.688109	5.554199	12.84304	6.124015	13.5537	6.880604	11.18712	1.347122	17.75544	1.366556	7.296335	2.472853	6.419014	21.24123	2.53013	5.917818	6.158021	11.37547	1.424919	5.662668	5.183834	10.57051	10.50754	7.086144	7.104866	7.462663	9.91403	3.777196	12.00166	26.79153	3.919128	8.966578	10.74395	2.237084	7.204716	8.474839	6.571808	2.398418	9.627488	6.15594	10.57622	13.51647	5.189879	6.440383	9.02204	6.095674	3.636609	5.645558	5.379384	5.667002	22.35221	6.611164	0.987776	3.43866	6.775552	7.52543	139.8196	10.85297	11.55422	5.779558	5.103985	22.98522	7.322351	5.315451	5.172321	7.621445	6.54865	10.1807	8.124411	5.986241	1.929212	5.283332	4.753672	4.643365	2.800312	6.834173	4.783658	3.561972	7.177089	4.627906	16.26589	4.277743	12.76393	8.24071	19.04836	6.866675	6.493166	10.16875	8.096236	5.747505	7.125914	1.845111	2.979137	10.99912	7.161309	7.017191	9.614436	7.018489	7.29748	4.96364	10.54971	11.67522	5.503102	6.578058	4.185447	7.297927	7.141705	4.31654	6.316081	10.13606	5.629	12.99009	7.924756	11.67821	6.677835	7.4979	5.107095	5.861598	0.1116515	5.697766	16.51683	6.733435	5.390562	6.684067	11.84971	12.57033	7.194091	6.644326	10.11097	17.95634	6.952576	10.39611	15.20127	3.640359	6.67338	7.445887	9.479944	5.904835	9.6497	1.343695	7.090865	4.715385	7.916632	0.005177119	9.514289	8.276621	7.890818	7.258886	8.174127	18.38789	8.584833	6.672471	22.61987	4.879206	5.326057	5.999534	7.478588	6.47722	13.83282	12.35537	13.73609	9.781139	10.85647	8.514602	5.964358	1.882725	0.125364	4.7985	1.162533	0.7845403	7.131257	5.819073	5.159602	3.390759	4.194157	6.367728	12.01864	232.4327	8.370439	11.98191	8.05098	3.32	6.811207	6.617532	5.402087	11.09582	1.192044	11.69321	10.07757	12.42674	9.454016	8.185371	11.37273	10.70159	7.175722	6.063111	8.811546	2.550609	10.34207	9.808468	5.562059	10.32616	6.108175	9.728008	5.254352	16.86225	9.312143	7.660465	28.94229	10.44731	6.829592	11.7312	15.30771	8.43476	6.93601	6.81559	2.101633	13.01991	17.70971	3.840643	5.922221	16.38024	2.79532	9.599763	8.863899	5.046015	8.862747	15.17937	23.02645	5.795277	7.931379	12.10113	6.969832	0.3104942	4.545208	13.38444	8.727644	10.69913	5.043435	16.61803	10.98773	10.33754	12.6421	8.567274	16.98624	14.48225	4.131244	7.790188	5.244616	6.008731	0	4.723334	2.424676	5.254211	16.09489	13.85376	10.26133	4.066131	8.902873	12.56826	1.54549	14.0432	10.10714	14.70289	11.15017	10.64218	6.907733	13.65658	8.356059	16.41308	9.839617	12.20716	13.16636	5.602859	0.4111186	8.530922	10.11974	8.53452	10.37227	6.120717	9.70562	4.003172	10.99072	23.97545	20.39016	51.35198	3.355218	80.23308	18.59591	11.61202	14.99307	10.80008	4.689526	2.364768	5.433674	27.33122	8.76467	12.77014	7.075925	10.36998	6.19016	7.641775	2.911792	15.60747	11.5335	28.23922	14.66523	10.02977	11.40802	5.348317	10.40413	6.962675	23.08361	14.20969	7.638499	1.477878	14.35229	11.81342	3.972584	9.09605	19.95946	11.72455	6.940358	7.292325	18.50639	4.3971	11.74299	11.94435	4.619589	9.154819	12.753	12.50476	10.53457	15.66645	10.19064	5.776144	10.33525	7.917486	6.302402	13.88297	22.99371	6.394237	17.07269	14.4624	5.129474	12.77542	13.21405	6.642045	11.33393	17.82366	11.14905	7.236441	15.86024	5.337322	7.2566	10.85402	2.487887	5.041143	6.206211	3.976403	7.265091	16.19718	14.44468	4.133002	6.122357	9.905927	10.56285	12.3615	9.224983	8.049081	5.383029	9.310906	14.85992	11.43945	9.343129	12.83041	17.38569	14.09514	0.8544616	5.946972	15.1081	6.724116	8.467368	5.322992	9.212221	8.19063	11.18149	8.429396	11.08308	11.68735	3.668133	12.77503	10.10326	6.524571	17.96423	14.88098	13.37018	6.953592	19.41354	6.001243	9.343194	2.460167	26.33646	10.87809	8.621753	6.325236	9.213524	21.99872	12.35219	15.09697	12.64404	15.45786	11.46631	6.266313	12.00662	3.155635	7.559227	11.37303	19.39694	7.654592	16.58909	14.14328	13.75044	6.938593	18.81292	8.031804	17.91573	24.2691	8.704797	6.127712	15.75362	16.70236	14.90937	83.57481	7.192451	2.907278	1.865865	7.765439	19.24051	12.68125	10.35022	6.031218	12.84685	10.54535	36.2149	9.473464	14.51626	6.515602	7.168795	7.040933	12.21612	15.40198	6.0535	5.640993	28.29305	5.273231	12.07187	14.2696	9.232934	18.01287	4.672742	1.545296	9.75893	12.13529	17.58153	6.575788	8.788873	0.3543451	8.401145	18.23042	8.126415	10.26902	0	8.837662	11.13676	5.45711	11.35896	23.33325	8.590646	11.42342	12.36602	10.34677	3.332249	6.247724	11.96207	10.73792	13.14698	6.874215	3.496169	3.142233	12.1169	12.88624	6.780626	15.13799	21.97935	9.614932	1.6799	7.797885	6.597659	11.4979	13.4696	1.022094	5.367287	6.577007	11.98772	12.83435	5.49696	11.56066	14.97778	17.54093	13.58098	12.10597	6.020869	15.10324	12.45341	21.34606	9.40404	22.39504	0.1975552	48.05039	12.35966	12.29169	1.164556	12.55697	12.74229	6.22137	14.41065	7.576012	5.391162	11.84689	12.58408	7.647092	12.92944	14.68004	16.11299	13.21341	9.887614	16.58562	2.171495	6.664367	9.273832	8.581288	7.458706	11.1509	10.71227	14.95537	19.03735	9.185865	11.51782	6.851955	10.73077	7.753214	84.94118	3.460084	13.14298	10.21427	15.6368	19.43112	15.99094	12.09203	7.538791	12.64061	15.32135	18.23875	7.338908	3.957605	20.75008	9.390951	12.66916	15.83739	5.132225	16.19147	10.24896	14.38973	6.400461	0.9355532	14.23881	7.54505	8.523682	6.496978	6.669078	16.07178	14.21979	24.27684	13.37391	14.72943	12.19039	10.52916	13.90175	18.21448	18.92643	15.72802	15.23834	7.278067	9.601431	13.04348	11.56488	9.368071	11.57538	7.301938	15.64456	7.872656	12.91397	15.82071	8.096014	16.88438	11.32744	14.3749	0.4058862	10.19521	12.19184	10.29209	9.959822	9.9576	20.0322	3.286621	7.135356	10.70745	9.769168	24.45509	6.645033	10.47712	23.15279	5.766752	6.482803	16.20869	27.33814	13.09989	5.21749	11.16187	12.21911	15.29238	14.07083	10.28449	10.55613	9.919794	8.173414	6.972117	16.26885	16.19796	12.52185	9.461387	6.371026	21.61464	14.70569	11.74678	12.13198	13.17876	251.0761	17.18121	18.72737	4.734595	10.69679	6.980926	13.72763	11.68127	27.95937	11.9985	0.9319619	1.495728	19.95999	28.15405	10.68003	11.79182	4.713265	10.31974	7.069863	15.84491	13.18962	24.9479	4.794021	7.018165	3.405316	11.80318	19.66598	9.479425	13.95379	6.671864	16.84104	18.88716	9.844048	9.338116	7.093011	7.876925	6.930546	18.22405	13.82108	8.208026	10.24122	21.30728	5.96685	8.611108	4.655905	9.567317	9.839003	10.20988	13.56747	6.358286	6.186136	9.941147	23.8018	12.66347	9.830153	3.877332	3.454429	5.594521	11.32671	49.25076	10.89842	18.05162	12.51751	12.10705	11.5712	13.99382	2.192078	24.12572	16.88342	9.415035	60.20484	16.45409	17.39175	16.5667	9.673814	22.30749	12.61115	10.8064	2.263236	11.66743	17.39334	6.088292	9.668629	23.09628	14.85171	5.944479	7.99318	4.260167	13.56455	8.191458	16.96774	16.39521	33.55844	9.20367	6.089668	6.880604	14.68494	18.26518	8.987075	19.54831	2.040839	8.372339	9.696464	79.3002	13.7395	6.485011	2.163646	0.04882902	7.550355	11.51967	17.33014	11.90322	14.14975	0.5979573	13.7991	21.66082	19.31057	15.97006	18.79812	18.76506	8.08126	7.978609	14.04235	29.29083	10.44138	11.89239	2.830751	9.802932	7.827193	0.4153254	18.82817	26.22514	6.088292	19.34282	20.12068	14.44452	11.22842	1.554082	6.25778	9.209963	18.72346	18.92633	3.889742	34.4816	15.60172	16.73746	12.42003	16.75282	9.110346	1.655387	10.8192	15.57013	16.52735	16.70126	19.5115	8.615554	14.38765	28.75098	30.08372	10.68384	15.00739	20.86638	6.735022	25.47371	11.93452	7.196736	33.74011	4.263281	10.26346	69.08229	17.72919	11.91049	13.1396	11.28098	20.66178	12.47429	12.73475	10.74202	7.063488	16.87068	10.08264	22.26785	5.766239	26.76349	7.678912	4.629449	8.603168	16.7662	21.5103	22.75956	14.46735	1.877698	6.954394	25.68172	21.03656	7.937037	11.0217	22.89353	7.99994	14.27406	14.95644	5.162562	3.978724	10.23521	11.56586	18.47233	196.6948	24.4778	14.04569	31.80738	12.55919	70.64715	15.85079	7.441246	17.57456	7.552666	8.388259	66.04193	15.58118	13.70602	13.27381	6.103509	17.02563	17.47892	34.48059	12.44752	0.6461416	8.421232	9.043529	13.78223	19.47701	25.50201	11.73069	14.69501	12.95664	5.092802	12.61456	32.0399	15.08326	10.79999	16.71134	13.46642	12.47829	15.30613	7.5309	11.57709	46.57187	10.95406	10.5649	33.15442	14.23418	9.174718	5.848655	16.03187	5.623509	17.09745	7.510084	27.29891	12.2974	27.0209	26.19309	43.66652	40.00475	25.60439	29.07019	19.36865	11.71691	2.688466	6.451349	10.99545	6.873754	17.32167	13.67682	22.22901	15.4016	14.61713	60.32693	9.187058	12.36243	7.514271	10.84142	10.00469	12.33813	7.927996	12.93011	3.206784	12.58532	6.215407	17.80175	18.8521	18.04193	37.25378	11.45231	25.40195	16.60754	20.01993	7.851394	13.6947	25.66733	28.23613	65.56497	6.025736	18.69518	24.01998	9.633122	11.14211	15.644	32.41949	16.84331	20.09093	8.212081	26.054	11.02124	8.698423	16.05474	21.15798	26.33047	13.79319	37.23833	14.75014	20.25628	22.79639	31.62451	20.95263	3.368143	26.89671	11.47557	20.02417	13.22649	5.826919	22.46179	15.69838	14.64558	11.45446	15.68616	26.14955	20.81504	5.124572	25.17834	36.21372	20.2245	4.137815	21.76024	0.8121004	26.24494	12.65175	13.90289	20.78608	16.3412	20.54325	12.21741	3.437392	12.08741	18.85188	26.81186	25.14104	14.34643	5.498458	1.086333	12.72855	21.41777	19.73362	19.24291	35.25724	5.005003	28.11511	19.85759	15.83016	12.05761	14.59125	10.49607	15.5026	29.64278	17.09297	14.91426	16.94452	9.564168	9.120316	14.16562	11.6092	12.99881	21.33981	17.13422	19.72735	11.57627	16.1227	19.09542	7.740392	22.01775	10.21026	27.72252	18.10127	14.74907	11.81412	23.1525	55.18166	126.9267	6.261636	34.1708	15.88626	24.04095	13.28483	19.38357	25.24878	27.15919	13.47829	2.517715	13.17502	15.62942	38.9345	22.07045	7.494218	23.03551	24.21616	10.3386	10.69815	21.43105	22.34218	15.00497	15.34938	27.33678	14.6734	12.18621	11.40576	23.305	33.05223	5.065771	22.91972	17.93664	9.958138	22.54185	27.49859	29.21071	35.1812	13.60868	25.73513	39.29362	26.77979	5.077719	28.0612	14.2526	8.30688	11.62374	15.93543	8.981239	21.84825	22.27364	16.79728	3.86625	35.20864	19.67957	14.88854	4.541506	41.56598	17.00379	23.73612	19.67252	15.15651	35.89378	17.24364	20.30902	22.30524	25.07863	21.24811	31.40025	22.06186	22.28316	30.77868	134.0586	15.82813	20.24931	38.18636	49.35143	17.76159	20.35823	0.1202356	26.61514	35.77244	24.16165	21.0464	22.94344	25.06172	64.80331	12.38814	124.2419	11.03971	16.78157	11.08594	16.81305	22.47586	21.1985	27.05045	23.83015	20.96959	10.17137	19.89963	19.01301	20.38355	35.83967	18.60508	1.62001	20.4673	42.98584	17.53924	21.57079	42.67738	31.07019	21.88854	15.78716	32.18842	19.02301	34.52768	19.07411	32.47855	25.3707	33.21712	2.474168	94.71452	18.54857	20.12269	12.62761	14.08213	17.50578	367.6279	19.6546	33.2767	23.34782	33.78622	6.059472	23.79315	7.331816	13.86803	125.77	18.20415	18.18811	7.498487	26.03791	14.27214	13.21385	18.7389	17.22285	82.35848	24.17169	10.1566	13.29665	12.8025	13.77993	7.18663	43.47725	14.85693	35.00119	55.16901	6.539667	22.04788	32.1362	11.78091	20.00615	11.76509	32.61005	5.04321	18.95284	13.33431	56.37791	9.347034	46.7712	32.16071	30.26502	13.7269	13.64891	47.06877	19.71233	31.40508	28.14916	36.2233	36.89983	25.81717	44.19614	30.8023	10.46468	10.59043	1.54719	27.64867	66.85944	15.56967	30.30096	19.66026	9.36263	42.27749	9.183125	14.86582	15.33436	10.75152	27.07039	35.6203	25.44942	35.905	16.37309	29.62268	4.791012	26.99534	41.71134	30.3757	12.19893	7.543042	26.02329	17.28539	24.77935	17.97417	14.99403	55.20893	32.4521	21.75446	95.11446	18.61885	63.01723	20.71923	25.97243	38.30114	35.03891	23.47198	22.14722	23.83665	17.92304	30.31182	43.27201	15.61311	4.221766	14.50064	22.80071	59.83624	0.5639681	16.94347	9.044269	40.49509	15.98449	25.33286	31.98616	24.68127	36.15503	46.98673	11.26458	14.16068	77.58836	22.90286	23.45964	4.289496	27.11478	37.05741	40.42092	19.66571	17.60999	18.51237	32.48489	27.35702	24.54061	8.728941	24.17608	30.16733	40.14579	38.95265	18.39517	3.074779	19.10076	21.31809	33.57287	24.94861	32.7408	23.5514	16.32791	17.64228	37.90882	58.73289	30.50383	25.19948	52.16689	7.787899	20.86207	42.80271	1.201721	25.03554	23.27136	53.21116	16.85194	43.43488	50.98532	15.25333	1.291147	24.43387	14.60786	39.3006	13.82876	42.11229	28.13625	14.04035	21.60728	11.16409	30.32879	13.91092	47.17301	1.582776	28.01132	44.24122	30.44084	25.72706	87.94121	44.04286	51.74129	24.82357	28.45223	13.177	13.88683	50.50989	48.69111	30.37331	22.10798	4.518702	16.42424	30.93832	62.90321	25.29848	29.57803	45.71403	21.11732	21.85451	34.893	20.82234	30.62326	9.357821	52.93193	9.3453	24.4678	40.56722	40.23242	30.49839	36.2576	25.763	26.26529	12.24635	31.97543	51.27465	34.86272	31.61035	27.58268	34.98419	124.2924	36.19672	19.37775	21.84966	12.41424	18.63844	15.47174	37.60918	32.09769	4.920516	29.4875	19.35636	18.43282	33.42908	32.51748	0.1796679	38.86711	52.18685	34.01505	8.861889	101.1095	28.67768	26.15801	48.6648	46.37319	43.01823	46.90916	19.82617	16.30539	21.6552	27.80776	59.59147	28.69733	28.94252	17.54103	41.82196	39.39133	48.50523	21.53953	43.43374	18.34611	34.53581	40.2363	40.53339	39.5198	38.73756	48.7763	58.69755	50.84702	41.55725	27.14631	44.4086	21.19655	52.90221	46.12851	15.71859	47.15494	13.49562	36.62909	52.76261	32.17553	40.5255	53.61901	41.45837	36.69853	29.81328	8.782665	7.398109	36.01083	25.14751	47.39606	76.34253	56.37553	0.08410451	1.140191	46.06276	39.95618	30.21691	15.91377	15.84305	16.72092	45.48321	19.76007	33.27486	67.33718	7.959939	111.4337	67.48968	50.69227	45.86088	26.99192	36.86856	50.20083	29.08353	7.87034	12.47319	41.62087	12.89988	28.93207	73.48134	38.00066	43.89782	30.54931	73.68194	19.6108	34.63375	31.01931	40.25851	38.96017	24.19953	63.5053	30.77355	6.910945	69.05194	43.15015	47.19515	91.29547	154.2958	28.4721	38.13866	40.52555	30.38659	46.60639	24.77674	35.3984	26.12767	57.01771	52.83717	29.67342	49.39331	27.48593	43.40873	13.03641	30.35756	54.72064	93.49433	24.53753	39.96215	30.69514	13.35535	103.9628	51.2245	6.777286	101.9398	28.53676	49.5887	72.22246	44.49053	59.86786	57.35457	63.26859	67.90137	50.19007	0.5292818	50.72043	38.08369	50.70214	62.87585	55.19921	46.45333	56.89757	26.58049	56.81307	36.91659	6.030537	58.63048	31.36457	36.39612	4.7381	34.19261	42.15963	28.67425	45.53273	11.60059	39.67205	68.39864	122.4273	44.61886	37.76533	64.6434	38.27777	64.78825	25.07884	55.37471	63.97105	141.9086	50.98101	182.4462	79.27413	56.2755	36.79043	46.21059	98.61342	16.7044	43.64149	58.91448	0.1401071	43.36596	72.12885	53.36463	8.022193	51.6308	40.22388	91.47638	61.13737	75.99794	80.64795	120.3076	80.52638	87.36449	57.06472	134.975	58.30563	6.412138	45.29289	77.50286	66.61023	60.16741	112.1599	84.05867	65.62426	62.60672	95.71144	89.77037	66.07603	4.573403	72.041	265.0879	63.30384	125.3811	42.69732	154.973	57.98356	116.5884	38.12051	114.0831	1901.486	118.5949	71.00459	24.66935	57.59659	91.89328	83.37029	167.8434	95.88666	64.1849	102.7653	96.13049	71.19567	114.1804	31.60589	46.7855	87.68696	317.8285	29.06092	190.6914	20.52101	92.77539	344.4216	132.567	129.369	76.95651	150.3868	73.49903	126.1398	95.68509	163.6703	89.19955	44.19529	119.2841	191.0115	187.6411	124.2834	155.0144	137.544	562.4578	87.07078	99.02022	236.8481	35.31808	83.82797	103.97	185.0814	184.3102	116.3769	188.7234	165.8076	147.2576	107.5968	50.01952	168.6653	130.7249	439.5567	174.5138	146.233	69.52091	33.8705	46.44055	87.51507	225.7802	118.7616	486.2456	105.2141	323.6315	139.9314	143.4596	271.0135	34.87357	504.5564	105.4814	392.2392	2.193241	1.928771	126.121	160.5283	307	94.58934	187.5008	89.56525	401.8796	221.9242	182.1247	94.40048	218.2245	326.1608	170.9383	268.5606	479.628	230.9599	192.3794	40.73186	182.5514	192.2715	106.2847	446.921	929.0954	375.3004	351.1393	297.178	241.0382	873.4126	23.9928	329.6188	430.8656	551.034	557.971	618.6169	470.5844	155.3428	510.2018	609.9864	927.3366	767.6576	99.7262	1888.446	2123.883	1841.443	4674.185	7084.23	1009.635
[truncated: 29,901,467 more chars]
