# Supplementary material for: A Machine-Learning Approach to Developing a Predictive Signature Based on Transcriptome Profiling of Ground-Glass Opacities for Accurate Classification and Exploring the Immune Microenvironment of Early-Stage LUAD
Source: Front Immunol. 2022 May 26;13:872387. doi: 10.3389/fimmu.2022.872387 (PMC9178173; doi:10.3389/fimmu.2022.872387)
Supplement: Supplementary file 6 [file DataSheet_5.xls]

## Sheet: pGGO vs Normal
LINC00656
RP11-353N14.2
PMCH
PAH
MACF1
CMKLR1
TRPV4
RASAL1
TBX5
TBX5-AS1
TBX3
TESC
NOS1
RP11-64B16.2
CIT
OASL
HPD
HCAR2
FZD10-AS1
FZD10
COL9A2
GALNT9
GJB2
GJB6
CITED4
SGCG
WASF3
LINC00426
MEDAG
KL
STARD13
SERTM1
SMAD9
RP11-399E6.4
GUCA2A
LHFP
RGCC
RIMKLA
SNORA31
MED4-AS1
CAB39L
FAM124A
MRPS31P5
THSD1
DACH1
SCEL
EDNRB
TIE1
GPC5
GPC6
ITGBL1
HMGB3P7
LINC00460
LINC00551
ATP11A-AS1
F10
NDRG2
TRAV6
TRAV8-3
TRAV38-2DV8
TRDD3
TGM1
GZMH
GZMB
STXBP6
PTCSC3
SSTR1
AL161751.1
CLEC14A
NID2
FERMT2
C14orf105
RTN1
SIX4
RP11-355I22.7
RHOJ
HSPA2
SPTB
RPL21P7
CTD-2325P2.4
GALNT16
CYP4B1
RP11-7F17.3
LINC00853
TAL1
PTPN21
TDP1
C14orf132
SLC5A9
EML1
LINC00524
KIF26A
DMRTA2
IGHV6-1
IGHV1-2
IGHV4-4
IGHV2-5
IGHV3-7
IGHV3-11
IGHV1-12
IGHV3-13
IGHV3-16
IGHV1-24
IGHV2-26
IGHV7-27
IGHV4-31
IGHV5-51
IGHA2
AL928742.12
AL928768.3
hsa-mir-4539
AL122127.5
AL122127.2
AL122127.4
IGHD6-25
IGHD4-23
AL122127.25
IGHD1-1
IGHV4-39
IGHV3-41
IGHV1-46
IGHV4-55
IGHV4-61
IGHV3-64
IGHV1-69
IGHV2-70
IGHV7-81
IGHV1OR15-2
hsa-mir-5195
IGHV4OR15-8
FAM189A1
CTD-2022H16.2
RP11-16E12.2
ZFYVE9
MEIS2
RP11-624L4.1
RP11-155O18.6
STARD9
FRMD5
CATSPER2
C15orf48
RP11-519G16.5
SEMA6D
TNFAIP8L3
GLDN
GCOM1
ALDH1A2
AQP9
GCNT3
LRP8
C2CD4A
RNU6-549P
RBPMS2
SLC51B
RASL12
RP11-321F6.1
CORO2B
RP11-352D13.6
RP11-279F6.1
RP11-279F6.2
RP11-279F6.3
UACA
LARP6
CYP1A1
CSPG4
ADAMTS7P3
ADAMTS7
CTSH
RP4-710M16.2
PPAP2B
ADAMTS7P1
SH3GL3
RP11-752G15.9
ADAMTSL3
PCSK9
C1orf168
C8B
RHCG
MESP1
MESP2
ANPEP
MIR5094
ZNF774
NDUFA3P4
LINC00930
CTD-3049M7.1
NR2F2-AS1
SYNM
PCSK6
HBA2
RHBDL1
HOOK1
LMF1
TMEM204
RAB26
RP11-20I23.6
PRSS22
CLDN9
CLDN6
CCDC64B
RP11-473M20.9
KANK4
SMIM22
C16orf89
RP11-27M24.3
RP11-27M24.1
RP11-27M24.2
RMI2
RP11-166B2.5
TNFRSF17
CTD-2135D7.5
PLA2G10
RP11-680G24.1
RP11-680G24.5
ROR1
CTA-363E6.6
ACSM3
VWA3A
CRYM
SNX29P1
SCNN1G
CTD-2385L22.1
CD19
CTB-134H23.3
SEZ6L2
ASPHD1
IGHV3OR16-13
GPT2
ARHGEF16
ZNF423
NKD1
TOX3
WDR78
IRX6
CES1P2
CES1P1
CES1
MT1M
CETP
CCL22
CCL17
GPR97
GINS3
NDRG4
RNU6-103P
CDH5
LINC00920
CMTM2
SLC9A5
LRRC36
AGRP
DPEP2
SMPD3
CDH3
FTLP14
PTGER3
CALB2
HP
FA2H
VAT1L
SDR42E1
CDH13
LINC01082
FENDRR
FOXF1
FOXC2
SLC7A5
RP11-863P13.6
CBFA2T3
RP11-830F9.6
ST6GALNAC3
SLC22A31
ZNF778
DPEP1
FANCA
ST6GALNAC5
ASPA
SMTNL2
ALOX15
BCL6B
PTGFR
RPL7AP64
ARHGEF15
AC135178.7
SNORA69
MYH10
GLP2R
NEXN
PMP22
KRT16P2
TBC1D27
RP5-887A10.1
KRT17P2
RP11-160E2.17
LPHN2
AC007952.4
MFAP4
RNF112
ALDH3A1
LGALS9B
TTLL7
KRT16P3
RP11-720N19.1
DNASE2B
SLC6A4
RP11-354P11.4
RP11-354P11.2
RNU6-711P
CORO6
MCOLN3
CCL16
AC124789.1
CACNB1
PNMT
GSDMA
GJD3
TOP2A
CCR7
KRT15
PTRF
HMGN2P15
RAMP2
PSME3
AOC4P
ARL4D
ETV4
CD300LG
NAGS
FZD2
CTC-296K1.3
HIGD1B
PLCD3
SP6
HOXB8
GPR153
PHOSPHO1
NXPH3
DLX3
SAMD14
TMEM92
ABCC3
CA10
TGFBR3
TMEM100
CA4
TBX4
RP11-15K2.2
RP11-264B14.1
TBX2
RP11-556O9.2
ACE
CD79B
RGS9
CACNG4
AC145343.2
ABCA8
LINC00511
ABCA9
ABCA6
CD300C
AC079325.6
CD300E
RP11-309N17.4
CASKIN2
ST6GALNAC1
RP11-285E9.6
TIMP2
ABCA4
ARHGAP29
NPTX1
RP11-455O6.2
RP11-498C9.2
PYCR1
NOTUM
LINC01057
AC144831.1
ZNF750
EPB41L3
ARHGAP28
APCDD1
TUBB6
LDLRAD4-AS1
RP11-701H16.4
RP11-535A5.1
RP11-627G18.1
ANKRD29
LAMA3
AQP4
DSC3
TTR
CCDC178
NOL4
KIAA1328
SYT4
MAPK4
RAB27B
ALPK2
CCBE1
S1PR1
DOK6
PPAP2C
PALM
AC006273.5
AC006273.4
AZU1
CFD
AMY1B
NTNG1
PCSK4
REEP6
VAV3
JSRP1
ANKRD24
TINCR
FUT3
EMR1
KIAA1324
C19orf59
CLEC4M
CLEC4GP1
LRRC8E
FBN3
KANK3
COL5A3
S1PR5
KANK2
GSTM5
CYMP
SYDE1
KLF2
CTD-3032J10.4
FAM129C
B3GNT3
GDF15
MIR3189
CRLF1
TMEM59L
COMP
CHIAP2
CILP2
ZNF90
SLC7A10
LGI4
FXYD1
FAM212B
HSPB6
APLP1
COX7A1
ZFP82
PPP1R14A
RASGRP4
CTD-2540F13.2
RINL
NCCRP1
FCGBP
PRX
LTBP4
CYP2F1
AC006129.4
C19orf69
CD79A
CTD-2575K13.6
CNFN
LIPE
AC115522.3
AC069278.4
CTB-171A8.1
FOXA3
NOVA2
HIF3A
BCL2L15
C5AR1
OLFML3
SULT2B1
FUT2
MAMSTR
TULP2
TSPAN2
KLK7
KLK10
KLK11
NGF
NKG7
CASQ2
HAS1
FPR1
FPR2
CTD-3018O17.3
ZNF347
ZNF331
OSCAR
LILRA5
FCAR
CTD-2105E13.14
ZFP28
FAM46C
FAM150B
COLEC11
SPAG17
GRHL1
CYS1
ATP6V1C2
FAM84A
VSNL1
MATN3
FAM228B
EFR3B
LINC00622
AC104699.1
RNU6-942P
KCNK3
HMGCS2
AC109642.1
XDH
PKDCC
PLEKHH2
PRKCE
EPAS1
MIR559
STON1
SPTBN1
EFEMP1
RP11-481J13.1
AC007743.1
BCL11A
AC009501.4
RP11-435B5.3
MEIS1
GKN2
PCYOX1
ADD2
CD207
CYP26B1
DYSF
ACTG2
WI2-1896O14.1
GNLY
ATOH8
REEP1
RP11-1399P15.1
IGKV4-1
IGKV5-2
ANKRD36BP2
AC096579.13
IGKV6-21
IGKV1-5
IGKV2D-40
IGKV2-24
IGKV1-33
IGKV1-37
IGKV1D-39
IGKV2D-30
IGKV1D-27
IGKV6D-21
IGKV3D-20
PROM2
KCNIP3
AC009238.7
AC009237.17
AC008268.1
RP11-353K11.1
FAM178B
IL1RL1
SULT1C2
SULT1C4
LINC01123
MALL
NPHP1
RP11-1223D19.1
AC112229.1
RPS14P4
IL1A
IL1B
IL37
IGKV1OR2-108
RP11-395L14.5
C1QL2
MARCO
RP11-77A13.1
STEAP3
SCTR
CYP27C1
PROC
RP11-286H15.1
CFC1
ARHGEF4
AC093787.1
NCKAP5
GJA5
AC010890.1
RPRM
GALNT13
AC009299.5
DPP4
AC008063.2
AC019181.3
SCN7A
CYBRD1
RAPGEF4
CDCA7
HOXD11
HOXD1
CERKL
CALCRL
SDPR
HECW2
PGAP1
AOX1
CTLA4
MAP2
AC007970.1
FN1
AC093850.2
CXCR2
CXCR1
TNS1
GPBAR1
WNT10A
IHH
DES
SGPP2
FAM124B
SLC19A3
DAW1
NMUR1
AC068134.8
ALPP
ALPPL2
ACKR3
TWIST2
C2orf54
AC104809.4
ANGPT4
RSPO4
TMEM74B
C20orf202
RP4-576H24.2
SIRPA
TMC2
ADAM33
SIGLEC1
HSPA12B
ADRA1D
CHGB
LRRN4
FERMT1
MACROD2
RP1-122P22.2
THBD
CD93
CST4
CST2
DEFB124
REM1
ID1
COX4I2
CCM2L
RP1-310O13.7
BPIFB2
RP5-1125A11.1
GDF5
FER1L4
MYL9
RP5-977B1.11
ARHGAP40
RP11-558F24.4
MYBL2
L3MBTL1
TOX2
WISP2
RIMS4
WFDC12
PABPC1L
AL031663.1
WFDC2
MMP9
PTGIS
RP11-290F20.3
SALL4
CYP24A1
CASS4
IVL
PCK1
CDH26
PRR9
RBBP8NL
SLCO4A1
SPRR2F
SLC17A9
SRMS
S100A12
S100A8
RNU1-134P
S100A4
JAM2
CYYR1
ADAMTS1
RNA5SP490
C21orf62
CLIC6
AP000330.8
CBR3-AS1
ERG
C21orf128
TMPRSS3
LINC00162
ITGB2-AS1
LL21NC02-1C16.2
ADARB1
COL6A1
COL6A2
S100B
CECR2
GGT3P
DGCR6
CLDN5
AC006547.14
GGTLC3
SERPIND1
SLC7A4
GGT2
KRTCAP2
IGLV4-69
IGLV8-61
IGLV6-57
IGLV1-47
IGLV7-46
IGLV5-45
IGLV1-36
D87024.1
IGLV4-3
IGLV3-1
IGLV2-34
IGLV3-31
IGLV3-27
IGLV2-23
IGLV3-21
IGLV3-19
IGLV3-16
IGLV3-10
IGLV3-9
GNAZ
IGLL5
VPREB3
MMP11
DERL3
GGT5
LRP5L
MN1
EIF4HP2
PLA2G3
SLC5A1
SLC5A4
SYN3
LL22NC03-104C7.1
TIMP3
RASD2
APOL3
PVALB
APOBEC3A
PDGFB
MGAT3
CTA-250D10.23
SHISA8
BIK
SCUBE1
PRR5
UPK3A
FBLN1
LL22NC03-75H12.2
MLC1
ADM2
NES
CTA-384D8.35
SHANK3
ACR
CNTN6
CAV3
PRRT3
PEAR1
PPARG
WNT7A
FGD5
SH3BP5
FCRL5
CD5L
CD1A
CCR4
STAC
CX3CR1
HNRNPA1P21
ZNF620
CCK
VIPR1-AS1
VIPR1
RPL12P44
EXOSC7
RNU5B-3P
LTF
CAMP
RP11-190A12.8
RP11-148G20.1
LINC01133
FAM212A
ATP1A2
SEMA3G
TNNC1
DNASE1L3
FAM107A
AC106827.1
CD244
ITLN1
RP11-312J18.6
ROBO2
RP11-544M22.1
VGLL3
ITLN2
ABI3BP
PVRL4
RP11-861A13.4
ZBED2
PLCXD2
BTLA
RP11-572C15.6
C3orf30
HGD
SEMA5B
HEG1
FCRLA
RP11-88I21.2
GATA2
RP11-475N22.4
GP9
EFCC1
SH2D1B
COL6A6
NEK11
ACKR4
C3orf36
SLCO2A1
RPL39P5
FCGR3A
CLDN18
CLSTN2
RBP2
RBP1
NMNAT3
DDR2
PCOLCE2
RGS4
AGTR1
CPB1
CP
TM4SF4
PBX1
IGSF10
P2RY1
ARHGEF26-AS1
ARHGEF26
MME
PTX3
IQCJ-SCHIP1
B3GALNT1
BCHE
SERPINI2
LRRC31
GPR160
CLDN11
GPA33
LAMP3
HTR3C
MASP1
TPRG1
TP63
RP11-513G11.4
ATP13A4-AS1
FAM43A
GPR161
ZDHHC19
AC128709.2
BDH1
AC132008.1
RP13-1016M1.2
ADRA2C
MSX1
WFS1
AFAP1-AS1
HTRA3
C1QTNF7
FGFBP2
LDB2
SLIT2
RP11-380P13.1
ANGPTL7
TLR10
TMEM156
FMO6P
SNORA51
RHOH
LIMCH1
MYOC
GNPDA2
ANKRD20A17P
KDR
STAP1
UGT2B15
ODAM
FDCSP
PF4
PPBP
CXCL5
CXCL13
FRAS1
ANXA3
BMP3
PRKG2
SCD5
SPARCL1
SPP1
SNCA
MMRN1
ADH1A
ADH1B
EMCN
SLC39A8
DKK2
NPNT
RNU6-35P
RABGAP1L-IT1
SYNPO2
PDE5A
FGF2
PCDH18
SLC7A11
RP11-362F19.1
GYPE
HHIP-AS1
HHIP
EDNRA
TRIM2
SFRP2
RXFP1
NPY1R
RP11-294O2.2
ANXA10
ANGPTL1
HPGD
RP13-577H12.2
GPM6A
SPATA4
WWC2
RP11-290F5.1
SLC6A3
SDHAP3
SEMA5A
CTNND2
DNAH5
FAM134B
PDZD2
NPR3
SPEF2
EGFLAM
LIFR
C7
C6
GHR
NIM1K
FGF10
FST
ESM1
ERCC8
COLGALT2
CTD-2306M10.1
ANKDD1B
PDE8B
CMYA5
THBS4
CTD-2015H6.3
GPR98
PRG4
EPB41L4A-AS2
MCC
CDO1
SEMA6A
RGS2
LINC01128
KCNT2
CXCL14
SPOCK1
GFRA3
MZB1
ECSCR
RNU5B-4P
HBEGF
C1orf53
PCDHB7
PCDHB15
PCDHGA1
ARAP3
PCDH12
STK32A
SPINK1
ABLIM3
AFAP1L1
PPARGC1B
ARSI
TCOF1
ZNF300P1
GPX3
GRIA1
FAXDC2
ADRA1B
C1QTNF2
GPR25
SLIT3
KCNIP1
MROH3P
FGF18
HK3
FGFR4
TNNT2
GFPT2
SCGB3A1
FLT4
BTNL9
IRF4
FOXF2
ELF3
NRN1
RP11-314C16.1
ERVFRD-1
ADTRP
EDN1
GFOD1
RP11-54O7.16
RNF182
RP1-167F1.2
ID4
PCAT6
HIST1H3J
MYBPH
CHI3L1
PRELP
MUC21
LTB
PDPN
C6orf25
TNXA
HLA-DRB9
AGER
KISS1
IP6K3
SPDEF
CPNE5
KAZN
PI16
MDGA1
KCNK5
BTBD9-AS1
KCNK17
NFASC
TREM1
RP5-1120P11.1
KLHDC8A
CLIC5
LEMD1
GPR110
PTCHD4
C6orf141
PKHD1
GSTA7P
GSTA1
MIR5685
HMGCLL1
BMP5
DST
RP1-240B8.3
LGSN
RP5-1148A21.3
RP3-525N10.2
MIR30C2
CD109
COL12A1
PRSS35
SMIM8
FHL5
FAXC
BVES
RP1-60O19.1
AL591516.1
FCAMR
LAMA4
RP1-249H1.4
COL10A1
C4BPA
ZUFSP
PKIB
RNF217
HEY2
CR2
RSPO3
EPB41L2
RP1-283K11.2
TCF21
SLC2A12
CD34
RP3-509I19.1
RP3-460G2.2
STX11
SASH1
G0S2
ZC3H12D
HSD11B1
RP11-350J20.12
RAET1G
IYD
AKAP12
MYCT1
VIP
RGS17
ZDHHC14
SLC22A3
PACRG
RP5-826L7.1
LINC00473
AL590482.1
AL009178.1
RP11-302L19.3
DLL1
GPR146
GPER1
MICALL2
TMEM184A
RADIL
AC006042.8
AC007009.1
AC011891.5
MEOX2
SOSTDC1
AGR2
AGR3
AC019117.2
DNAH11
RNA5SP227
IL6
AC003090.1
CTD-2227E11.1
AC004540.4
AC004947.2
HOXA3
CREB5
PRR15
INMT
CCDC129
PDE1C
BMPER
AC018647.3
EEPD1
SUGCT
NACAD
RAMP3
TNS3
COBL
RP11-224O19.2
TGFB2
SKP1P1
STX1A
CLDN3
AC138783.12
CCL24
PMS2P2
UPK3B
MORF4L1P1
RPL13AP17
CD36
AC073850.6
SEMA3D
KIAA1324L
C1orf115
FZD1
TFPI2
RP11-295M18.6
GNG11
SGCE
PDK4
HLX
CYP3A5
CYP3A7
AZGP1P1
MUC3A
RP11-395B7.4
LRRN3
DOCK4
RP11-452F19.3
CAV2
CAV1
CPED1
FEZF1
FEZF1-AS1
CAPN8
FLNC
CPA4
MIR29A
CELA2A
SLC13A4
PTN
KLRG2
DENND2A
TRBV4-2
TRBV23-1
TRBV25-1
GIMAP8
GIMAP6
AOC1
KCNH2
DPP6
MNX1-AS1
AC011899.9
LINC00689
DEFB1
DEFA1
DEFA1B
SOX7
CTD-2135J3.3
FAM167A
BLK
RP11-148O21.2
MSR1
RP11-156K13.1
FGL1
CSGALNACT1
LPL
PHYHIP
SFTPC
LGI3
EGR3
WNT9A
ADAM28
ADRA1A
WNT3A
SCARA5
NUGGC
PNOC
GJC2
RAB11FIP1
SFRP1
SNAI2
FAM150A
SOX17
RP11-53M11.3
PENK
FAM110B
SBSPON
PKIA
STMN2
HEY1
FABP5
FABP4
NECAB1
RUNX1T1
NDUFAF6
MATN2
C1orf198
FAM89A
NCALD
BAALC
CTHRC1
RP11-127H5.1
ANGPT1
RSPO2
PKHD1L1
NOV
ENPP2
LINC00582
FAM83A-AS1
PRNCR1
GSDMC
PVT1
KCNQ3
CTD-3064M3.3
ARC
LY6K
LYPD2
LY6D
GPIHBP1
RHPN1
MROH6
FAM83H-AS1
DMRT2
VLDLR
PTPRD
RP11-75C9.1
MPDZ
KLHL17
SH3GL2
CDKN2A
CDKN2B
TEK
CNTFR
CCL19
CCL21
HRCT1
LINC00961
RECK
PAX5
ACTN2
AL353791.1
LINC01139
FAM27A
RP11-561O23.5
PGM5-AS1
TMEM252
FAM189A2
MAMDC2
RPL24P8
PRUNE2
PSAT1
RASEF
FRMD3
NTRK2
GAS1
RP11-40C6.2
CTSLP8
OGN
OMD
ECM2
LINC00092
TMOD1
GABBR2
BAAT
TMEM246
KLF4
CTNNAL1
PALM2
SVEP1
SLC31A2
AMBP
KIF12
ORM1
MORN5
KIF26B
OLFML2A
ARHGEF19
GARNL3
SH2D3C
LCN2
HMCN2
FIBCD1
LAMC3
AIF1L
GPSM1
RP11-251M1.1
EGFL7
LCN12
CLIC3
LRRC26
NRARP
GCSAML
GYG2
KAL1
ARHGAP6
TLR8
GS1-600G8.5
GPM6B
FIGF
BMX
TRIM58
NHS
RAI2
GPR64
MAP7D2
TMEM47
SYTL5
SRPX
RN7SL15P
MAOB
CXorf36
RNU6-1189P
PCSK1N
CACNA1F
FOXP3
SHROOM4
XAGE1E
FAAH2
VSIG4
STARD8
EFNB1
EDA
GJB1
LINC00702
P2RY10
RP11-524D16__A.3
TMEM35
TCEAL2
TMSB15A
BEX1
NXF3
TCEAL7
LL0XNC01-250H12.3
CLDN2
VSIG1
CHRDL1
IL13RA2
IL2RA
RP4-755D9.1
TMEM255A
APLN
IGSF1
HS6ST2
GPC3
FAM122C
CT45A2
CT45A4
CT45A6
FHL1
HMGB3
PRRG3
ITIH5
PNMA3
PLXNB3
SSR4
AVPR2
CD24P4
RP11-138I18.2
RP1-251M9.3
ITGA8
MST1L
ST8SIA6
NEBL
RP11-54O7.11
C10orf115
RP11-371A19.2
OTUD1
KIAA1462
FZD8
IGSF21
IGKV1OR10-1
C10orf25
GPRIN2
LINC00842
FAM25HP
GDF10
FAM25C
VSTM4
ASAH2B
FAM13C
RTKN2
ZNF365
RP11-222A11.1
PLA2G2A
PLA2G2D
HKDC1
COL13A1
CAMK2N1
PRF1
CHST3
CDH23
SPOCK2
MYOZ1
RAB5CP1
SFTPA2
SFTPA1
PLAC9
GRID1
RAP1GAP
LDB3
MMRN2
SNCG
ADIRF
RNU6-529P
ANKRD22
LDLRAD2
SLC16A12
ANKRD1
FFAR4
RBP4
PLCE1
NPM1P25
SFRP5
GOLGA7B
CRTAC1
C1QB
COL17A1
HABP2
NRAP
ADRB1
RP1-150O5.3
GRK5
AL360176.1
ADAM8
RP13-870H17.3
MUC5B
H19
IGF2
TSPAN32
CDKN1C
PHLDA2
SLC22A18
HBB
HBG1
OLFML1
RP11-35J10.4
SBF2
ADM
LYVE1
GALNT18
CTD-2003C8.2
OR7E14P
FIBIN
BDNF
WT1
LMO2
EHF
TSPAN18
CHST1
GYLTL1B
CHRM4
LRP4
RTN4RL2
YPEL4
FABP5P7
MS4A1
MS4A15
PGA4
LRRC10B
DAGLA
MYRF
AHNAK
LRRN4CL
SFN
CHRM1
AP000438.2
TRNP1
NR0B2
RP11-783K16.5
POLA2
FAM46B
OVOL1
CTSW
CST6
CATSPER1
CD248
PC
SPTBN2
SYTL1
CARNS1
FCN3
ACY3
OR7E11P
RP1-159A19.4
RP11-554A11.4
MRGPRF
FGR
RP11-626H12.1
FOLR3
PDE2A
ARRB1
RP11-672A2.4
AP001189.4
CTD-2547H18.1
B3GNT6
RP11-736K20.5
NAALAD2
MMP7
MMP1
MMP12
MMP13
SLN
RP1-212P9.3
POU2AF1
C11orf88
CRYAB
DIXDC1
FXYD2
TMPRSS4
SCN4B
SCN2B
CXCR5
MCAM
GRIK4
ROBO4
PKNOX2
FEZ1
SERINC2
RP11-680F20.9
RP11-73M7.1
TINAGL1
ADAMTS15
ADAMTS8
RP11-627G23.1
GLB1L3
IQSEC3
SPOCD1
B4GALNT3
PRMT8
TEAD4
RP11-320N7.2
KCNA5
TMEM88B
ANO2
VWF
CD163L1
CLEC4E
MFAP5
A2M
KLRF1
CLEC1A
KLRD1
RP11-277P12.10
SYNC
RP11-253I19.4
RP11-392P7.7
RERG
PTPRO
RERGL
SLCO1A2
C12orf39
ABCC9
RP11-513G19.1
PPFIBP1
OVCH1
RP4-758J18.10
METTL20
GJA4
ANO6
PRPH
FAIM2
AQP6
RNU6-238P
ACVRL1
GRASP
OR7E47P
KRT4
IGFBP6
HOXC13
METTL7B
GLS2
NDUFA4L2
SLC16A7
DPY19L2
RP11-338E21.2
WIF1
MSRB3
RSPO1
EPHA10
KCNMB4
PTPRR
PTPRB
PTPRQ
LIN7A
NTS
DCN
RHBDL2
HEYL
DKK1
NPAS1
AC087763.1
AL353746.1
PCP2
FAIM2
AL357143.1
KCNV1
AC068228.1
AC239859.6
FGF5
AC022148.1
AC021678.2
LSP1P2
LINC00563
LSP1P2
LINC00563
SERPINE1
IRX5
LINC00941
TPSP2

## Sheet: Lasoo
PAH
HABP2
TMOD1
EMCN
PI16
OLFML1
CMKLR1
MGAT3
DKK1
NPAS1
AC087763.1
AL353746.1
PCP2
FAIM2
AL357143.1
KCNV1
AC068228.1
AC239859.6
FGF5
AC022148.1
AC021678.2
LSP1P2
LINC00563

## Sheet: SVM
DKK1
NPAS1
AC087763.1
AL353746.1
PCP2
FAIM2
AL357143.1
KCNV1
AC068228.1
AC239859.6
FGF5
AC022148.1
AC021678.2
LSP1P2
LINC00563
LSP1P2
LINC00563
SERPINE1
IRX5
LINC00941
TPSP2
