# Supplementary material for: A Machine-Learning Approach to Developing a Predictive Signature Based on Transcriptome Profiling of Ground-Glass Opacities for Accurate Classification and Exploring the Immune Microenvironment of Early-Stage LUAD
Source: Front Immunol. 2022 May 26;13:872387. doi: 10.3389/fimmu.2022.872387 (PMC9178173; doi:10.3389/fimmu.2022.872387)
Supplement: Supplementary file 7 [file DataSheet_6.xls]

id	futime	fustat	DKK1	NPAS1	AC087763.1	AL353746.1	PCP2	FAIM2	AL357143.1	KCNV1	AC068228.1	AC239859.6	FGF5	AC022148.1	AC021678.2	LSP1P2	LINC00563	riskScore	Risk
TCGA-73-4670	0.35890411	0	47.49013	0.2333041	0.03695198	0.001535862	0.2248567	0.123881	0	0.01060007	3.699574	1.190791	0.00352393	0	0	0	0	16.96590225	high risk
TCGA-44-6776	7.167123288	0	0.2513563	0.9783188	0	0	0.3469913	0.2848087	0	0.004413972	0.2775235	0.2892499	0	0.009429174	0	0.6948522	0	1.360365944	high risk
TCGA-55-A491	1.715068493	0	119.3128	0.2179522	0.0819861	0.003407648	4.490047	0.4297062	0.09956698	0	0.1508882	0.880677	0.007818614	0.07177234	0.0264352	0	0	1.41237032	high risk
TCGA-44-2668	2.084931507	1	2.451901033	0.09792022	0.650165233	0.0054618	0.5382167	0.155521133	1.0666974	0.010197654	3.162472667	2.585825	0.2484938	0.7293141	0.033360673	0.562594233	0.026844747	1.596922057	high risk
TCGA-05-5425	2.416438356	0	39.47972	0.3566225	0	0	0.2881099	0.1900279	0.2172209	0.007329921	0.06583722	0.960667	0	0.1878991	0.05767251	0.192314	0.01826983	1.226959777	high risk
TCGA-78-8662	9.208219178	1	0.02770858	0.6628597	0.2137242	0.004441588	0.6502673	0.09587068	0	0	0	0.7174311	0	0.0561296	0	0.2297937	0	1.401560538	high risk
TCGA-50-6592	2.128767123	1	11.05451	3.004101	0.06848723	0.002846585	0.5148114	0.3395528	0.04158673	0.6792002	0.1512537	1.011553	0.00979694	0.1019238	0	0	0.2658283	1.392560796	high risk
TCGA-50-5939	1.260273973	1	48.95818	0.4763234	0	0.02822112	0.1620271	0.245796	0	0.004637473	0.9163813	3.7987	0.2536098	0	0.2189284	0.4866906	0	2.420855053	high risk
TCGA-38-4631	0.969863014	1	6.628686	0.1584166	0	0	0.5119295	0.02813767	0.1447387	0.6251618	0	8.96157	0.02273156	0	0.03842838	0	0.04869424	4.909695981	high risk
TCGA-NJ-A55R	1.652054795	0	0.1771063	0.9039109	0.1797463	0.2794127	1.209587	0.2648031	0.06548719	0.1546864	0.07939374	0.8205883	0.01371322	0.686062	0.06954784	0	0.007343921	1.936036285	high risk
TCGA-53-7624	2.857534247	1	2.417586	2.452301	0	0.03396682	0.5850455	0.3192255	0.09022415	0.3257649	0.1093837	2.493872	0.01416991	0.04552633	0.02395466	0	0	3.619581834	high risk
TCGA-55-6981	3.778082192	1	9.694331	0.3393247	0.2784922	0	0.2990567	0.1380736	0.2536585	0.01141263	0.2050161	0.5609068	0.08631494	0.01218989	0	0	0	1.411747683	high risk
TCGA-86-6562	1.030136986	1	0.2389891	0.5717227	0.09216957	0	0.5938535	0.2524202	0.05596709	0.003777117	0.3731859	0.4950328	0.008789763	0.01613743	0	0	0	1.862975876	high risk
TCGA-95-7947	1.306849315	0	1.710044	0.2466659	0.1141996	0.01898625	0.4905296	0.1509841	0.03467208	0.002339955	0.2101744	0.2300077	0	0.04998637	0	0.1227861	0.01166468	1.461556924	high risk
TCGA-05-4415	0.249315068	1	164.0783	1.174372	0	0.006036532	0.1559601	0.01371549	0.08818976	0.01190353	0.160376	1.365078	0.1939057	0.006357113	0.04682906	0	0	4.545834022	high risk
TCGA-49-4488	2.380821918	1	0.8259168	0.2744171	0.1179728	0	0.4222807	0.1002681	0.07163531	0	0.4342372	0.7920242	0	1.652414	0	0	0	1.132092245	high risk
TCGA-05-4432	2.084931507	0	0.5215367	0.295332	0.2806578	0.02138617	1.121812	0.6913193	0.1704207	0.0575069	0.4820909	3.328804	0.008921655	0.01228469	0.1206586	0.2011733	0.02866719	1.288256879	high risk
TCGA-86-8674	2.208219178	0	0.1513917	0.6268282	0.0898252	0	0.6752067	0.03817237	0	0.01840522	0.3967569	0.2412207	0.01284929	0	0.0289628	0	0	1.80174229	high risk
TCGA-MP-A4SV	7.178082192	1	0.9453514	0.3330664	0.3006914	0	1.130133	0.3301053	0.04564636	0.00308059	0.276698	1.413108	0.003584434	0.006580788	0.02423837	0	0	1.562784068	high risk
TCGA-78-7536	0.668493151	1	1.572539	0.05453486	0.1790324	0.001860314	1.586084	0.1479375	0	0	0.9555309	0.3004887	0.04481781	0.03134575	0	0.09624676	0.01828688	1.727689637	high risk
TCGA-05-5429	0.753424658	1	29.43692	0.7902561	0	0	0.08107123	0.03208317	0	0	0.04168334	0.1520561	0.01619938	0.009913669	0.07302809	0	0.02313425	1.573667971	high risk
TCGA-55-6984	2.082191781	1	12.85714	1.106025	0.2269354	0.004716141	0.4873857	0.6054234	0	0	0.04176546	0	0.005410431	0	0.03658598	0.2439982	0	1.31854986	high risk
TCGA-55-7816	1.282191781	1	1.130313	0.9523928	0	0.002499107	0.3443575	0.5053575	0	0.007392041	0.02213173	0.6458724	0.005734029	0.02631826	0	0.2585918	0.01228311	1.538446917	high risk
TCGA-91-6836	1.142465753	0	0.1798896	0.324464	0.3083423	0	0.02759258	0.05459751	0.0468078	0.03474871	0.7377199	5.175229	0.03308074	0.01349646	0.0497102	0	0.01574748	3.783277383	high risk
TCGA-49-4494	2.961643836	1	1.299623	0.5222492	0.1274284	0.0211856	1.155521	0.06217491	0.0257923	0.01392541	0.1407125	0.05703369	0.008101484	0.00371845	0.0136958	0.09133966	0	1.387650216	high risk
TCGA-97-7937	1.545205479	0	0.05078975	0.2169678	0.7835118	0.002713806	0.4440554	0.1109878	0	0.005351396	0.4566284	0.2630098	0.003113321	0.0628744	0.04210529	0	0	1.297363899	high risk
TCGA-55-A490	0.271232877	1	1.820671	0.1452976	0.3086453	0.009621336	0.7181121	0.2331783	0	0	1.590496	0.9324565	0.08094348	0	0	0	0.01576295	3.236738151	high risk
TCGA-55-7994	1.652054795	0	0.006857298	0.2812183	0.5289231	0.01978561	0.738374	0.4845099	0.1284688	0.8214943	0.7008741	0.2130592	0	0.06019394	0	0.2274767	0.01080514	1.747085649	high risk
TCGA-75-7027	8.380821918	0	12.39443	0.6612366	0	0.001824411	0.2985252	2.118203	0.1066138	0.3255814	0.517015	0	0.04185986	0.007685198	0.05661227	0	0	1.669830844	high risk
TCGA-44-8119	0.780821918	0	0.2026321	0.1601398	0.19537	0	0.7692539	4.092209	0.09490583	0.001601255	1.208126	0.7869832	0.08756795	0.01710309	0.1259883	0	0.01596452	1.156550352	high risk
TCGA-55-6975	0.323287671	1	32.40695	0.9219171	0	0	0.1465186	0.141737	0.08285092	0.08946333	0.6528909	0.9160278	0.006505966	0	0.04399412	0	0	2.884609832	high risk
TCGA-35-4122	0.616438356	0	2.795947	0.1130789	0.1276091	0	0.1598707	0.1807638	0.03874332	0.0156883	0.422736	10.70898	0.3407448	0.02234234	0.123437	0	0.05213744	5.077997438	high risk
TCGA-44-7669	1.57260274	1	0.2752394	0.2821897	0.3184501	0.2757494	0.892909	0.1278111	0.03222814	0.3784532	0.0781439	0.9977106	0.05567656	0.01393889	0.0342265	0	0	2.767013879	high risk
TCGA-35-4123	0.498630137	0	0.4527525	0.1313732	0.1317815	0	0.9905878	0.1368944	0.2000505	0.005400416	0.218279	12.29775	0.02199288	0.4960663	0	1.983658	0.08076323	1.466521905	high risk
TCGA-NJ-A7XG	1.690410959	0	11.96893	0.525385	0.06874146	0	2.042284	0.08439186	0	0.1154983	0.2530252	0.369203	0	0.01203554	0	0.14782	0	1.477205146	high risk
TCGA-05-4384	1.167123288	0	0.4377288	0.487314	0.2046259	0	0.6592079	0.1014515	0	0.1928685	0.3012768	0.5495119	0.01463563	0.01791338	0	0	0.06270323	1.505086209	high risk
TCGA-91-8499	0.098630137	0	0.1920022	0.3983881	0.2115669	0.2638052	1.703921	0.2747191	0.06423368	0.5548818	0	0.4261135	0.04539622	0.01852101	0	0	0	2.509365138	high risk
TCGA-50-5935	1.789041096	1	0.4307398	0.1150043	0.3114768	0	1.152087	0.3480737	0.06304484	0.01276434	0.07643275	0.8364541	0	0.03635644	0	0	0	1.275260848	high risk
TCGA-99-8025	2.904109589	0	0.08953793	0.2000746	0.5312552	0.01104047	0.5895005	0.05518669	0	0	0.8212918	0.2139986	0.01519897	0.01395216	0.05138861	0.1142398	0	1.572540609	high risk
TCGA-78-7150	1.824657534	1	25.23697	1.510333	0	0.04383558	0.134826	0.05691316	0.0457435	0.8551393	0.6932171	1.011511	0.01796031	0	0	0	0	5.539102466	high risk
TCGA-50-5930	0.77260274	1	114.565	0.4542574	0.1952868	0.008116848	0.5592194	0.2397479	0	0.008002871	1.150106	0.5244322	0	0	0.188902	0.4199401	0.03989431	1.919664359	high risk
TCGA-50-5933	6.556164384	1	2.275792	0.05746946	0	0	0.1547623	0.2245677	0.2100299	0.04606724	0.5410906	0.5805404	0.136066	0	0.1115266	0	0.01766502	1.225179845	high risk
TCGA-55-8094	1.482191781	0	0.4029994	1.839357	0.1636026	0.003399967	0.5563308	1.645426	0	0	0.1505481	0.439346	0	0.007161058	0	0	0	1.945140635	high risk
TCGA-L4-A4E5	1.583561644	0	0.09561587	0.2450759	0.1475025	0	1.346353	0.1427782	0.08956629	0	0.3257585	0.6931926	0	0.01291268	0.02378	0.1585929	0.03013266	1.129624469	high risk
TCGA-55-7725	1.210958904	0	0.708337	0.03271278	0.147665	0	0.1057126	2.461279	0	0.03630795	0	0.9913662	0.007041047	0	0	0.3175353	0	1.12160457	high risk
TCGA-73-4675	2.526027397	1	0.8919376	2.866077	0.346152	0.003596841	0.5265929	0.1654894	0.02627374	0.09929736	0.3026045	0.9876707	0.004126353	0.01136358	0	0.09304461	0	2.900762654	high risk
TCGA-73-4676	0.769863014	1	0.1932457	0.2017945	0.08280887	0.03097661	0.05928244	0.07429146	0.1005662	1.113073	0.5181682	1.111894	0.06317662	0.09424039	0	0	0	3.324536187	high risk
TCGA-69-7764	1.134246575	0	0.5680133	0.150211	0.1043155	0.008671479	1.306881	0.05910693	0.0633423	0.004274856	0.4223635	0.1400668	0	0.05479196	0.1009049	0	0	1.128124504	high risk
TCGA-55-6712	0.468493151	1	11.69675	0.5035449	0.2331276	0.009689653	1.043093	0.352251	0.07077973	0.2913845	0.5577661	0.1565129	0	0.01020424	0.03758428	0	0.02381232	1.634075754	high risk
TCGA-78-7220	2.210958904	1	97.7496	1.896897	0.07748928	0.006441486	0.2496338	0.09879019	0.09410587	0.1238452	0.8271506	0.4161865	0.003694887	0.03391786	0	0.3332621	0.01582995	4.120684626	high risk
TCGA-64-1676	4.734246575	0	1.266283	0.07144506	0.09214343	0	0.3628076	0.08701675	0	0	0.2034982	1.732124	0.01757454	0	0.02971028	0	0.05647076	1.526474368	high risk
TCGA-55-8090	1.638356164	1	2.303433	1.168039	0.3101478	0.003683113	2.109315	0.1171567	0.02690393	0	0.4566397	0.3569507	0.002112663	0.04654454	0.02857216	0.09527632	0.009051251	1.385055406	high risk
TCGA-49-AAQV	1.854794521	1	0.406008	0.305728	0.1061578	0.006618473	4.217881	0.7067725	0.03223051	0.006525536	0.5275102	2.779541	0.01771657	0.009293279	0.03422902	0	0	1.423722223	high risk
TCGA-55-7281	2.389041096	0	0.5676814	0.5543013	0.7819089	0.003249905	0.2798823	0.2695178	0.09495794	0	0.2014648	0.9448983	0.003728342	0.006844994	0	0.1681398	0.03194656	1.147779796	high risk
TCGA-49-6767	1.854794521	0	12.0788	0.2646114	0.0995377	0	0.3206634	0.2208991	0	0.004079063	0.3297426	4.811456	0.04271591	1.263492	0	0.2140435	0.04066826	1.92067743	high risk
TCGA-05-4389	3.750684932	0	26.38029	0.3303034	0.1084353	0.009013947	0.03881412	0.2636855	0.03292196	0.5954539	0.2594352	0.2183978	0.005170471	0.01423897	0.05244501	0	0.01107589	2.061546272	high risk
TCGA-78-7145	2.263013699	1	19.61522	0.1584535	0	0	0.06024102	0.369517	0.05109615	0	0.4336268	0.2259745	0.01203716	0.007366479	0	0	0	2.08089092	high risk
TCGA-L9-A50W	1.210958904	1	2.847192	1.421809	0.1825031	0.002528503	2.177551	0.1062819	0	0.004985996	0.5598015	0.7351534	0	0.03195341	0.01961514	0.1308168	0	1.819946528	high risk
TCGA-95-7043	1.378082192	1	8.924516	0.9616987	0.2480625	0	0.08879335	0.01756956	0	0.05082812	0.2739223	0.1665396	0.01182826	0.05428978	0.03999204	0	0	1.850524825	high risk
TCGA-MP-A4TA	2.602739726	1	56.5738	0.9438075	0	0.008708624	3.524944	0.2275471	0.04240909	0.7241144	0.8483455	3.938669	0	0.01222815	0.04503874	0	0.02853526	4.052137413	high risk
TCGA-J2-A4AD	1.506849315	1	19.98957	0.4088539	0.1295131	0	3.476915	0.07949967	0	1.687771	0.2621931	1.825952	0	0.03968245	0.02087978	0	0.01322883	2.499530737	high risk
TCGA-44-7670	2.416438356	0	14.84854	0.514539	0.1032276	0	0.4249258	0.5605344	0.03134088	0.1078721	0.1519851	5.405639	0.06152698	0.004518382	0	0.3329674	0	3.214907506	high risk
TCGA-L9-A5IP	0.15890411	1	5.886178	0.8675781	0.06637687	0.01655322	0.5702263	0.1504411	0	0.0734435	7.720561	0.8912575	0.07912548	0.4183754	0.02140224	0	0.01355985	99.38510334	high risk
TCGA-50-5051	1.309589041	1	0.2094861	0.2982999	0.9694956	0.004477317	0.6554982	0.956246	0	0	0.8723103	0.1446404	0.01540934	0.02829056	0.06946655	0.2316422	0	1.098095301	high risk
TCGA-44-6145	1.630136986	0	3.628076	0.4279496	0.1044194	0	0.07475329	0.3204815	0.2536216	0.004279115	0.4996541	1.402063	0.009957966	0.01828218	0.03366848	0.6736227	0	1.208466045	high risk
TCGA-55-8620	1.02739726	1	0.1290321	0.716573	0.2985785	0.4384879	0.6056273	0.2255729	0.1208683	0	0.03663383	2.672721	0	0.2439564	0.03209074	0	0	4.351542437	high risk
TCGA-50-5931	1.189041096	1	0.6729148	1.057857	0	0.03451708	0.7803117	1.16168	0	0.07657286	0.3056783	3.624009	0.01979927	0.009087542	0.1673563	0.4464511	0.02120643	1.486435238	high risk
TCGA-64-5775	0.169863014	1	59.65042	0.2947311	0	2.181155	0	0.01744986	0	0.03937584	0.217645	3.27502	8.310305	0.006470391	0.02383175	0	0	147.0509407	high risk
TCGA-O1-A52J	4.926027397	1	0.04764605	0.5210581	0	0	1.68382	0.4130016	0.089263	0.003012099	0.1623277	0.5921531	0	0	0	0	0	1.410707599	high risk
TCGA-MP-A4SW	4.871232877	1	2.06769	0.3986542	0.1411388	0.002933127	1.389307	0.2865651	0.1714042	0.005783879	0.597433	0.3790206	0.006729859	0.0741335	0.04550811	0	0	1.363193738	high risk
TCGA-91-6847	2.306849315	0	12.20464	0.115432	0	0.4307363	2.839121	0.9814019	0	0.002372558	0.04262055	0	0.0110424	0.106434	0	0.3734906	0	2.003567751	high risk
TCGA-95-7562	0.238356164	1	5.552133	0.1911345	0.1045792	0.2912291	0.280754	0.3382552	0	0	0.3079502	0.07021047	0.05734597	0.02288771	0.05058004	0	0	2.817283688	high risk
TCGA-62-A46R	4.726027397	1	0.03215756	0.02747466	0	0	0.2959515	0.3552639	0	0.00338824	0.273898	0.4440662	0	0.02895197	0.07997697	0	0.03378075	1.221177171	high risk
TCGA-MP-A4TC	0.202739726	1	13.42116	0.5073058	0.7269749	0.02417263	0.5724814	0.08581593	0	0	0.4281387	0.3904504	0.2426482	0.03818454	0	0	0	1.70948843	high risk
TCGA-67-3770	1.671232877	0	0.2790302	0.7712837	0	0.005262065	0.2719019	0.1195584	0.1537506	0.005188174	0.04660008	2.71987	0.006036723	0	0.04082104	0.8167278	0	1.255322007	high risk
TCGA-49-4505	1.17260274	1	17.49901	0.3914505	0.2007957	0.00500749	0.6324938	0.430446	0.09754151	0.003291449	0.05912748	0.8088389	0.01531912	0.01406246	0.01294872	0	0	1.528244265	high risk
TCGA-86-8358	1.789041096	0	0.2669133	1.381681	0.1211046	0.2466444	1.083727	0.3373815	0.147074	0.4813992	0	0	0.1328153	0.05300876	0.03904839	0	0	2.456046263	high risk
TCGA-62-A471	3.41369863	0	27.12132	0.9282608	0.07832068	0.04882949	0.5606937	0.02588707	0	0.003209588	2.709875	0.8413038	0.02614171	0.02056907	0.02525334	0	0.0159998	8.878648005	high risk
TCGA-05-4250	0.331506849	1	2.909061	0.3877981	0.1060918	0.004409572	0.0759506	0.03005672	0	0.2978142	0.2147779	6.196659	0.5362254	0.0092875	0.01710387	0	0	4.640368642	high risk
TCGA-62-8402	4.104109589	1	0.9274417	0.01821573	1.151158	0.04442881	1.530486	0.3843709	0.09985779	0.2358727	0.8777076	4.526652	0.05489015	0.107973	0	0.1768159	0	2.377760107	high risk
TCGA-44-7662	0.597260274	0	11.59249	0.1426227	0.3338205	0.001982118	0.9047115	0.1080848	0.02895744	0.001954285	0.5792605	1.21662	0.09323058	0.04174763	0.0153765	0	0	1.925143319	high risk
TCGA-55-8510	1.476712329	0	6.048241	0.4926396	0.09462843	0.00393311	2.03232	0.3976675	0.1149203	0.007755762	0.2786484	0.8894184	0	0.04141985	0	0.2034867	0.01933124	1.176140118	high risk
TCGA-78-7158	0.490410959	1	3.353664	0.1208684	0.256752	0	0.6433262	0.7061847	0.03897616	0	0.1417589	0.08618672	0.003060649	0.03933407	0	0	0.03933808	1.109405592	high risk
TCGA-93-8067	0.509589041	0	4.499657	0.4046737	0.0424812	0.001765677	0.5626234	0.2507352	0.05159076	0.2802822	0.9225583	1.654174	0.006076837	0.02975114	0	0	0.1909227	1.591664034	high risk
TCGA-99-8033	1.797260274	1	25.32538	0.699988	0.2340545	0.001945636	0.4859194	0.192298	0	0.176485	1.809178	0.6285408	0.2432949	0.01229377	0	0	0.009562799	4.853946476	high risk
TCGA-44-3398	3.18630137	0	0.5059654	0.4448149	0.05656024	0.009403416	0.4858942	0.072108	0.1373777	0.1529776	0.124913	0.6075578	0.01078775	0.004951401	0.01823701	0.3648773	0.03466334	1.12052095	high risk
TCGA-99-8032	0.120547945	0	1.403189	0.3013155	0.05787805	0.1274983	1.367342	3.21388	0.3514463	0.06166803	0.4473817	3.030853	0.005519547	0.0152003	0.1119715	0	0.03547098	1.231174765	high risk
TCGA-78-8655	6.465753425	0	4.037757	0.1185486	0	0.004448373	0.842808	0.1111777	0.0649878	0	0	0.4311162	0	0.01873845	0.03450874	0.2301448	0	1.108285363	high risk
TCGA-78-7535	2.6	1	0.01249137	0.4909272	0.6744466	0	1.569207	0.01364832	0.05850522	0.001974205	0.638362	0	0	0.6663363	0	0	0	1.125391446	high risk
TCGA-55-7284	0.665753425	1	5.07027	1.341497	0.100925	0.00209741	0.234818	3.62177	0	0.01033979	0.05572308	0.5420573	0	0.01325278	0	0.2170267	0	1.361851769	high risk
TCGA-78-7542	0.879452055	1	68.75473	0.2858272	0	0.02958695	0.4459057	0.04831724	0.05403074	0	0.4257789	5.973821	5.055329	0.01168433	0	0	0	3.408333727	high risk
TCGA-49-4506	2.736986301	1	76.34248	0.6330199	0	0.08340817	0.2342323	0.115354	0.02648997	0.5363279	0.5780745	0.3514584	0.01456109	0	0.01406626	0	0	4.72027423	high risk
TCGA-55-A493	0.076712329	0	0.4091783	0.3666456	0.1539566	0.05439157	0.9092879	0.3780159	0.9348531	0.07886441	0.65169	5.684828	0.07341043	0.02021652	0	0	0.06290226	1.757682903	high risk
TCGA-78-7156	2.673972603	1	0.0352589	0.9037311	0.181308	0	0.8112341	0.03424407	0	0.01486003	0.03336814	1.338955	0	0.02380812	0	0	0.01851932	1.771439699	high risk
TCGA-78-7143	13.59178082	1	0.1909773	0.3589664	0.2209594	0	0.7118267	0.08694403	0.04472356	0	0.2439938	0.09889577	0	0.051582	0	0.3167639	0	1.219181145	high risk
TCGA-55-7726	1.78630137	0	9.137185	0.1922079	0	0	0.09555804	0.3151349	0	0	0	1.613047	0.03182347	0.02337033	0	0	0	2.030744424	high risk
TCGA-95-7944	1.032876712	0	47.16155	0.7187881	0.1072595	0.004458104	0.4607191	0.1367439	0.03256498	0	0.118441	0.5760791	0.09461653	0.1314561	0	0	0.05477895	1.730312819	high risk
TCGA-J2-8194	1.983561644	0	0.196228	0.3353051	0.1043836	0.01084643	0.2241831	0.1823654	0.06338368	0	0.499483	0.4204749	0.009954557	0	0.01682848	0.112232	0	1.803113321	high risk
TCGA-MP-A4T7	0.457534247	1	10.2746	1.722718	0	0	0.6051122	0.1213301	0.04106027	0.03048191	0.3484574	0.7263619	0.01934583	0.01183923	0.02180314	0	0	2.531615208	high risk
TCGA-44-7660	1.621917808	0	0.5164721	0.4482657	0.1264666	0.06833349	1.471223	2.146758	0	0.3083653	0.3724009	0.7641431	0	0.01660672	0.02038864	0.2719507	0.05167063	1.222210325	high risk
TCGA-MP-A4SY	4.112328767	1	0.04430027	0.4163402	0.2050204	0.008521412	1.834663	0.1129412	0	0.3836801	0.503096	1.101142	0.1564144	0.005982638	0.02203526	0.146957	0.04188274	1.495648289	high risk
TCGA-97-A4M5	1.736986301	0	1.237449	0.7965562	0.5883781	0.0190207	0.725429	0.3889493	0.07939426	0.02946996	0.02406351	1.492277	0.01246905	0.01716928	0.04215862	0	0.05342099	1.132689207	high risk
TCGA-78-8660	0.879452055	1	0.7707898	0.7497278	0.2743995	0	1.178647	0.2634513	0	1.949119	0.9090146	0.7368851	0.01308407	0	0	0.7867495	0	2.912286082	high risk
TCGA-49-6743	4.44109589	0	20.56233	0.2830395	0	0	0.6623351	0.1372972	0.1605113	0	0.4864918	1.419734	0	0.01542716	0.1136427	0.5684273	0	1.127110178	high risk
TCGA-49-6761	0.969863014	0	0.4483451	0.3112326	0.1080692	0.008983516	1.62469	0.2449354	0.06562163	0.1638613	1.829805	0.5804279	0.0979073	0	0	0	0	3.548718085	high risk
TCGA-75-6212	4.153424658	1	0.3592341	0.3560285	0	0	0.2777118	0.04186735	0.06730109	0.009084056	0	0.7441036	0	0.1358382	0	0.238337	0.04528402	1.156919518	high risk
TCGA-78-7166	0.706849315	1	34.64164	1.767859	0.05284827	0.006589713	1.059347	0.06488026	0.03209046	0.01516009	0.9726259	0.4257635	0	0	0.01704014	0	0.01079615	3.521955833	high risk
TCGA-05-5428	1.835616438	0	0.1404437	0.04799671	0.2166565	0	2.171446	0.06649569	0	0	0.279116	0	0.04132294	0	0	0	0.02212991	1.088909914	high risk
TCGA-05-4426	2.167123288	0	0.159475	0.7164203	0.07935979	0	2.059481	0.09180684	0	0.3772518	0.2775039	2.024606	0.1135223	0	0	0.8532669	0.008106035	1.272854322	high risk
TCGA-55-8089	1.923287671	1	47.83122	1.047546	0.2089992	0.05212072	0.4488645	0.3824062	0.1586353	0.006423605	0.903915	0.07015702	0.4559271	0.004574058	0.08423589	0.2247135	0.02134778	1.883282763	high risk
TCGA-05-4433	2	0	1.34559	2.105657	0	0	0.1564256	1.537281	0.06633972	0.02686288	0	0.2933897	0	0	0.03522662	0	0.02231858	1.656038378	high risk
TCGA-62-A46Y	1.134246575	1	0.5780113	0.4691473	0.4458367	0	1.622459	0.1192922	0	0.006090141	0.3008585	0.3990901	0	0.05854421	0	0.1597861	0	1.240642092	high risk
TCGA-78-7539	2.167123288	0	1.411299	0.5461159	0.5857805	0.00405787	0.6465091	0.09911299	0	0.006001333	0.2874873	0.3932705	0	0.03418696	0.01573969	0	0.05983329	1.176846852	high risk
TCGA-MP-A4T9	3.465753425	1	0.1626961	0.4015662	0.3485892	0.02318187	1.297677	0.1316778	0.08466796	0.005714086	0.3079429	0.6552823	0.02659461	0.05492921	0	0.4497588	0	1.125474969	high risk
TCGA-49-4507	0.734246575	1	150.1286	0.7928843	0	0.003993542	0.3955131	0.1565205	0	0.1023741	2.15734	2.386722	0.05497744	0.02943938	0.01549017	0	0.04907064	13.08402921	high risk
TCGA-55-7283	1.668493151	0	0.04964869	0.3223819	0.1531818	0.006366808	0.1096621	0.3363324	0	0	0.02819177	0.3085212	0	0.02681972	0	0.3293986	0.03129286	1.141042636	high risk
TCGA-05-4418	0.750684932	1	33.30651	1.472412	0.09328347	0.003877209	0.2003435	0.04624901	0.0849652	0.8945269	1.184592	2.129316	0.01556798	0.004083115	0.1353504	0	0.00952824	4.928251223	high risk
TCGA-55-7576	1.835616438	0	1.332542	0.8416868	0.07998658	0.01163589	0.143155	0.2662654	0.02428467	0.5605135	0.4710664	0.590699	0.08390723	0.4831513	0.02579049	0.1720012	0.01634011	1.930246568	high risk
TCGA-73-4677	0.104109589	1	1.064914	0.4902523	0.3189899	0	0.1284543	0.04518628	0.02421207	0.03104655	0.08806091	0.1070788	0.001901282	0	0.01285669	0.171487	0.0244369	1.228908513	high risk
TCGA-50-6591	0.326027397	1	3.570126	0.4667614	0	0.6965099	0.5261714	0.3701819	0	0.02007981	0.1442852	3.684353	0.02336395	0.00857894	0	0	0	13.59067465	high risk
TCGA-91-6848	0.61369863	0	87.3387	0.2705692	0	0.01068709	0.09203736	0.3278062	0.3122626	0	0.141965	8.285955	4.928679	0	0.2072656	0	0.02626352	1.801609404	high risk
TCGA-73-A9RS	0.931506849	1	16.79863	1.557095	0.152798	0	0.4922427	0.02885931	0	0	0.731149	0.4103307	0.007285798	0	0	0	0.03121444	2.794499416	high risk
TCGA-55-8511	1.512328767	0	8.180809	0.0822293	0.2783864	0.003856926	0.09964771	0.3198587	0.1690414	0	1.844444	0.2491972	0.004424726	0.03249404	0.1196821	0	0	2.377811455	high risk
TCGA-95-A4VK	1.783561644	0	4.809407	0.5038574	0.5489944	0	0.3649492	0.09258024	0.1428684	0	0.95264	0.8424541	0.003739637	0.04806011	0.02528787	0	0.01602167	1.923111439	high risk
TCGA-86-8075	1.901369863	1	9.375369	0.1962738	0.143672	0.01791463	0.2914198	1.083166	0.1163204	0.04906409	0.05288313	9.709889	0.04338744	0.008384898	0.04632491	0.4119318	0.009783379	3.947202383	high risk
TCGA-55-6986	8.934246575	0	0.2847124	0.1946013	0	0	0.03930386	0.4666238	0	0.1439921	0.1616668	0.1474356	0.01570713	0.02883727	0.03540449	0.2361187	0	1.374507566	high risk
TCGA-50-6593	0.920547945	1	1.430785	0.2829696	0	0.004247217	0.1828855	0.2219506	0.06204904	0.008375154	0.5641911	0.4116211	0.04385227	0.02683664	0	0.2197376	0	1.853945213	high risk
TCGA-64-1677	1.720547945	1	1.221173	0.3365618	0.4557706	0	0.9244708	0.5882302	0	0.02490335	0.3914426	0.2039912	0	0.05319881	0	0	0	1.459177309	high risk
TCGA-05-4434	1.252054795	1	11.8221	0.2346184	0.4308058	0.002984316	1.156544	0.2271504	0.3705905	0.04560735	1.09679	1.494336	0.005135481	0.03142803	0.04630231	0.1543991	0.01466791	1.485702546	high risk
TCGA-62-A46S	4.528767123	1	1.487977	0.3385098	0.3395619	0	0.4861812	4.264901	0.123713	0	1.074886	0	0	0.1070134	0	0.2920743	0	1.189378272	high risk
TCGA-05-4395	0.002739726	1	73.7438	0.7890441	0	0.02301123	0.07926923	0.04531228	0.02241193	0.1406663	3.491502	5.748818	0.05103777	0	0	0	0.007540014	42.45962575	high risk
TCGA-50-5941	4.038356164	0	0.9726374	0.147986	0.1027703	0	0.07357273	0.3251254	0.06240404	0.004211535	0.03782793	0.4139761	0.009800701	0.01799345	0.03313676	0	0	1.365548743	high risk
TCGA-62-8398	1.216438356	1	65.6855	2.315605	0.06007246	0	0.2365306	0.1560079	0.1823856	0.1132416	0.68546	0.5646247	0.005728817	0.0157766	0	0.3875351	0.02454389	3.111891441	high risk
TCGA-MP-A4TK	1.594520548	1	3.00344	1.47485	0.3848238	0	1.515213	0.2325843	0.2336722	0	0.4249405	1.550135	0.05504815	0.01347531	0.02481614	0.4965094	0.0314456	1.100345457	high risk
TCGA-50-6594	1.01369863	1	0.03038913	0.4673476	0	0.00974254	1.720009	0.07747547	0	0.004802867	0.8627853	9.284663	0.05588397	0.8105349	0.03778941	0	0	6.085830563	high risk
TCGA-4B-A93V	0.821917808	1	0.07333289	0.297606	0.6363423	0	2.176537	0.1001562	0.08586643	0.07823208	1.925861	0.4746842	0.006742763	0.01237927	0.02279768	0	0.02888792	2.217627664	high risk
TCGA-44-7671	2.435616438	0	0.7220335	0.6063433	0.2380022	0.001978452	0.2555768	0.3056739	0	0.04096407	0.1401671	0.2556568	0.02269711	0.01666817	0.04604417	0	0	1.480069808	high risk
TCGA-55-A492	1.632876712	0	0.02792201	1.359787	0.07179015	0	2.055768	0.08135506	0.08718464	0.07354916	0.2378222	0.7711543	0	0.01256932	0.06944301	0	0.0293314	1.263784215	high risk
TCGA-86-A4D0	0.317808219	1	0.3229658	0.2110087	0.6594162	0.1400843	0.3933939	0.03459598	0.2669399	0.3392879	0.3775637	0.7870341	0.003493628	0	0	0	0.0299354	1.761140872	high risk
TCGA-95-8494	0.230136986	0	0.1363705	0.1048606	0	0	1.920213	0.1241676	0.1277424	0.004310551	0.6194766	0	0	0.009208244	0.03391582	0.2261905	0	1.134961959	high risk
TCGA-38-4632	3.717808219	1	0.09207952	0.5113587	0	0.05412008	0.04237118	0.1285546	0.2156342	0.00970184	0.7842757	0.7947082	0.02257724	0.1865266	0	0	0	2.523057417	high risk
TCGA-35-5375	0.723287671	0	0.1504016	1.108309	0	0	2.076257	0.260192	0	0	0	1.36297	0.04840158	0.02538919	0	0	0.02962374	1.490358343	high risk
TCGA-05-4396	0.830136986	1	2.473924	0.231821	0.3693307	0.04605228	0.2203349	0.08719545	0	0.08072108	0.4078323	1.818332	0	0	0	0	0	2.569242864	high risk
TCGA-55-8615	1.221917808	0	0.04333519	0.4072702	0.08356419	0	1.046906	4.782239	0.05074174	0.003424467	0.7997211	0.5610178	0	0.02194615	0	0	0	1.431429583	high risk
TCGA-44-2655	3.62739726	0	0.3926317	0.5633929	0.6988803	0.003227563	0.152877	0.1246659	0	0.2132102	0.2572455	0.3649343	0	0.01359588	0.01251909	0.2504759	0.02379521	1.273091605	high risk
TCGA-50-6597	3.473972603	1	0.03318144	0.6378624	0.127969	0	0.1374185	0.1691886	0	0	0.1884125	0.8591345	0	0.01120267	0	0	0	2.027008234	high risk
TCGA-55-7727	0.326027397	0	0.572109	0.1516955	0	0.1138432	0.2723388	0.1077755	0	0.08730139	0.2800498	1.02159	0	0.02664202	0.04906397	0	0.06217106	1.834291007	high risk
TCGA-55-6982	2.726027397	1	1.29746	0.7015943	0.2533589	0	0.1813784	0.328986	0	0.05191335	0.5595418	0	0.06040402	0.01108978	0.04084592	0	0	1.84918314	high risk
TCGA-49-AARN	3.109589041	1	55.93764	0.7790602	0.2557576	0.01063024	1.373217	1.714847	0	0.06812629	0.1412098	1.030235	0.03658553	0.05597388	0	0.2749875	0	1.637111604	high risk
TCGA-50-6595	0.517808219	1	50.82307	0.2614416	0.2052424	0.2815111	0.03673299	0.2228965	0.124627	0.05467052	0.0755461	2.618045	2.314503	0.01796735	0	0.2206741	0.02096404	2.883689479	high risk
TCGA-75-5125	5.553424658	1	0.06933983	0.4739385	0.3565586	0	0.2552585	0.1262701	0.1623818	0.0146118	0.5249718	0.8378291	0	0.02341042	0	0	0.01820996	1.715015926	high risk
TCGA-55-6978	0.482191781	1	12.13599	0.1612358	0.05598587	0.01163491	0.2004	0.1057418	0.03399567	0	0.1236445	2.029685	0.3256851	0.01470336	0.05415544	0.2407813	0.04574845	1.351096038	high risk
TCGA-55-8204	1.410958904	0	6.672287	0.6122915	0	0	0.1592013	0.1470055	0.2314864	0.005207533	0.3741917	0.08531308	0.04847399	0.005562193	0.1024334	0	0	1.282071028	high risk
TCGA-86-7713	3.169863014	0	14.49125	0.2222103	0.4797216	0	0.2965988	1.989217	0.1324072	0	0.6099935	0.1756727	0.01455641	0.003817803	0	0	0	1.462042565	high risk
TCGA-55-6968	3.542465753	1	0.08243677	0.5634563	0.4239056	0.6519066	0.6448777	0.2451962	0.3217543	0.0390863	0.1170241	0.5691879	0.05053227	0.009277396	0.06834105	0	0	3.928082586	high risk
TCGA-35-3615	0.038356164	0	0.3651166	0.4727947	1.056093	0	0.5040345	0.1080445	0	0.0216394	0.1781676	0.3545102	0.002098218	0.003852192	0.0141884	0.0946249	0.008989366	1.079933481	high risk
TCGA-78-7155	3.208219178	1	1.251602	3.68328	0	0	0.802819	0.1243205	0.05921281	0.1518543	0	0.3928061	0.09764486	0.4012225	0	0	0	2.620017153	high risk
TCGA-64-5781	4.271232877	0	83.95791	2.342078	0.09973686	0.03316349	0.4641072	0.02354692	0	0.01226167	0.2936911	2.276623	1.089057	0	0.1286347	0	0.02037482	3.276504753	high risk
TCGA-78-7154	1.624657534	1	31.73713	1.406514	0.08036691	0.02672279	0.1438357	0.06451113	0.04880029	3.359312	0	1.618658	0.0038321	0.007035487	0	0	0	9.406931029	high risk
TCGA-44-6779	1.369863014	1	43.85594	0.4932103	0	0.05443245	0.09375462	0.1113075	0	0	1.15691	2.285984	0	0	0	0	0	6.148140829	high risk
TCGA-55-6980	5.778082192	0	1.715918	0.6283028	0	0	0.483425	0.216819	0	0	0.3976902	0.3626823	0	0.05911488	0.0435464	0.580837	0	1.260600059	high risk
TCGA-NJ-A4YP	0.136986301	0	0.3464739	0.3663237	0.200434	0.005553855	0.4543839	2.571083	0	0.005475867	0.08607224	0.7176727	0.1003506	0.01462201	0.03231348	0	0.006824299	1.177752615	high risk
TCGA-73-4658	4.383561644	1	0.2201929	0.2772408	0.4469503	0.003715384	0.06399389	0.565591	0.05427932	0	0.09870872	0.8401827	0	0	0	0	0	1.50077323	high risk
TCGA-69-7763	1.890410959	0	1.042556	0.6583697	0.349632	0.010899	0.3441621	0.3095429	0.2123031	0.02865589	0.3860801	0.2347294	0.004167837	0.02295563	0	0.3759201	0.0178562	1.145140811	high risk
TCGA-05-4403	1.583561644	0	8.336529	1.424507	0.1428934	0.001484796	0.153445	0.6764023	0.02169189	0.001463946	0.1051931	0.2398329	0	0.003127297	0.01151847	0.4609119	0.007297771	1.416266248	high risk
TCGA-71-8520	0.575342466	1	20.94429	0.9297236	0.9326132	0	1.112755	0.1272157	0	0	0.07628411	1.669655	0.01482313	0.03628574	0	0	0	1.62779116	high risk
TCGA-86-8281	0.002739726	0	0.1017224	0.6518194	0.5604388	0	0.6419444	0.1084977	0.1361236	0.03445024	0.1856589	0.4515084	0.005344631	0.01471859	0.05421156	0	0	1.15754217	high risk
TCGA-78-7160	1.909589041	1	5.008537	0.7446605	0.1893739	0	0.1694648	0.1564828	0	0	0.522789	0.3814151	0.06320883	0.008289094	0.06106081	0	0.03868639	1.639663497	high risk
TCGA-55-7913	1.536986301	1	2.310179	0.2505554	0.04616341	0.00575617	0.3470056	1.804832	0.05606257	0.09269724	0.5607339	1.735571	0.01100595	0.01212372	0.01488471	0	0.1225968	1.348876775	high risk
TCGA-MP-A4TF	0.920547945	1	46.18852	1.325811	0	0.04877376	1.428137	1.878365	0	0.3318132	0.7342868	1.102951	0.1454805	0.0102728	0	0	0.0239723	3.354245513	high risk
TCGA-62-A46O	3.983561644	1	218.3472	0.1506141	0	0	1.168117	0.03424232	0	0.2897558	0.2669314	0.2434339	0.004322393	0.03967816	0	0.1949302	0	4.451512434	high risk
TCGA-55-1592	1.920547945	1	0.1756176	0.3701075	0.09030594	0	2.424358	0.4477278	0	0.003700745	0.3656403	0.6062793	0.006459028	0.05533899	0.04367672	0.09709586	0.01844821	1.08163416	high risk
TCGA-38-4629	2.367123288	1	15.00875	0.3279195	0.04418579	0.001836526	0.01581619	0.3066962	0.05366087	0.2788536	0.3252802	4.627684	4.52771	0	0.04274116	0.1900321	0.01805305	1.702606111	high risk
TCGA-69-7760	0.553424658	0	5.868358	0.2308373	0.08335972	0.003464741	0.08951519	0.01968044	0.05061758	0.2664549	0.1534162	3.805586	0.30606	0.01459497	0	0.1792547	0	2.798849241	high risk
TCGA-64-5815	2.37260274	0	0.3264069	0.9887365	0.2288791	0.004756535	0.2457801	0.367446	0.06948984	0.07034614	0.2527391	0	0.01091354	0.250457	0	0	0	1.651629149	high risk
TCGA-NJ-A4YF	5.920547945	0	0.06080868	0.0831256	1.313297	0	2.048255	0.1594579	0	0	1.83002	0.503827	0	0.008212056	0.03024666	0	0	1.851320275	high risk
TCGA-44-7667	3.005479452	0	0.01467	0.2945421	0	0	0.08100632	2.700843	0	0.2550382	0.5414496	0.6837048	0.8093204	0.004952866	0.03648481	0	0	1.646912341	high risk
TCGA-55-8506	0.030136986	0	0.03574532	1.883298	0.7352372	0	2.138307	0.09113081	0.1116124	0	0.4059418	1.48083	0.004382249	0	0.02963329	0	0.03754961	1.386773473	high risk
TCGA-05-4397	2.002739726	1	0.009150755	0.3244549	0	0	1.414828	0.1833021	0.0857179	0	0.1428907	2.985337	0.008413873	0.003089465	0.02275825	0.07588934	0.03604744	1.604848392	high risk
TCGA-75-6214	3.054794521	1	6.98537	1.956425	0	0.05271615	0.7398393	0.1863173	0	0.005775101	0.5187185	4.03675	0.4143781	0.008224554	0	0.4040544	0	4.232400752	high risk
TCGA-62-A472	2.493150685	0	3.724778	0.9778209	0.4815131	0	1.436303	0.06820839	0	0.07235231	0.5907883	0.2155129	0	0.02810177	0.05175225	0	0.03278875	1.397074847	high risk
TCGA-78-7149	10.79452055	0	0.6197583	1.075561	0.2987734	0	0.7218798	0.03526877	0	0.1316204	0.1099732	1.604679	0.01068471	0.01307762	0.02408376	0	0.03051756	1.800044455	high risk
TCGA-05-4425	1.832876712	0	7.58336	0.4553961	0.2803161	0	0.6020306	0.4367877	0.05673773	0	0.2751451	0.2509246	0.03118778	0.03271928	0	0	0.01908819	1.451580938	high risk
TCGA-55-8505	1.205479452	0	35.37626	1.59787	0.1873445	0.007786734	0.4694163	0.1238447	0	0.1535478	0.6895819	0.1257759	0.02679919	0.008200263	0	0	0.0191359	3.171893695	high risk
TCGA-05-4410	0.002739726	0	0.3735251	0.1740715	0	0	0.1406297	0.284448	0.07952099	0	0.289223	0.1758422	0	0.02292892	0.08445182	0.2816119	0	1.10448944	high risk
TCGA-78-7147	1.605479452	1	0	0.7146857	0.06264235	0.00260365	1.233247	2.872075	0.03803761	0.005134178	0.3689207	1.177559	0.005973896	0.06032227	0	0.1347046	0	1.42813945	high risk
TCGA-50-5044	1.709589041	1	17.55692	1.030235	0	0.1082428	0.2663396	0.1873802	0.225908	0.02032816	0	13.65418	7.23188	0.01085631	0	0	0	6.263477984	high risk
TCGA-91-6829	3.446575342	1	9.423851	0.2010486	0.1728629	0.0251469	0.4331309	0.2938413	0	0.06021347	0.1590695	1.044482	0.02060637	0	0.02786855	0	0.05297015	1.483133868	high risk
TCGA-69-8253	1.167123288	0	1.318225	0.4025588	0.4491819	0.003394486	0.5846673	0.1002631	0.1487736	0.02844797	0.1352748	0.767616	0.009735519	0.007149512	0.0263331	0	0.008341949	1.244956783	high risk
TCGA-97-8175	1.509589041	0	0.4861921	0.5090003	0.3169132	0	1.380165	0.2518946	0.160363	0.02380973	0.2721837	0.5673688	0.005037077	0.0693581	0.01703066	0	0.02158028	1.139150376	high risk
TCGA-86-8055	0.339726027	1	18.51659	0.2292774	0.1034955	0.1312006	0.2593216	1.444067	0.06284439	0	0.2285692	1.320175	0.05428423	0.004530106	0.05005588	0	0.02114265	1.975976104	high risk
TCGA-78-7161	0.797260274	1	0.0269153	0.4541671	0.2076055	0	3.529812	0.874894	0	0	0.8978869	1.045337	0.00247479	0.004543554	0.03346965	0.1116074	0	1.36376414	high risk
TCGA-91-6830	0.164383562	0	0.89916	0.5726739	0	0	0.3610963	0.1786255	0.1531401	0.03100544	0.3713204	2.031802	0.006012753	0.01103902	0.04065895	0	0	2.105777993	high risk
TCGA-44-7661	1.526027397	1	4.218569	0.3256516	0.04983007	0.08491605	0.392404	0.1482315	0.7261859	0.1919518	1.118836	1.070528	0.3825401	0.02617337	0	0	0.04071828	1.782232801	high risk
TCGA-73-4668	1.279452055	0	0.1970497	0.3282915	0.2279851	0.003158637	1.645735	0.05920762	0	0.001557141	0.3636416	0.2040806	0.06884912	0.01330553	0.02450347	0	0	1.361646563	high risk
TCGA-49-AAR3	5.18630137	0	11.4138	0.4821406	0	0	0.3015593	0.3977974	0.0852604	0.08055696	0.4651465	4.713339	0.01339034	0.1475028	0.04527356	0	0	3.502909112	high risk
TCGA-86-7714	1.712328767	1	23.82109	0.5913465	0.2965922	0.01849122	0.3184933	0.2660859	0	0.1154666	0.05458518	0.3982412	0.01414228	0	0	0.3188924	0.06058956	1.245270349	high risk
TCGA-55-7907	0.939726027	1	7.71313	1.753658	0	0.03598633	0.487009	0.1752083	0.07510522	0	0.9105421	0	0.0235909	0	0.03988113	0	0.02526754	2.758677505	high risk
TCGA-64-1681	3.197260274	1	2.024294	0.2408959	0.05576415	0.002317766	1.457126	0.2791061	0	0	0.1231548	0.2995032	0	0.009763419	0.01798032	0	0	1.328673768	high risk
TCGA-38-4627	3.142465753	1	1.919022	0.2078325	0	0.004332571	0.09328041	1.122211	0	0.207179	0.05755293	0.7698042	0.4697022	0.01368798	0.06722079	0.1120768	0.02129458	1.194552978	high risk
TCGA-86-7711	2.865753425	1	0.01800842	0.1179591	0.09260275	0.007697831	0.1657346	0.1464796	0	0	0.4771962	0.3730195	0.2229846	0.004053319	0	0.1991307	0.01891742	1.619337087	high risk
TCGA-78-7152	3.328767123	1	0.1890429	0.6137526	0.1458142	0	0.1565815	0.289173	0	0.02390192	0.7514031	0.7831526	0.006952797	0.01276488	0.04701564	0	0.02978777	2.067361903	high risk
TCGA-49-4490	1.054794521	1	1.500765	0.8975526	0	0.00534594	1.243061	1.09925	0	0.163397	0.2367144	2.590522	0.03066473	0.01125969	0	0.5531641	0	1.779513189	high risk
TCGA-55-7911	1.471232877	0	0.06302608	1.085935	0.1620461	0.00336762	0.6090418	0.09946959	0.2951922	0.01328132	0.4771704	0.1087915	0.02318032	0.1063939	0.02612468	0	0.01655185	1.393225837	high risk
TCGA-78-7167	7.345205479	1	0.1196213	0.4088065	1.230231	0.001826178	1.887249	0.06846224	0	0.01980588	0.4689988	0.7079399	0.008380082	0.007692644	0	0.0944807	0	1.087547345	high risk
TCGA-86-8673	2.361643836	0	0.02495496	1.172651	0.09624239	0	0.5511955	0.08634327	0	0.003944021	0.1417005	0	0.01376725	0.01685052	0	0	0.01966095	1.704857482	high risk
TCGA-44-8120	0.712328767	0	1.488159	0.1993371	0.4863811	0.002021581	0.4178373	0.1171266	0.08860192	0	0.4654736	0.4571526	0.01391514	0.01277365	0.03136528	0.2091805	0.009936072	1.227284037	high risk
TCGA-MN-A4N5	0.230136986	0	0.3169862	0.8055324	0.2507698	0.002605732	2.692872	0.1154485	0.07613605	0.6679769	0.9230394	0.420893	0.0657654	0.1152528	0	0.5392494	0.01280717	1.466907548	high risk
TCGA-05-4398	3.920547945	0	0.02649828	0.2301683	0.3747128	0.00141586	1.426629	0.193017	0.1861631	0.001395978	0.8526284	2.378459	0.001624297	0.4681903	0.03295107	0.07325213	0.0139179	1.525926749	high risk
TCGA-78-7153	9.95890411	0	0.1750482	0.2199369	0.2382701	0	0.3980115	1.20007	0	0.02603821	0.02923434	0.3199308	0	0.01390578	0	0	0.03245012	1.176829185	high risk
TCGA-75-5147	3.652054795	0	5.396166	0.2461045	0.1481216	0.01231297	0.4418313	0.7180528	0.1199229	0.02630349	0.3271257	2.254045	0.05650254	0.06915667	0.1432789	0.1061724	0.01008638	1.245179627	high risk
TCGA-50-6673	0.060273973	1	78.14587	0.7074542	0.1774132	0.003686978	0.3810277	0.8209573	0.2693216	0.02181123	0.2612107	1.071976	0.004229759	0.01553112	0.0858064	0.3815052	0.0181215	1.314746137	high risk
TCGA-55-7227	2.608219178	1	0.755104	0.2560092	0.2773492	0.003842556	0.2978293	0.3797812	0	0.1098693	0.4083494	0.1241344	0	0.04046622	0	0	0	1.779283221	high risk
TCGA-49-4512	2.479452055	1	0.5652758	0.2944868	0	0	0.5329215	0.2309842	0	0.008716032	0.2348617	0.8567491	0.02535395	0.03723856	0.06857856	0	0.02172471	1.4206813	high risk
TCGA-78-7148	1.715068493	1	2.900494	0.6547525	0.1496478	0.02487968	0.3213962	0.1271895	0	0.1195853	0.468203	1.205613	0.01783897	0.00655024	0	0	0.01528545	2.54038217	high risk
TCGA-55-8302	1.309589041	0	16.49549	1.434537	0	0.003637096	0.5011636	0.148748	0	0.301226	1.127336	2.114946	0.02503521	0.05362351	0	0	0.03575266	4.944677365	high risk
TCGA-55-8091	1.643835616	0	0.8445836	0.2848391	0	0.01187577	1.738663	0.1538015	0	0.1170901	0.02103402	1.841514	0.425071	0.1700878	0	0	0.01167388	1.521179006	high risk
TCGA-86-A4JF	2.019178082	1	3.358225	0.5585353	0.6907454	0.002870995	0.4203259	0.06196979	0	0.07642837	0.1779758	0	0	0.02418772	0	0.2970724	0.01411094	1.124491695	high risk
TCGA-55-8616	0.131506849	0	2.111425	0.2045719	0	0	0.5709346	0.2140502	0	0.003440221	0.618	0.3381592	0	0.007349036	0.05413597	0.1805211	0.0171495	1.522490296	high risk
TCGA-78-7540	3.279452055	1	5.062039	2.680063	0	0	0.6113457	0.3875428	0	0.007776746	0.1397012	0	0.004524334	0.004153192	0	0.5100932	0	1.867959162	high risk
TCGA-55-6970	1.271232877	1	6.711317	0.4221343	0.05293079	0	0.170518	0.3274071	0.1285623	0.3340427	0.896213	0.2132142	0.002523876	0.01390102	0.068267	0.1138211	0	2.038767417	high risk
TCGA-44-3396	3.095890411	0	0.4809513	0.2490385	0.1124156	0.004672412	0.9657331	0.348562	0.2275362	1.652306	0.5792949	0.05031434	0.0393086	0.01640183	0.08457574	0.402893	0.0229649	1.437974658	high risk
TCGA-50-5072	0.684931507	1	19.2275	1.100935	0.07099437	0.005901581	0.203298	0.2011331	0	1.402309	0.7316897	1.620538	0.01692597	0.006214995	0	0.4579937	0	4.596049422	high risk
TCGA-MP-A4T8	0.44109589	1	11.88481	0.2807935	0.2055402	0.002847672	0.4169114	1.908693	0.04160262	0.03088454	4.08541	0.3679781	0.03266895	0.01799342	0.02209113	0	0.01399631	10.36967779	high risk
TCGA-95-A4VN	1.515068493	0	0.1727771	0.213224	0.3701886	0.003077284	0.5565339	0.1573164	0.2247854	0.006068144	1.171835	0.5964729	0.003530308	0.01944425	0	0.1592089	0.0302497	1.727864213	high risk
TCGA-78-7146	0.473972603	1	1.951975	0.1003721	0	0.002897173	0.3493069	0.1053218	0.04232578	0.04856033	1.359818	2.433435	0.1761551	0.01220413	0	0.1498906	0	3.935432537	high risk
TCGA-49-6745	1.430136986	0	1.725315	0.3907169	0.1603355	0	0.08608752	0.2081953	0	0.003285281	0.2950833	1.614646	0.003822604	0.007018052	0.0258489	0	0.03275425	1.879554375	high risk
TCGA-49-AAR9	0.712328767	1	141.6999	1.449735	0	0.01215627	0.2878974	0.04143006	0	0.2127439	0.3767896	5.007056	0.0209188	0.0256037	0	0	0	11.45538489	high risk
TCGA-73-4659	1.947945205	1	0.315563	0.2084981	0.6490741	0.001348897	0.1161672	0.5685212	0.0197065	0.009309689	0.2866953	0.4357634	0	0.01420532	0.01046422	0.1395753	0	1.290757034	high risk
TCGA-86-8585	0.967123288	0	9.446689	1.847872	0	0.004473474	3.159101	0.4777126	0.06535451	0.004410657	3.882411	0.5780652	0	0.7914557	0	0.2314434	0	7.819044411	high risk
TCGA-78-7537	4.443835616	1	0.9725706	0.5172748	0.3477617	0.008259583	0.3734412	0.677938	0.03016677	0.0020359	0.03657284	0.9338952	0.01658217	0	0.1121306	0	0	1.127291537	high risk
TCGA-69-7974	0.504109589	0	0.1038089	0.4278079	0.3297032	0.005873012	3.034708	0.1467836	0.1144011	0.117741	1.386948	0.2529715	0.004491741	0.01236982	0.01518684	0.3038511	0.0192439	1.416101955	high risk
TCGA-86-8672	0.052054795	1	5.354468	0.2178443	0.4627512	0.004808416	0.1656406	0.2622028	0	0.02370448	0.5961569	0.6213467	0.005516291	0	0.03730182	0	0	1.836255431	high risk
TCGA-73-4666	2.191780822	0	0.5075379	0.1178338	0.3404161	0.04244688	0.1370824	0.2833007	0.1033535	0.7812157	0.219277	1.142711	0.01014494	0.01862546	0	0	0	2.328409708	high risk
TCGA-44-3918	2.838356164	0	0.155821367	0.105963607	1.696737033	0.006652877	0.652841567	0.198136027	0.199494933	0.029223903	1.140414	0.145200933	0.053504787	0.139446131	0.128762773	0	0.081242843	0.578408625	low risk
TCGA-86-8280	1.920547945	0	0.7044783	0.5560937	0.5315716	0	1.670189	0.6972166	0.1075934	0.007261283	0.04348047	0.6344475	0.002816299	0.005170543	0.09522076	0.2540175	0.02413166	0.625593316	low risk
TCGA-S2-AA1A	1.405479452	0	1.497377	0.3572887	0.3121541	0.004324762	1.415307	3.832223	0.6950012	0	0	0.4191365	0.004961435	0.01821775	0.1677491	0.2237495	0.04251241	0.22013934	low risk
TCGA-55-A494	1.317808219	0	0.009423331	0.2817875	5.160625	0	0.364243	6.822896	0	0.002978631	1.230685	0.6831694	0.0069316	0.006362984	0	0.6251991	0	0.185039129	low risk
TCGA-55-8507	1.145205479	0	0.06945361	0.128569	0.6250015	0	2.524814	0.3499207	0.05421609	0.00731789	1.380312	0.4795451	0.004257382	0	0.08636678	0.3839966	0.01823984	1.021847642	low risk
TCGA-49-AARO	10.29863014	0	8.970106	0.3964059	0.0917626	0.007627991	3.383157	0.2036442	0.05571996	0	0.5404191	1.724965	0.008750951	1.53432	0.02958749	0.3946482	0.03749158	0.62747865	low risk
TCGA-38-4630	2.939726027	1	0.09557851	0.3919681	0.4054735	0.02298135	0.7388853	2.334033	0.1566798	0.003021152	0.05427187	0.593933	0.0562444	0.4194981	0	1.030451	0.01506044	0.460326838	low risk
TCGA-64-5778	3.575342466	0	0.2760148	0.6802515	0.3275356	0	0.8793039	0.2474497	0	0	0.4219602	0.2198948	0	2.071635	0.07920674	0.1760811	0	0.627204006	low risk
TCGA-MP-A4TI	1.175342466	1	6.637021	0.484506	0	0.06060139	1.072795	0.458971	0.5902309	0.1029035	0.2087078	0.4350528	0.4171372	0.06381973	0	0	0.03309509	0.971023095	low risk
TCGA-55-8299	1.284931507	1	18.91519	0.2520475	1.405442	0.002781686	0.7665895	0.3381317	0.0406386	0.03839675	0.3941473	0.8986282	0.006382388	0.04101177	0.02157923	0.4317469	0.06835993	0.694628547	low risk
TCGA-55-A4DG	1.665753425	0	22.58241	0.4698663	0.1767475	0.003673142	3.890878	0.233679	0.2683109	0.003621563	0.4228746	0.4746458	0	2.591701	0.0284948	0.3800735	0.01805349	0.29903575	low risk
TCGA-55-8087	1.265753425	0	0.1290294	0.07349315	0.6161016	0.001969806	1.713364	6.118092	0	0	0.1046659	0.699984	0.002259793	0.02074416	0.01528099	3.872639	0.03872639	0.047625196	low risk
TCGA-97-A4LX	1.682191781	0	0.181308	0.2853519	0.3680212	0.003059267	2.740031	0.6499096	0.2234694	0.009048924	0.2438318	0.2964903	0	0.6443469	0.118663	0.3165536	0.03007259	0.366161279	low risk
TCGA-78-7159	5.408219178	0	0.07360188	0.5390033	0.6488142	0.01011268	0.4935129	3.209097	0.1477395	0	1.014973	0.1088972	0.00386714	0.02129945	0.1569004	0.1743993	0.01656793	0.779111368	low risk
TCGA-95-7039	3.484931507	0	0.3736182	0.2823786	0.3325182	0	2.816902	0.1570087	0	0	0.2447882	0.1488266	0.005285106	1.009124	0	0.2383464	0	0.671839879	low risk
TCGA-38-7271	2.191780822	1	4.739746	0.2358948	0.236628	0.00983514	0.1270506	0.9329556	0.07184246	0.03878813	0	0.9531774	0.005641514	0.01035745	0	0.2544195	0.07250957	0.98405841	low risk
TCGA-44-2662	3.506849315	0	2.486808333	0.236215367	0.167751567	0.068861705	0.2864507	0.1847402	0.677273767	0.067212585	0.431566433	0.022351017	0.10909425	0.6153864	0.0143821	0.2161597	0.08121331	0.584478096	low risk
TCGA-99-AA5R	1.802739726	0	0.5346542	0.5406973	0.2524862	0	3.343941	0.06755753	0.2044191	0	0.09293572	0.2260127	0	0.03683861	0.2442313	0	0.05157932	0.336965029	low risk
TCGA-55-A48X	1.887671233	0	1.74823	0.3061512	0.3350211	0	3.177879	0.2728788	0.05085777	0.1407242	0.2466307	0.1124601	0.007987333	0.6452259	0.08101695	1.981159	0.06844003	0.14538414	low risk
TCGA-97-A4M1	1.646575342	0	1.126454	0.6803285	0.07490228	0	11.95774	0.5906361	0.09096413	0.01841701	0	0.8045841	0	0.03934261	0.07245339	0.9664084	0.01530147	0.116548702	low risk
TCGA-J2-8192	2.024657534	0	1.236734	0.4798485	0.2187909	0.001818753	0.7205038	0.628118	0.1328539	0	0.1610661	0.2937755	0.05216254	0.007661364	0.02821835	0.09409652	0.04469585	0.979524664	low risk
TCGA-55-A48Y	1.726027397	0	0.2916914	0.5162295	0	0.003339792	0.02876234	0.2997371	0	0.006585789	0.6211111	0.4315702	0	0.5908826	0.1036352	1.209532	0	0.711690762	low risk
TCGA-44-A47A	1.276712329	0	2.050636	0.5779844	0.3261267	0.00677752	2.947589	1.420565	0	0.06014114	0.1500518	0.98527	0	0.03568726	0	0	0.01665576	1.059757592	low risk
TCGA-44-6775	1.931506849	0	1.003047767	0.080287467	0.898630933	0.038407193	0.315764837	0.253813767	0.7916863	0.006989931	0.139120167	0.249300333	0.062715087	0.132539767	0.078900367	0.981574567	0.058964343	0.205721611	low risk
TCGA-86-A4P8	2.205479452	0	1.827541	0.4258386	0.7119369	0.00591815	3.491253	0.2353141	0.4323014	0.00875257	0	0.1911868	0	0.03739466	0.06886605	0.6123728	0.05817541	0.235350006	low risk
TCGA-64-1679	6.816438356	0	0.1682084	0.205989	0.1729919	0.003595094	0.2167271	0.2736397	0	0.005316917	0.5730775	0.2903503	0.05774088	0.5148985	0.05577868	0.4649971	0.03533978	0.946791688	low risk
TCGA-55-8085	2.476712329	0	0.1453591	0.4435406	0.3203418	0.0022191	0.7453259	0.2747877	0.06483917	0.2603647	0.03930406	0.3584419	0.007637359	0.01869559	0.06885964	0.1148092	0.05453438	0.892578308	low risk
TCGA-64-1680	3.084931507	0	0.4336807	0.2021054	1.115035	0	0.3991238	0.2919671	0	0.02492412	0.07462265	0	0	0.00887386	0	0	0	1.025282241	low risk
TCGA-49-4514	4.657534247	0	4.137399	0.7388047	0.102614	0	0.1469216	0.4602974	0.3115456	0	0.5665559	0.2755643	0.03914318	0.6737281	0.06617271	0	0.02096257	1.067080363	low risk
TCGA-44-2666	0.265753425	1	24.16933667	0.354566433	1.910464133	0.250512147	0.7000649	0.13889479	0.196804137	0.594837033	0.16944189	0.075645167	0.012721596	0.30659494	0.006055023	1.101661667	0.010277293	0.697277348	low risk
TCGA-44-2665	3.564383562	0	1.76742	0.1310082	0.1244988	0.05692096	0.3787941	0.2909905	0	0.04846872	0.3895193	0.5850858	0.05936421	0.03269665	0.04014279	0.5354383	0.07629996	1.009046997	low risk
TCGA-50-6590	3.528767123	1	60.8219	0.2474023	0	0.007736192	0.3997452	0.4218543	0.169531	0	0.1370212	2.37423	0.03993787	2.55817	0.1800431	0	0.01901169	0.631938768	low risk
TCGA-MP-A5C7	6.15890411	0	0.06072498	0.7198626	0.995327	0.0024335	2.410094	0.273691	0.07110366	0	0.1293043	0.5503023	0.002791749	0.05125471	0	0	0.1315672	0.544464716	low risk
TCGA-67-6216	0.38630137	0	5.732501	0.3498367	0.175462	0	0.2512247	1.027338	0	0.08628537	0.1614612	0.3533953	0.01254972	0.01536031	0.08486268	1.320582	0	0.561720967	low risk
TCGA-80-5611	7.109589041	0	2.352084	0.2137835	0	0.004010965	3.419707	0.2187178	0.05859756	0.02372785	0	0.3887246	0.009202884	0.0168959	0.0311155	0	0	0.882943156	low risk
TCGA-38-4628	4.087671233	1	0.04033018	0.1772082	0	0	0.7794477	0.1238033	0.0539693	0	0.06542996	0.4773622	0	0.003890349	0.04298682	0	0.08170566	0.953103847	low risk
TCGA-55-8206	2.432876712	0	0.2492666	0.2566531	0.2464955	0.002049054	3.423418	2.260303	0.359224	0	0	0.6619503	0.004701414	0.06905193	0.03179152	0.2120232	0.0201422	0.419783122	low risk
TCGA-55-A4DF	1.205479452	1	0.3568735	0.6882125	0.07864764	0.009806667	2.899627	3.516771	0.04775632	0.01289195	0.144744	0.211204	0	1.335686	0.1267938	0	0.04819977	0.327734961	low risk
TCGA-86-8671	2.298630137	0	0.5780618	0.3873588	0.1748532	0	2.972942	1.230179	0.1592612	0.003582749	0.09654057	0.4695588	0	0.03061403	0.1691365	0.3760001	0.05358002	0.340166775	low risk
TCGA-44-A4SS	1.136986301	0	2.485854	0.7819649	0	0.007244975	1.185483	0.20988	0	0.00714324	0.3208023	0.8191754	0.00831155	0.0228892	0	4.872818	0.01780453	0.090175979	low risk
TCGA-05-4244	0.002739726	0	6.035843	0.2357432	0.2128283	0	1.542672	0.07285775	0.1292333	0	0.5483683	0.6429812	0.002537049	0.02794715	0	7.208158	0	0.017438307	low risk
TCGA-62-8397	3.531506849	0	0.07243602	0.7220223	0.1862399	0	1.733267	0.1319084	0	0	0	0	0	0.5380264	0	0	0	1.059444466	low risk
TCGA-64-1678	3.257534247	0	0.1121415	0.1796457	0.8649796	0	0.3870215	1.164017	0	0	0.1193939	1.742142	0.005155555	0	0.06972496	0.2325039	0.04417574	0.818994623	low risk
TCGA-44-5644	2.364383562	0	0.09976487	0.1826502	0.1099307	0	3.502098	0.3477782	0	0	1.052053	0	0	1.828477	0.1417821	0	0	0.558808177	low risk
TCGA-55-8301	1.463013699	0	0.4705264	0.2654761	0.1369549	0.002846178	0.6863172	0.1649021	0.4573887	0.08699256	0.1512321	0.2758387	0.02285626	0.03596795	0.06623862	0	0.01398897	0.822947831	low risk
TCGA-MP-A4T6	4.904109589	1	0.07277421	0.5043211	1.372136	0	5.134777	1.472492	0.07574424	0	0.3673157	0.5024723	0	0.08735975	0.08044089	0.2682371	0.1401539	0.193100866	low risk
TCGA-55-8203	1.498630137	0	0.1569833	0.3408956	0.9081432	0	0.7223723	15.49902	0.1838138	0	0.6128311	0	0.009622798	0.01325012	0.130141	1.084916	0	0.106805611	low risk
TCGA-55-8512	1.663013699	1	0.395017	0.7662008	0.1646962	0.01026808	1.26748	1.014852	0	0	0.09093264	0.331712	0	0	0.02655192	0.3541587	0	1.069064714	low risk
TCGA-83-5908	2.257534247	0	5.735302	0.2657916	0.369163	0.01022919	0.6607047	0.1016818	0.1868022	0	0.7700001	1.817507	0.04694036	1.341168	0.01983852	0.264613	0.03770736	1.00379683	low risk
TCGA-50-5066	3.950684932	0	9.731707	0.2365172	0.30780065	0.017220042	1.4286558	0.37853513	0.083522355	0.019350658	0.54301555	3.6059858	0.62655785	0.058514125	0.221753335	0.1587009	0.076759646	0.845540571	low risk
TCGA-69-7765	0.452054795	0	0.1436888	0.2659894	0.9235943	0	0.6942563	0.1395532	0.1682471	0.003784897	0.03399588	0.9921051	0.07046295	0.01617067	0.05955986	0.5958225	0.1698094	0.310425412	low risk
TCGA-86-8076	2.720547945	0	0.215117	0.4135295	0.7111111	0.004926071	0.6151393	0.5820067	0.03598333	0.03885519	0.1308737	1.2731	0.0169538	0.01037536	0.1528581	0.382289	0	0.723886558	low risk
TCGA-93-7348	1.454794521	0	1.379411	0.279127	0.0933315	0.03491284	0.7015632	12.69638	0.2833631	0.003824733	0.06870736	0.8772285	0.05340342	0.03268174	0.2106535	1.204187	0	0.112900019	low risk
TCGA-97-7552	5.293150685	0	4.662912	1.077992	0.2820892	0	0.5048656	0.6892953	0.1284674	0	0.05191604	0	0.003362684	0.02469468	0.181911	1.061546	0.0432201	0.356087785	low risk
TCGA-05-4427	2.167123288	0	0.02318068	0.05941508	0.7151969	0.003715781	0.352004	0.1266384	0.05428511	0	0.2961578	0.8402724	0.1875633	0.02347868	0	0.1922428	0.03652613	1.072192956	low risk
TCGA-44-A47B	0.78630137	0	2.892168	0.3223044	1.316318	0.00287953	0.5951654	12.37519	0	0.01703457	0.3315092	0.5581422	0	0.04245434	0	1.042845	0.01415289	0.198129288	low risk
TCGA-71-6725	0.701369863	0	0.1099644	0.167024	0.3769719	0	3.407137	0.0333748	0	0	0.294858	0.6959822	0.02471561	0.008250227	0	0	0.009626247	1.033155606	low risk
TCGA-44-3917	3.24109589	0	0.08814827	0.16214732	4.953562	0.42715355	0.94367885	0.051758525	0.14744405	0.02862091	0.4801019	0	0.062413215	0.2743172	0.14689876	0	0	0.389250291	low risk
TCGA-50-5068	4.106849315	1	6.563057	0.2426245	0	0.00505786	0.8711674	0.04596749	0.221676	0	0.2687501	0	0.005802457	0.02130587	0.1177107	0	0.04971877	0.806951843	low risk
TCGA-44-2656	3.915068493	0	0.158130633	0.094317929	1.2911801	0.003911888	0.323411467	0.162468047	0.510077233	0.001551764	0.471581	0.311946067	0.004050045	0.10146756	0.055111097	0	0.04348573	0.552223471	low risk
TCGA-55-5899	2.547945205	0	0.6022072	0.6787175	0.09882972	0	0.9551478	0.2753265	0.3000563	0.00405005	0	1.061608	0.02827473	0.6229267	0.06373236	0	0.080758	0.63996325	low risk
TCGA-44-6778	5.106849315	0	0.2811625	0.168153	0.4337373	0.05859015	0.2716965	0.1740821	0.3292168	0.151084	0	0.5823891	0	0.7594054	0	0.6995238	0.02215159	0.579667903	low risk
TCGA-05-4382	1.663013699	0	4.272273	0.2382369	0.1920353	0.003192682	1.278537	0.4044124	0.3265008	0.07082661	0.2261914	0.8766909	0.04395234	2.188815	0.1857568	0.5781274	0.01569203	0.224555247	low risk
TCGA-95-7567	1.556164384	0	0.03678662	1.073846	1.182274	0.003931177	0.6601795	0.04689277	0.02871596	0	0.5048021	0.3174933	0	0.01241985	0.09148962	0.1016933	0.009660868	1.042894279	low risk
TCGA-97-8174	0.449315068	1	0.1737758	0.3275072	0.7884602	0.02130137	1.199466	0.08004362	0.1196919	0.006462233	0.01451091	0.3705393	0.00375958	0.02070704	0.01271137	0.5086458	0.02416067	0.651468374	low risk
TCGA-55-7903	1.553424658	0	0.6105694	0.4305733	0.4485235	0	0.4816435	0.1623679	0.04539198	0.1133466	0.1100624	0	0	0.05235292	0	0.4822471	0	1.007311039	low risk
TCGA-55-7995	2.435616438	0	0.965683	0.230373	0.2418373	0.002010332	0.6925204	0.468183	0.1468482	0.01189262	0.01780321	0.1298882	0.002306285	0.02963932	0.01559537	1.664132	0.01976156	0.360225519	low risk
TCGA-91-6835	0.216438356	0	0.936378	0.2000048	0.549542	0.01957801	0.2248082	1.026812	0.3336922	0.6144818	0.1155867	0.4216472	0.0112301	0.06872579	0.0253131	0.1688174	0.04811296	0.854003749	low risk
TCGA-44-4112	2.21369863	1	0.4922602	0.2087325	3.81936075	0.04074168	0.3565869	0.1933622	0.29760455	0.066379195	0.2377846	0.3349248	0.06869638	0.27304212	0.085329125	0	0.082645955	0.195418376	low risk
TCGA-55-7914	0.512328767	1	0.04329231	0.1571987	0.2504445	0.01387921	0.2390559	0.5597409	0.2027661	0.1676329	0.2150965	0.1120925	0	0.01461629	0.1076695	0.3590332	0.03410816	0.70176971	low risk
TCGA-69-7980	1.126027397	0	19.98051	0.2640116	0.2028501	0.006323406	0.8531639	0.3639715	0	0.02909486	0.1866639	2.58753	0.08705173	4.079883	0.03270301	0.218102	0	0.492053921	low risk
TCGA-67-6215	0.476712329	0	0.005646448	0.2556822	0.7403955	0	0.1247165	0.1110496	0.026446	0.001784792	0.1282478	0.4678334	0.002076703	0.01143808	0	0.1873093	0.03558876	1.041860484	low risk
TCGA-97-7547	5.383561644	0	13.47078	0.0340104	0.1842269	0.002552386	0.5934921	8.014536	0.03728868	0.02516545	0.1808285	0.4947315	0.008784413	0.01075174	0.1188025	3.82952	0.03763493	0.044326136	low risk
TCGA-97-7938	0.049315068	1	1.974458	0.1159764	0.2855542	0	1.124347	0.1348333	0	0.01950339	0.2452508	0.1278067	0	1.658201	0.03069091	0.6140489	0	0.505304708	low risk
TCGA-49-6744	4.610958904	0	0.2325311	0.1173954	0.8152631	0	0.9338283	0.438845	0.0990086	0.003340955	0.0600168	0.5473363	0.01166215	0.007136984	0.07886085	1.753122	0	0.265773466	low risk
TCGA-55-6642	6.709589041	0	0.151118	0.1877988	0.7417561	0.008808613	0.3034396	2.461709	0.5790962	0.004342461	0.2340234	0	0.07073766	0.02782923	0.3416689	0.2278649	0	0.201129826	low risk
TCGA-55-8205	1.64109589	0	8.844261	0.07248277	0.1635931	0	0.4099041	0.3167067	0.1986736	0.006704059	0.2609349	0.5125405	0.01820125	0.009547521	0.05274817	0.1172622	0.08911929	0.819677478	low risk
TCGA-44-2657	3.701369863	0	1.029532	0.7060009	0.3134634	0	1.907458	0.6709853	0.3172348	0.02569152	0.1153804	1.262684	0.02491123	0.03658832	0.2358338	0	0.02134537	0.500887446	low risk
TCGA-91-6831	0.849315068	0	0.1178216	0.07549797	0.6815936	0.00944319	0.4879494	0.5310286	0.06897939	0	0.7526478	0.3050638	0.03250013	0.009944688	0.1098849	2.442804	0.02320664	0.231809816	low risk
TCGA-49-AARR	13.67671233	0	0.7043428	0.6017739	0.2546624	0.007056479	1.79273	1.82775	0.05154525	0.003478695	0	0.3419411	0.01214296	0.04458736	0.1094828	3.285719	0.05202389	0.0784925	low risk
TCGA-50-7109	0.843835616	1	0.09783131	0.5107958	0.2515336	0.003484892	0.4801911	0.6928215	0.05091198	0.01030787	0.3703404	0.45032	0.003997923	0	0.1351722	0	0.06851297	0.884662819	low risk
TCGA-55-8614	1.468493151	0	4.323305	1.418128	0.1984934	0	1.172328	0.1968221	0.06026445	0.008134276	0.03653096	1.199347	0.004732337	0.02606479	0.06400125	1.067089	0	0.787272733	low risk
TCGA-05-4249	4.17260274	0	1.713457	0.1416714	0.5329188	0.002215009	0.8584061	11.51226	0.1294393	0	0.098079	0.6440061	0.00762328	0.0513181	0.01718318	1.145976	0.01088677	0.186538368	low risk
TCGA-97-7554	2.123287671	0	0.2116937	0.08650117	0.1419873	0	0.3049439	0.2748792	0.08621734	0	0.3397096	0.3812992	0	1.85205	0.1831268	0.4579891	0	0.390461234	low risk
TCGA-05-4402	0.668493151	1	8.402447	0.2979285	0.07369014	0.007657092	0.8968247	0.3027172	0	0.1328724	0.5560429	0.7420909	0.02283927	0.006450989	0.1306816	0.8715383	0.007526922	0.865249469	low risk
TCGA-69-A59K	1.619178082	0	0.4222848	0.5647151	0.3540439	0.03826	2.30647	0.09361676	0.3869677	0.9401669	0.2085077	1.140919	0.02025806	0.06198749	0.2283124	0	0.01446522	0.715771914	low risk
TCGA-44-6147	2.315068493	0	0.851271367	0.154123593	1.079720383	0.028851328	0.3623896	0.611372933	0.320350967	0.016881763	0.1546473	0.416033933	0.029420673	1.069664367	0.099904433	0.429516033	0.1093624	0.234691434	low risk
TCGA-97-8177	1.367123288	0	2.645753	0.7644894	0.4468784	0	1.279672	0.5744092	0.03015032	0.002034791	0.01827645	0.6667044	0.01183795	0.008693482	0.0640397	0.106773	0.07100402	0.77166405	low risk
TCGA-L9-A743	1.819178082	0	1.475726	0.6133744	0.3076404	0.00639334	0.9910718	0.1271042	0.4670125	0.006303564	0.1981647	1.239227	0.01100181	0.6328898	0.02479852	0.6615425	0.03142327	0.531614147	low risk
TCGA-55-8208	1.846575342	0	0.6521901	0.4000524	0.1289879	0	0.461709	0.5237885	0.2741336	0.005285936	0.07121727	0.2597926	0.2091161	0.01693781	0.166361	0.2773725	0.03952559	0.514373883	low risk
TCGA-93-A4JP	1.583561644	0	14.30852	0.296404	0.1957996	0	1.728787	0.4437735	0.0792621	0.005349255	0.04804691	0.5258091	0	0.02856784	0.02104422	0.7017378	0.1466632	0.425136512	low risk
TCGA-67-3772	1.569863014	0	1.598438	0.2926431	0.2032288	0.002815648	0.3152293	2.862829	0.2056739	0.002776111	0.2493498	0.7276799	0.01615078	0	0.08737081	0.1456728	0.05535565	0.685413708	low risk
TCGA-44-5645	2.334246575	0	0.189708933	0.155617447	4.7647661	0.008693413	0.843968033	0.369415367	0.128212273	0	0.009989343	0.1523092	0.002588103	0.152890503	0.05933063	0.656312167	0.061353223	0.093070187	low risk
TCGA-55-7570	2.257534247	0	0.1896433	0.3969656	0	0	0.4712363	0.07252283	0.04441116	0.03596674	0.1076842	0.1964099	0.003487439	0.006402711	0	0	0.3884708	0.360236116	low risk
TCGA-NJ-A4YG	6.194520548	0	0.3955028	0.2440449	1.101615	0	2.153596	0.9723022	0	0.1354328	0.3119116	0.5689092	0.02020301	0.03709142	0	0	0.05193329	0.781138285	low risk
TCGA-55-7815	2.117808219	0	0.4089202	0.09982052	0	0	0	0.2553111	0	0	0.2211382	0.4033436	0	0	0	0	0.2454634	0.707606527	low risk
TCGA-91-A4BC	0.120547945	0	0.1230621	0.1752357	0.2109364	0.00438365	2.227372	0.4233005	0.06404225	0	0.2329259	0.8496873	0	0.02769871	0.3060599	0	0.06463693	0.392938914	low risk
TCGA-38-6178	1.22739726	0	5.477237	0.4725352	0.412842	0	0.8373959	0.8512211	0.2506854	0.005639434	0	1.108665	0.03280894	0.02409403	0.0443716	0	0	1.005972589	low risk
TCGA-78-8640	19.34794521	0	0.1357508	0.8435075	0	0	3.71394	0.07640936	0.05780086	0	0.1751879	2.045011	0	0.00833309	0.0613849	0	0.09722931	0.846341623	low risk
TCGA-44-6777	2.704109589	1	1.556744	0.135546	0	0.003178861	0.68441	0.353909	0.2786464	0	0.1407577	0.821549	0.00364684	0	0.09864146	0.1644642	0.03124821	0.79943029	low risk
TCGA-55-6972	4.471232877	1	0.01937296	1.406903	2.092008	0	3.690658	0.02116728	0.09073619	0.02449448	0.1100045	0	0	1.386622	0	0.3213289	0.03052625	0.248073041	low risk
TCGA-86-8056	0.380821918	0	8.663515	0.09544002	1.005235	0.001989586	0.3769556	0.1491766	0.2034658	0.1628168	0.1233364	0.1285478	0.02738981	0.01257148	0.01543443	1.338154	0	0.418685365	low risk
TCGA-69-7978	0.367123288	0	0.2668577	0.5361009	0.5006797	0	0.418173	0.4649425	0.1013407	0	0.3685828	0	0.01326316	0.1996725	0.03587483	0.1196277	0.03409391	0.979082812	low risk
TCGA-95-7948	1.304109589	0	0.688876	0.04203996	2.331433	0.004507118	0.6210458	0.04864257	0.06584602	0	0.01995719	0.07280159	0.01034127	0.04746476	0	0.6995521	0	0.372395737	low risk
TCGA-55-6979	0.649315068	1	0.5958386	0.2480087	0.4713717	0	1.560718	0.2225727	0.1431128	0.004829212	0.3903831	0.791152	0.005619052	1.495851	0.0759934	0.7602197	0.07222087	0.298677608	low risk
TCGA-55-8514	1.424657534	0	0.2319731	0.2862778	0.4970208	0	5.372801	0.7181323	0.06036007	0	0.3293003	0.9343058	0	0.2262532	0.0320514	0.2137563	0	0.548441636	low risk
TCGA-97-A4M0	1.78630137	0	0.110004	0.22713	0.4949538	0.0117555	2.935918	0.08680574	0.1288051	0.002897607	0.1821838	0.6645859	0	0.0123798	0.02279865	0.3040962	0.01444457	0.698070891	low risk
TCGA-44-2659	3.745205479	0	1.092512	0.1091715	1.084157	0.01638604	1.940356	0.2908627	0.179542	0.002019493	0.362781	0.3970153	0.004699581	0	0.04766869	0.2119405	0.0402687	0.574800623	low risk
TCGA-53-7626	2.545205479	1	0.3843151	0.1959507	1.147484	0.003974475	0.3251682	0.4673197	0.1161289	0.003918664	0.1759869	0.8987724	0.00455958	0.01674218	0.06166485	0.2056268	0.02930181	0.720773063	low risk
TCGA-86-7953	2.731506849	0	0.8686674	0.2261296	0.4187676	0.004351385	0.4309532	0.1483005	0.4132107	0.002145141	0.2312114	0.2108583	0.2021751	0	0.01687817	0	0.01069353	0.929917302	low risk
TCGA-62-8394	0.380821918	1	0.3566405	0.4687772	0.2821405	0.002931703	0.4039659	0.1298908	0.04283025	0.002890536	0.2596274	1.704765	0.003363296	1.574572	0.02274301	0.1516771	0.01440932	0.990192516	low risk
TCGA-69-8255	0.353424658	0	0.1194312	1.334672	0.1473931	0	1.187077	0.1304929	0.06712488	0.007550226	0	1.088494	0.00351404	0.1967722	0.04752471	0	0.08280333	1.04107161	low risk
TCGA-55-7573	1.334246575	0	1.221336	0.5158781	0.3175454	0.004399457	0.9472047	1.969197	0.1285463	0	0.03896095	0.2842503	0	0.02779859	0.03412927	0.682842	0	0.62313981	low risk
TCGA-99-8028	3.063013699	0	0.268103	0.2505353	0.323118	0	3.215327	0.4790703	0.1962033	0.00264828	0.3092285	0.2603148	0.04313986	0.7637334	0.1250215	0.27793	0	0.395052656	low risk
TCGA-86-6851	0.490410959	0	0.1384812	0.4893941	0.2427602	0	3.336784	0.3622206	0.2653354	0	0.1965827	0.3911517	0	0.3017747	0.3600624	0.3132155	0.00991849	0.211158513	low risk
TCGA-86-8073	2.02739726	0	1.496844	0.2715743	1.381904	0.07040675	1.467991	0.2546889	0.02706832	0.3891067	0.1148575	0.5985531	0	1.518038	0	0.0958585	0	0.674817461	low risk
TCGA-05-4417	1.246575342	0	0.03940837	0.2356871	0.3039681	0.008422697	0.4352184	2.105076	0.3076252	0.004152212	0.372951	0.8162899	0.01449398	0	0.03267	0	0.02069878	1.005294299	low risk
TCGA-69-8254	1.120547945	0	13.92817	0.5635891	0.5437629	0.006457375	0.6951376	2.468511	0.047169	0.0191001	0.2287423	0.05215164	0	0.04080183	0.06261724	0.08352104	0.007934499	0.918807697	low risk
TCGA-44-5643	2.775342466	0	2.412766	1.682784	0.1899016	0	0.1019622	0.08518453	1.037806	0	0.06989944	0.1274926	0	0	0.06123096	0	0.05819128	0.556098513	low risk
TCGA-97-A4M7	1.723287671	0	3.255015	0.3439668	0.1321414	0.01098458	1.773738	3.622009	0.2407162	0	0.07295838	0.4435732	0.00315042	0.02313587	0	0.7103842	0.0134973	0.489310709	low risk
TCGA-91-A4BD	1.652054795	0	133.7992	0.6417944	0	0	10.20725	0.2145776	0.3449301	0.004655741	0.08363556	0.7627328	0	0.009945643	0.07326362	0.9772155	0	0.267900928	low risk
TCGA-55-A48Z	1.783561644	0	1.754186	0.1732642	0.07821123	0.039009	2.015677	0.258509	0.2849479	0	0.2303054	1.470224	0.02237587	0.6093629	0.07565415	0	0	0.883547768	low risk
TCGA-75-5146	6.487671233	0	0.2815477	0.3247394	0.7600803	0	0.1943348	0.266608	0	0	0.1199023	0.8747805	0	0.01901115	0.1400438	0	0	0.950569797	low risk
TCGA-53-7813	1.161643836	0	0.2888943	0.0493649	0.5942199	0.006174499	0.5849236	7.505497	0.5412322	0	0.3827633	0	0	0.06502407	0.1915974	0	0	0.249800729	low risk
TCGA-75-7025	9.054794521	0	2.768603	0.4618515	0.1690371	0.004683876	1.109284	3.341635	0.06842834	0.06234441	0	0.7565669	0.01343354	0.009865243	0.07267136	0.7269868	0	0.560842006	low risk
TCGA-67-3771	1.671232877	0	0.7357945	0.6039928	0.445129	0	3.784153	0.2522177	0.06757266	0.3283456	0.2867272	0.5976849	0	0.05845128	0.1794065	0	0.1136669	0.411702528	low risk
TCGA-67-6217	1.156164384	0	0.4178756	0.4165269	0.2685995	0.007442665	0.9934933	0.2113793	0.2174649	0.01100723	0.1318223	0.3606548	0	0.01567584	0.02886865	0.19253	0	0.991154331	low risk
TCGA-49-4487	2.342465753	1	1.576954	0.23689	0	0.005555607	0.1913799	0.492289	0	0.02191038	0	0	0	0.04680518	0.1292947	0	0.02730581	0.932381893	low risk
TCGA-L9-A8F4	1.304109589	0	0.2673089	0.2359952	0	0	5.166188	0.188221	0.1669309	0.05069639	0.961303	0.369129	0	0.2045632	0.1329613	0	0	0.717768726	low risk
TCGA-L9-A443	0.528767123	1	3.993178	0.77449	0.3540291	0	7.413342	0.2340321	0.1074865	0.2611465	0.5864033	0.2376815	0.004220253	0.02324433	0	0	0	0.723669518	low risk
TCGA-97-A4M3	1.479452055	0	0.1347401	0.8716133	0.5196444	0	0.5048717	0.1787668	0.04507683	0.003042153	0.1912719	0.2990308	0.003539711	0	0.02393595	0.4788989	0.01516513	1.005042027	low risk
TCGA-55-1596	5.657534247	0	20.40437	1.225426	0	0	1.446265	0.0726788	0.11683	0.02759626	1.310165	2.841767	0.004587107	0.008421631	0	0	0.5109644	0.678387014	low risk
TCGA-97-A4M6	1.556164384	0	0.5654083	0.2846672	1.090289	0.003236891	0.9199131	0.9965323	0.04728885	0.009574315	0.02866544	0	0.007426825	0.006817584	0.02511054	0.1674665	0.01590932	0.672747474	low risk
TCGA-49-4486	6.350684932	1	0.1105933	1.259844	0.6499336	0.001688354	0.2908026	0.001918039	0	0.1481535	0.07475909	0.2727128	0	0.0106681	0.01309759	0.0873501	0.09957911	1.058456698	low risk
TCGA-L9-A444	0.84109589	0	0.09921481	0.1453145	0.2186492	0	0.9000466	0.4336164	0.5310715	0	0.3219237	0.2935853	0	0.03828202	0.1057503	0	0.02233345	0.630837247	low risk
TCGA-91-6840	1.019178082	0	0.1598139	0.2594283	0.4930761	0.00512352	0.9266005	0.308488	0.3742563	0.005051575	0	1.489646	0	0.06474737	0.1192388	0	0	0.722376716	low risk
TCGA-73-7499	4.194520548	1	0.872998	0.2659185	0.2342151	0.007301139	0.607816	1.443224	0.03555495	0.02159585	0.06465784	1.415187	0	0.02050368	0.09439899	0.1259126	0.0598085	0.845045877	low risk
TCGA-55-8096	1.969863014	1	4.334061	0.4615684	0.09364106	0.003892071	2.647968	2.973494	0.0284303	0	0.3791438	0.188601	0.02232523	0.0614815	0.07548293	0.1006817	0.03825906	0.671869418	low risk
TCGA-05-4405	1.671232877	0	0.2964995	0.3673172	0.2286986	0.01425835	2.824241	0.2591691	0.13887	0.004686043	0.2946297	0.4606183	0	0.02002075	0.1843512	0	0.02335993	0.59046292	low risk
TCGA-93-7347	1.871232877	0	6.331976	0.3972993	0.9564817	0	0.2353795	0.3669514	0.1451984	0.1641362	0.198036	0.3210725	0.005700937	0.01569983	0	0.5141988	0.01221222	0.845185174	low risk
TCGA-91-6849	0.095890411	0	1.699215	1.193677	0.7281409	0	0.5733996	0.4882163	0.2652845	0.005967855	0.1072063	0.1955383	0	0	0.4226008	0	0.02974976	0.295494358	low risk
TCGA-97-7553	5.123287671	0	1.698938	0.2605315	0.6720204	0	0.5051508	0.4918386	0.5304824	0.01652367	0.07420766	0.09023373	0	0.3353314	0.06500491	0	0.1510126	0.307984795	low risk
TCGA-05-5423	0.41369863	0	0.4260836	0.3526597	0.718923	0	0.3676238	0.08729016	0.1870901	0	0.2268196	0	0	0.00899086	0.03311515	1.104253	0.04196163	0.439466163	low risk
TCGA-91-8497	1.189041096	1	0.3793322	0.3841096	0.7585662	0.08107415	1.318844	0.8238151	0.3290111	0.004440872	0	0.7275316	0	0.01897328	0.3144708	0.2330289	0.02213775	0.300510986	low risk
TCGA-44-8117	1.054794521	0	0.5911581	0.4506031	0.2682219	0	1.920187	0.2026388	0.08143467	0	0.263274	0.1800739	0.002131584	3.866489	0	0.09612965	0.009132317	0.317161335	low risk
TCGA-55-7910	2.849315068	0	0.3008547	0.09072111	1.092037	0	3.273719	0.0515639	0.08288815	0	0.7034291	0	0	0.1314489	0.08802777	0	0.05577188	0.516289772	low risk
TCGA-MN-A4N1	2.265753425	0	0.425053	0.2890419	0.2007279	0.225261	8.861504	0.09477988	0	0.04112923	0.3940501	2.246016	0.05742732	1.148046	0.02157391	0	0.01366861	0.699352662	low risk
TCGA-44-7659	1.893150685	0	0.2775993	0.3294088	1.189557	0	1.277397	0.3875635	0.07223214	0.02437408	0	0	0	0.04165453	0.1150665	0.2557995	0	0.48136729	low risk
TCGA-64-5774	7.331506849	0	0.01061273	0.1450763	2.455772	0.003402368	0.3809162	2.585838	0.09941271	0	1.325759	1.209055	0	0.007166114	0.02639424	1.760278	0.05016792	0.277398378	low risk
TCGA-J2-A4AG	2.706849315	0	1.576442	0.1894043	0.2849895	0.003948408	2.074229	0.4530409	0.2884182	0.007785928	0.06993307	1.020432	0.004529676	0.01663238	0.03063021	0	0	0.879805419	low risk
TCGA-97-8552	1.715068493	0	0.6722574	0.5441314	0.7277634	0.00378107	2.670136	6.975811	0	0	0.06696922	0.3664443	0.008675406	0	0	0.9781031	0.05575188	0.227193982	low risk
TCGA-55-6985	3.378082192	0	3.411517	0.339213	0	0	0.2029964	0.5569815	0.4821056	0.05577673	0	0.1522949	0.01622482	0.5758958	0.03657138	0.7317027	0	0.491596873	low risk
TCGA-MN-A4N4	3.219178082	0	4.358131	0.2521547	0	0.04100095	4.780441	0.1755661	0	0.03420595	1.117226	0.2037757	0.05065516	3.434342	0.1223344	0.9790429	0.03100302	0.17825909	low risk
TCGA-67-3773	1.169863014	0	6.700265	0.2086396	0.8240716	0	2.486212	0.2056729	0	0	0.04333232	0.4742143	0	0.03091755	0	0	0	0.902398423	low risk
TCGA-86-A4P7	1.136986301	0	5.639923	0.2633124	0.9508708	0.003293478	1.106176	0.1159873	0.1443466	0.006494461	0.02916656	0.9575671	0	0.0208103	0.1277476	0	0	0.704650364	low risk
TCGA-86-8669	2.569863014	0	0.2538468	0.07990342	0.6183136	0.004283236	1.36483	5.688274	0.06257526	0.02111545	0.4172489	0.1383706	0.01474139	0.00902141	0	0	0.1894689	0.356148228	low risk
TCGA-49-4510	2.454794521	1	0.3150628	0.6843615	0.4118931	0	1.002565	1.501448	0	0.001687941	0.3638654	0.4424467	0.001964012	0.003605798	0.03984265	0.531435	0	0.94813546	low risk
TCGA-99-7458	2.046575342	0	0.1030959	0.08221052	0.424111	0.002203454	0.4933807	0.2678439	0.06438203	0.006517539	0.3512425	0.2847318	0	0.01392284	0	0.4559991	0.01082998	1.044712229	low risk
TCGA-49-AAR4	2.408219178	1	1.79512	0.7727079	0	0.008786301	1.324186	0.4192271	0.06418104	0	0.4668613	0.1419214	0.03023935	0.04626457	0.06816069	0	0.08636934	1.036758092	low risk
TCGA-97-8171	1.556164384	0	0.04811767	0.2192565	0.1237151	0.003428041	1.166132	0.4848521	0.02504071	0.001689952	0	1.218178	0.001966351	0.05776149	0.0132967	0.532068	0.985656	0.021429374	low risk
TCGA-50-8460	2.271232877	0	42.32806	0.5250518	0.4989635	0	0.8930135	0.384815	0.1009933	0.01363171	0	0	0	0.007280051	0.0268139	0.5364795	0.03397704	0.783772204	low risk
TCGA-86-7955	2.936986301	0	6.435515	0.959592	0.09957667	0.08277555	8.180117	0.06112367	0	0	0.4764814	0.06685194	0.002374035	0	0	0	0.05085523	0.690668609	low risk
TCGA-50-5055	5.01369863	1	13.0073	0.3221197	0	0	0.4731556	0.6366392	0.5618597	0.01625095	0	0.5324667	0.01260591	0.01157182	0.2557281	0.2842491	0.02700367	0.359575254	low risk
TCGA-50-5049	8.476712329	0	0.2254264	0.2027358	0.3660586	0.007607379	0.3930892	0.6524932	0.277847	0.003750278	0.1347397	0.1228788	0	0	0.4721206	0	0.03739027	0.234768608	low risk
TCGA-05-5715	0.169863014	0	0.8580377	0.5367245	0.2363675	0	0.1692143	47.746	0	0.0484318	0.1305041	0.9521283	0	0	0.0381066	0.508279	0	0.017208123	low risk
TCGA-91-7771	1.347945205	0	0.4938206	0.115066	0.7791095	0.003598077	0.6817073	0.4578071	0.4205243	0	0.2549124	0.5811824	0.01238331	0.02273496	0.1116499	0.1861532	0.01768455	0.529849766	low risk
TCGA-55-7574	2.726027397	1	0.2820205	0.3118198	0	0	0.9160527	0.3202252	0.2330975	0.005243775	0.2354974	0.3436273	0.01830425	0.02240361	0.1237755	0	0	0.929729005	low risk
TCGA-L9-A7SV	1.547945205	0	0.03981947	0.2041249	0.2457112	0	6.882219	0.01740302	0	0	0.06783146	0.7423246	0.005858069	0.02151007	0	0	0.03764646	0.516706959	low risk
TCGA-44-A47G	0.961643836	0	1.405834	0.4940055	0.1748968	0.003634681	1.126869	0.5161433	0.2655015	0	0.1609411	0.2348379	0.02918834	0.007655415	0.05639287	0.3760938	0.03572891	0.672477958	low risk
TCGA-05-4390	3.084931507	0	10.46517	0.1162704	0.3149058	0	0.6387452	12.39104	0.1274778	0	1.46821	0.4228313	0.01501552	0.02756751	0.06769114	0	0	0.747588268	low risk
TCGA-91-8496	1.383561644	0	0.2124376	0.1815017	0.409648	0	0.6965042	1.179911	0.2487459	0.008393706	0	1.650132	0	0	0	0	0.08368524	0.83364241	low risk
TCGA-62-8395	3.331506849	0	0.7178111	0.8432612	1.845561	0	1.871739	0.2686936	0.04669413	0.1512625	0.6510135	0.6195193	0	0.605866	0.02479474	1.322883	0	0.361737564	low risk
TCGA-93-A4JO	0.090410959	1	3.615786	0.321796	0.08300473	0.01034996	1.574701	0.3527393	0	0.003401541	0.1527629	0.3343571	0	0.01453282	0.08029094	0.1784914	0.01695668	0.953408833	low risk
TCGA-55-8092	0.421917808	1	4.877839	0.6283324	0.05788334	0.009623389	1.118836	0.232317	0.1405914	0	0.2769759	0.07772129	0.005520051	0.02026891	0.2799544	0	0.05912369	0.530994992	low risk
TCGA-44-7672	1.969863014	0	1.805438	0.9834429	0.4256813	0.005055114	0.1741389	1.157178	0.5169633	0.007476195	0.3357552	0.4082658	0	0.02661788	0.09803901	0	0	0.861452464	low risk
TCGA-97-A4M2	1.709589041	0	0.1819503	0.6872706	0.9602449	0	1.26911	1.757833	0.0448522	0	0.135942	0.5950814	0	0.2004552	0.09526669	0	0.03017913	0.626574032	low risk
TCGA-55-1594	3.22739726	0	0.4649997	0.2623579	1.421136	0.008438243	0.4117982	0.3131489	0.08218478	0.02773251	0.523095	0.4543314	0.03872194	0	0.1309212	0.1455227	0.1382465	0.433742858	low risk
TCGA-75-6206	7.095890411	0	0.08180821	0.5708093	1.787862	0	0.2635132	0.1241462	0	0.004309808	0.1161319	0.5648479	0	0.01841332	0	0	0.02148439	0.909128231	low risk
TCGA-55-7724	1.931506849	0	3.181946	0.03419597	0	0.01924735	0	0.1676376	1.124764	0.01265138	0	0	0.007360287	0.01351301	0	0	0	0.59034067	low risk
TCGA-86-8359	1.216438356	1	0.01283721	0.1535493	0.09901705	0	0.2835432	9.243259	0	0	0.5466965	0.3988574	0.03304971	0	0	1.277543	0.02022777	0.376321967	low risk
TCGA-86-8074	0.065753425	0	6.501218	0.08015814	0.08513711	0.001769308	2.255121	0.1467304	0.02584842	0.006977852	0.1723561	5.029884	0.05277422	0.7564876	0.0823536	1.922306	0.01739229	0.442675877	low risk
TCGA-55-A57B	1.495890411	0	0.3846546	1.024583	0.116351	0.02417991	2.519677	0.06867343	0.03532526	0.05960094	0.04282676	0.8592496	0	0.0814849	0.0562735	1.125893	0.05942213	0.487344478	low risk
TCGA-67-3774	1.054794521	0	1.343018	0.468955	0.7206319	0.003744019	0.4514096	1.310034	0	0.04798878	0.1657824	0.2419023	0.004295197	0.007885703	0.02904463	0	0.01840185	1.07606458	low risk
TCGA-86-8279	2.6	0	0.09996388	0.213517	0.385525	0	3.087698	0.5370108	0.02926225	0	0.3547624	0.77648	0.03446779	0.8859287	0.01553835	0.103628	0	0.739710002	low risk
TCGA-62-8399	7.38630137	0	0.2070186	0.2431988	0.3991985	0	1.38129	0.1350873	0.2020007	0.005453063	0.1714276	0.714684	0.003172468	5.329367	0.02145261	0	0	0.188045924	low risk
TCGA-78-7633	4.18630137	1	0.08593539	1.064607	0.6214166	0	0.5190138	0.01760526	0.05031143	0.06111769	0.09149299	0.3337561	0.001975382	0.6926946	0	0.1781706	0.008463102	1.045000293	low risk
TCGA-05-4430	2.084931507	0	1.2095	0.08702051	0.1964047	0.004081655	0.1230295	0.674673	0.08944545	0	0.1084397	0.1318585	0.03511905	0.2708004	0.01583195	0.3167579	0.02006134	0.898554517	low risk
TCGA-05-4420	2.498630137	0	0.113175	0.1406459	0.3571165	0	1.960044	1.92793	0	0	0.6280307	0.3729511	0.01702823	0.05905181	0.05117641	0.08532608	0.01621196	0.966838057	low risk
TCGA-50-8457	3.082191781	0	0.1839291	0.3457184	1.134958	0.005896638	1.955104	0.4287246	0.043073	0.002906918	0.07832966	1.238197	0.003382358	0.01241958	0.2973348	0.1525367	0.02898198	0.325834775	low risk
TCGA-78-7162	8.682191781	1	0.5008422	0.3844969	0.1679626	0.009308201	0.5611366	0.1559738	0.03399667	0.02753248	0.02060802	0.07517575	0.002669629	0.313681	0.01805235	0.6019712	0	0.851124964	low risk
TCGA-55-8097	1.304109589	0	0.8317486	0.080753	1.360867	0.006060289	2.105049	1.344819	0.02951228	0.00199173	0.2146762	0.5873359	0	0.06807607	0.04701336	1.881241	0.02978632	0.174997917	low risk
TCGA-44-3919	2.810958904	1	0.171485	0.3155659	0.1526207	0	0.7648227	0.2810519	0.1544569	0.02084803	0.112354	0.4781638	0	0.02226789	0.03280686	0.3281919	0.02078549	0.915400811	low risk
TCGA-J2-A4AE	2.956164384	0	0.5249178	0.6577668	0.08997425	0	4.057963	0.2464079	0.2731702	0	0.03311794	0.241621	0	0.03938267	0.08703259	0	0	0.571854451	low risk
TCGA-44-2661	3.175342466	0	1.447981	0.1777898	0.334392	0	0.6702906	1.051571	0.203049	0	0.07385027	0.08979915	0	0	0.1293837	0.431441	0.0546492	0.433694071	low risk
TCGA-05-5420	1.252054795	0	126.799	0.4404979	0.2565679	0	0.3673513	0.8359106	0.2336892	0.06308504	0.1888762	2.411497	0	0	0.3722693	0.2758587	0.07861973	0.692958623	low risk
TCGA-MP-A4TH	2.030136986	0	0.2590572	0.3715221	1.213182	0.008898417	0.9451441	1.243403	0.3033334	0.002924488	0.2101416	0.09582161	0	0.03748394	0.0920406	0.3069173	0.02915715	0.406119329	low risk
TCGA-L4-A4E6	1.191780822	0	1.371971	0.3733608	0.3135527	0.009774313	3.058414	0.381238	0.09519751	0.09315825	0	0.526268	0	0.04117358	0	0.168564	0.06405433	0.659645446	low risk
TCGA-50-5946	4.430136986	0	10.1930665	0.1591392	0.133336955	0	6.820937	0.27189175	0.067285425	0.00785031	0.28895225	4.118005	0.017194341	0.081378735	0.072064265	0	0	0.912792309	low risk
TCGA-86-7954	1.657534247	0	0.1763823	0.2009292	0.1360487	0	0.486983	2.445388	0.1376856	0	0.35054	1.522298	0.01081192	0.04366997	0.0584892	0.9751865	0	0.692391634	low risk
TCGA-78-8648	3.312328767	1	0.6840738	0.1989639	0.112265	0	0.6027748	0.5831036	0.1363389	0.01380189	0	0.4522226	0.0374716	0.01965583	0.1085946	0.4828241	0.04586829	0.56598468	low risk
TCGA-38-4625	8.145205479	0	79.44315	0.6278775	0.03587634	0.001491154	0.1412603	0.2371617	0	0.001470215	0.1848762	0.1926879	22.23536	0.003140689	0.02313559	0	0.02198707	0.11107847	low risk
TCGA-38-4626	10.06575342	0	1.649355	0.2264737	0.2920855	0.002697814	0.4414386	0.5409419	0.05911992	0.01994948	0.03583717	0.4793432	0.01083241	0.01420543	0	0.9770345	0.01988963	0.683953554	low risk
TCGA-50-5932	3.383561644	1	0.6426424	0.1806114	0.4565552	0.005421753	0.1167306	0.055434	0.1188124	0.01336405	0.3841141	0.08757531	0.00310996	0.816485	0.02102992	0.2805044	0	0.909425689	low risk
TCGA-49-4501	3.893150685	1	1.694227	0.293888	0.07920037	0	0.6378653	1.432301	0.04809194	0.01622819	0.1603374	0.8507532	0	0.003466683	0.02553698	0.5109317	0.02426925	0.935860206	low risk
TCGA-44-6774	1.802739726	0	0.229846	0.1208462	0.6818724	0.02834116	0	0.4507541	0.2484274	0.1508932	0.2509852	0.7324527	0.03251342	0.01193851	0.1319158	0.2932564	0.08357808	0.55053802	low risk
TCGA-MP-A4TE	2.454794521	1	0.008540201	0.3137515	0.2634921	0.005475856	0.3772653	7.241008	0.03999933	0	1.163841	0.4422461	0.006281989	0.005766662	0.08495912	0	0.01345692	1.055863738	low risk
TCGA-NJ-A4YQ	3.923287671	0	11.82833	0.3346307	0.1007012	0.01255656	5.08245	0.3851485	0.2445907	0.8583629	1.297322	0.4056416	0	0.03526238	0.1948177	0	0.04114364	0.853815215	low risk
TCGA-50-5942	5.060273973	0	69.50194	0.1847312	0.1853054	0.007701981	0.8622845	1.264341	0	0.0265784	0.06820763	0.1244069	0	0.03244403	0.1493724	0.3984762	0	0.885615208	low risk
TCGA-73-4662	6.890410959	0	0.8788569	0.5434507	0.3370711	0.001556659	0.2010896	0.4191176	0.0682253	0	0.09649885	0.2514407	0	1.386872	0.1207595	0.08053663	0.01530196	0.586896696	low risk
TCGA-05-4422	1	0	1.146392	0.1115216	0.2188725	0	0.3447174	0.1529542	0.0797421	0.02870213	0.03222525	0.8228785	0	0.003832112	0.02822888	0.3765266	0.07154005	0.816712763	low risk
TCGA-73-7498	3.257534247	0	0.0864679	0.6993608	1.689611	0	0.7639477	0.1658589	0.1349952	0	0.4582539	0.2388084	0.002120131	0.01946212	0.04300974	0	0.009083248	0.835349425	low risk
TCGA-69-7973	0.630136986	0	0.09328104	0.4134288	1.483976	0	0.2736409	3.853878	0.218448	0.001842832	0.645539	0.3019043	0	0.01968338	0.02899915	0	0.07349213	0.55235909	low risk
TCGA-80-5608	7.75890411	0	0.1397064	0.3637694	0.923653	0.002132803	0.2204128	13.16148	0	0	0.8688388	0	0	0.00449214	0	0.1103445	0.02096546	0.481181473	low risk
TCGA-62-A46P	1.62739726	1	0.04316044	0.4670867	0.1109696	0.03228618	1.628573	0.277708	0	0.01364263	0.5718435	0	0	0.04857256	0.07156102	0.4772528	0	1.07391683	low risk
TCGA-MP-A4TD	0.84109589	1	0.7488471	0.3371905	0.6244402	0.003244258	1.061705	0.6855234	0.04739647	0.006397403	0.6033443	0.1048063	0.003721864	0.0068331	0.05033538	0	0.06378211	0.96135385	low risk
TCGA-55-6987	5.854794521	0	2.519975	0.3657022	0.2325035	0.007730968	0.5326337	0.3293511	0.1129444	0.005716807	0.01711608	0.3121877	0.002217272	0.3093783	0.1199477	0.2999819	0.04749714	0.58875126	low risk
TCGA-MP-A4T4	7.169863014	1	0.7625114	0.4105165	0.4834084	0	3.085787	0.4945552	0.1467673	0	0.3855239	0.4327224	0.01920846	0.05642478	0.1039119	0	0	0.703020583	low risk
TCGA-50-5045	5.956164384	1	0.9084018	0.3326216	0.4379227	0.005200486	0.40308	0.1092973	0.03798784	0.02307357	0.09210951	0.5880089	0.07159295	0.04381334	0.1412017	0.1345284	0.01278019	0.839126492	low risk
TCGA-86-A456	2.454794521	0	0.7409403	0.6537974	0.3747597	0	3.252998	0.01327158	0	0.03839421	0.3793417	0.2515992	0	0.01640362	0	0	0.05741854	0.964869036	low risk
TCGA-86-8668	1.15890411	0	0.1702664	0.5422123	0.1193921	0	2.179542	0.4904598	0.07249714	0.0244635	0	0.6412423	0.01138585	0.04180735	0.07699245	0.5134759	0.02439011	0.612278433	low risk
TCGA-49-AAR0	13.05479452	0	0.1837378	0.6692358	0.2983626	0	12.30848	0.2641521	0.2264642	0.03668077	0.109822	0.3004637	0	0.02611928	0.02405065	0.3207959	0.1219024	0.104352676	low risk
TCGA-91-6828	0.884931507	0	0.4094986	0.127224	1.148574	0	0.3597381	3.016738	0	0.005883585	0.634155	0.1927772	0.01369174	0.02513715	0	0.3087334	0.02932967	0.79301683	low risk
TCGA-44-A4SU	1.120547945	1	4.55004	0.455884	0.2244932	0.04043335	10.44638	0.7314096	0.1363164	0	0.4407039	0.1004774	0.003568136	0.491315	0.1206408	0.3218298	0.03057383	0.166235057	low risk
TCGA-55-6971	3.835616438	0	0.15847	0.3610481	1.222325	0.02257972	0.4861421	8.618898	0.4948122	0.01669699	0.4499161	0.3647207	0.006475952	0.02377885	0.08758232	1.460254	0.08323448	0.092346154	low risk
TCGA-62-A46V	6.024657534	0	2.7929	0.9002834	0.4734602	0	2.85281	0.1080535	0.04791565	0.1649207	0.1161816	0.6357259	0.01505053	0.7391505	0.1017735	0	0.06448077	0.545818553	low risk
TCGA-67-4679	1.22739726	0	3.956557	0.152786	1.12072	0	2.592103	0.5210412	0	0	0.06346418	0.2315102	0	0.0226408	0.02779688	0.1853822	0.01761131	0.565517169	low risk
TCGA-05-4424	2.501369863	0	0.02103255	0.06289401	0.08111505	0	0.1161397	0.2757671	0.09850914	0	0.2687132	0.2178301	0.007735546	0.00710098	0	2.965273	0.03314129	0.21717117	low risk
TCGA-55-6543	1.191780822	0	9.217909	0.2654685	0.177529	0	1.239148	0.6747979	0.05389947	0	0.1960359	0.3575585	0	0.03108252	0.0286208	1.145262	0.01813332	0.575297127	low risk
TCGA-49-AARE	3.367123288	1	1.236766	1.034802	0.1315797	0	3.344002	0.1801754	0.03994883	0	0.7264827	2.120102	0.01254812	0.01727815	0.02121297	0.1414729	0.1478392	1.027949191	low risk
TCGA-86-7701	2.594520548	0	0.1118094	0.2292655	0.8624177	0.2079027	0.2469602	0.5130937	0.5236761	0	0.5713933	0.4631952	0.008224457	0.03019914	0.222459	0	0.07047185	0.61187657	low risk
TCGA-49-AARQ	18.44383562	0	0.58304	0.627282	0	0	8.436257	33.16154	0	0.0784955	0.214579	1.118228	0	0.1020679	0	0	0	0.032895237	low risk
TCGA-44-A479	1.331506849	0	0.4024243	0.322333	0.7760035	0.008063399	0.4513737	0.2656502	0.05890048	0	0.1428166	0.3907341	0	0.1613408	0.5629743	0.6257622	0.03963161	0.131924424	low risk
TCGA-78-7163	19.85753425	0	2.618122	0.1363185	0.2796998	0	1.061249	3.182861	0	0.002292425	0.3500388	0	0.002667361	0	0.03607403	3.007299	0	0.152985283	low risk
TCGA-55-8621	1.410958904	0	1.592624	0.3470243	0.0824454	0.006853476	0.6492446	0.7630113	0.3003743	0.01351448	0.4855472	0.7749094	0.007862416	0.07939187	0.07974989	0.7091544	0.05052725	0.632659259	low risk
