# Supplementary material for: A Machine-Learning Approach to Developing a Predictive Signature Based on Transcriptome Profiling of Ground-Glass Opacities for Accurate Classification and Exploring the Immune Microenvironment of Early-Stage LUAD
Source: Front Immunol. 2022 May 26;13:872387. doi: 10.3389/fimmu.2022.872387 (PMC9178173; doi:10.3389/fimmu.2022.872387)
Supplement: Supplementary file 8 [file DataSheet_7.xls]

## Sheet: Sheet1
ID	futime	fustat	Stage	riskscore	risk
GSM1213670	7.52	Alive	Stage1A	-0.446206	high
GSM1213671	7.32	Alive	Stage1B	-0.560238	low
GSM1213672	6.84	Alive	Stage1A	-0.442586	high
GSM1213673	1.91	Dead	Stage1B	-0.429574	high
GSM1213676	4.33	Dead	Stage1B	-0.591092	low
GSM1213677	6.22	Alive	Stage1B	-0.392554	high
GSM1213678	4.08	Dead	Stage2B	-0.445243	high
GSM1213679	6.31	Alive	Stage1A	-0.368976	high
GSM1213680	5.99	Alive	Stage1B	-0.469303	high
GSM1213681	5.32	Alive	Stage1B	-0.806662	low
GSM1213682	5.56	Alive	Stage1A	-0.388088	high
GSM1213683	5.02	Alive	Stage1B	-0.470929	high
GSM1213685	6.76	Alive	Stage1A	-0.415185	high
GSM1213686	2.84	Dead	Stage1B	-0.518193	high
GSM1213687	6.46	Alive	Stage1B	-0.764089	low
GSM1213688	5.76	Alive	Stage1A	-0.429533	high
GSM1213689	4.95	Alive	Stage1A	-0.582174	low
GSM1213690	5.12	Alive	Stage2B	-0.497586	high
GSM1213691	6.39	Alive	Stage1B	-0.694173	low
GSM1213692	5.74	Dead	Stage1A	-0.43085	high
GSM1213693	1.1	Dead	Stage2B	-0.681831	low
GSM1213694	6.69	Alive	Stage2A	-0.41307	high
GSM1213695	5.84	Alive	Stage2B	-0.377799	high
GSM1213696	5.18	Alive	Stage1B	-0.333993	high
GSM1213697	6.37	Alive	Stage1B	-0.461014	high
GSM1213698	5.63	Dead	Stage2B	-0.520648	low
GSM1213699	1.88	Dead	Stage1A	-0.397672	high
GSM1213700	4.03	Dead	Stage1B	-0.467619	high
GSM1213702	2.93	Dead	Stage2B	-0.429361	high
GSM1213703	5.96	Dead	Stage1B	-0.550238	low
GSM1213704	5.54	Alive	Stage2B	-0.522066	low
GSM1213707	5.41	Alive	Stage1B	-0.398006	high
GSM1213710	0.33	Alive	Stage2B	-0.347663	high
GSM1213715	7.36	Alive	Stage2B	-0.382345	high
GSM1213716	4.37	Dead	Stage1B	-0.466596	high
GSM1213717	4.91	Dead	Stage1B	-0.551289	low
GSM1213720	6.37	Alive	Stage1A	-0.499722	high
GSM1213722	1.25	Dead	Stage1B	-0.647486	low
GSM1213723	2.61	Dead	Stage2B	-0.685478	low
GSM1213724	6.28	Alive	Stage1A	-0.577929	low
GSM1213726	6.56	Alive	Stage2B	-0.421444	high
GSM1213727	5.79	Dead	Stage2A	-0.549241	low
GSM1213728	5.39	Alive	Stage1A	-0.563159	low
GSM1213730	3.21	Dead	Stage1B	-0.545267	low
GSM1213733	3.48	Dead	Stage1B	-0.666215	low
GSM1213734	5.16	Alive	Stage2B	-0.559717	low
GSM1213735	6.06	Alive	Stage1B	-0.811624	low
GSM1213736	0.91	Dead	Stage1B	-0.37665	high
GSM1213737	2.95	Alive	Stage1A	-0.701763	low
GSM1213738	3.85	Dead	Stage2A	-0.567105	low
GSM1213739	0.12	Alive	Stage1B	-0.684998	low
GSM1213740	5.84	Alive	Stage1B	-0.496022	high
GSM1213741	6.35	Dead	Stage1B	-0.52598	low
GSM1213742	5.26	Dead	Stage2B	-0.561348	low
GSM1213743	5.03	Alive	Stage1B	-0.687544	low
GSM1213746	5.17	Alive	Stage1B	-0.512305	high
GSM1213747	4.13	Alive	Stage2A	-0.484894	high
GSM1213749	3.2	Dead	Stage1B	-0.449452	high
GSM1213750	1.03	Dead	Stage2B	-0.608766	low
GSM1213751	4.91	Alive	Stage1A	-0.638335	low
GSM1213752	0.97	Dead	Stage1B	-0.557291	low
GSM1213753	3.09	Dead	Stage1B	-0.718062	low
GSM1213754	2.02	Dead	Stage2B	-0.450114	high
GSM1213756	5.27	Alive	Stage1A	-0.318119	high
GSM1213757	5.75	Alive	Stage1B	-0.386315	high
GSM1213758	5.51	Alive	Stage1B	-0.609758	low
GSM1213759	5.49	Alive	Stage1B	-0.527109	low
GSM1213760	4.57	Alive	Stage1A	-0.612792	low
GSM1213761	4.93	Alive	Stage1A	-0.50217	high
GSM1213762	0.86	Dead	Stage2B	-0.504226	high
GSM1213763	1.95	Dead	Stage1B	-0.457199	high
GSM1213764	7.75	Alive	Stage1B	-0.630152	low
GSM1213768	4.34	Alive	Stage1B	-1.07905	low
GSM1213769	5.29	Alive	Stage1A	-0.464414	high
GSM1213770	2.11	Dead	Stage2B	-0.540731	low
GSM1213773	4.79	Dead	Stage1B	-0.381207	high
GSM1213774	3.01	Dead	Stage2B	-0.454874	high
GSM1213775	3.14	Dead	Stage1A	-0.471127	high
GSM1213777	5.45	Alive	Stage1B	-0.511927	high
GSM1213779	3.11	Alive	Stage1B	-0.565735	low
GSM1213780	0.65	Dead	Stage1A	-0.566158	low
GSM1213781	1.8	Dead	Stage2B	-0.399729	high
GSM1213782	3.21	Alive	Stage1A	-0.434911	high
GSM1213783	0.6	Dead	Stage1A	-0.708952	low
GSM1213784	5.2	Alive	Stage1A	-0.887568	low
GSM1213785	3.89	Dead	Stage1A	-0.626749	low
GSM1213787	3.43	Alive	Stage1B	-0.574075	low
GSM1213788	1.49	Dead	Stage2B	-0.429062	high
GSM1213792	2.92	Dead	Stage1B	-0.567038	low
GSM1213793	2.69	Alive	Stage1B	-0.335418	high
GSM1213794	4.99	Alive	Stage1A	-0.754989	low
GSM1213795	6.67	Alive	Stage1A	-0.473623	high
GSM1213797	5.84	Alive	Stage1A	-0.356099	high
GSM1213798	10.88	Alive	Stage1B	-0.542721	low
GSM1213800	0.51	Alive	Stage1A	-0.375116	high
GSM1213801	4.04	Dead	Stage2A	-0.452456	high
GSM1213803	1.54	Alive	Stage1B	-0.456556	high
GSM1213804	7.83	Alive	Stage1B	-0.844978	low
GSM1213805	6.02	Alive	Stage1B	-0.51051	high
GSM1213806	1.71	Alive	Stage1B	-0.626777	low
GSM1213807	0.71	Alive	Stage2B	-0.501797	high
GSM1213808	5	Alive	Stage1A	-0.593821	low
GSM1213809	1.27	Alive	Stage1A	-0.527421	low
GSM1213810	0.15	Alive	Stage1B	-0.494339	high
GSM1213811	1.37	Alive	Stage2A	-0.514493	high
GSM1213812	0.8	Dead	Stage2B	-0.667037	low
GSM1213814	5.1	Alive	Stage1B	-0.503958	high
GSM1213816	0.09	Alive	Stage2B	-0.572506	low
GSM1213818	3.38	Alive	Stage2B	-0.67209	low
GSM1213819	1.52	Dead	Stage1B	-0.474763	high
GSM1213820	1.91	Dead	Stage1B	-0.471496	high
GSM1213824	1.59	Dead	Stage2B	-0.500069	high
GSM1213825	7.38	Alive	Stage1A	-0.729389	low
GSM1213826	0.57	Dead	Stage1B	-0.27711	high
GSM1213827	4.17	Alive	Stage1A	-0.519018	low
GSM1213831	5.13	Alive	Stage2B	-0.445974	high
GSM1213833	0.56	Dead	Stage1B	-0.351788	high
GSM1213834	2.71	Alive	Stage1B	-0.456696	high
GSM1213836	1.26	Alive	Stage2A	-0.969808	low
GSM1213837	7.61	Dead	Stage1B	-0.367552	high
GSM1213840	1.23	Dead	Stage1A	-0.37383	high
GSM1213844	4.54	Alive	Stage1A	-0.683446	low
GSM1213845	1.2	Dead	Stage2B	-0.770998	low
GSM1213846	0.31	Dead	Stage1B	-0.369825	high
GSM1213847	8.26	Alive	Stage1A	-0.56176	low
GSM1213848	0.1	Dead	Stage2B	-0.421883	high
GSM1213849	4.16	Alive	Stage1A	-0.436257	high
GSM1854798	3.42192	Alive	Stage4	-0.593513	low
GSM1854799	2.89589	Alive	Stage2B	-0.522471	low
GSM1854800	2.80822	Alive	Stage1B	-0.615766	low
GSM1854801	2.45205	Alive	Stage1B	-0.673029	low
GSM1854802	2.52603	Dead	Stage1A	-0.499854	high
GSM1854803	2.6274	Alive	Stage1A	-0.409053	high
GSM1854804	2.65479	Alive	Stage1	-0.470148	high
GSM1854805	2.28219	Alive	Stage1A	-0.372302	high
GSM1854806	2.4411	Alive	Stage1B	-0.509976	high
GSM1854807	1.43562	Dead	Stage2B	-0.412072	high
GSM1854808	2.83562	Alive	Stage1A	-0.480687	high
GSM1854809	0.117808	Alive	Stage1A	-0.751558	low
GSM1854810	2.53425	Alive	Stage1A	-0.42236	high
GSM1854811	2.88493	Alive	Stage2B	-0.847589	low
GSM1854812	0.0657534	Alive	Stage1A	-0.468752	high
GSM1854813	2.26027	Alive	Stage1A	-0.516913	high
GSM1854814	2.33973	Alive	Stage2B	-0.550968	low
GSM1854815	2.24658	Alive	Stage3B	-0.483114	high
GSM1854816	1.12877	Alive	Stage3A	-0.669348	low
GSM1854817	0.813699	Alive	Stage1A	-0.315173	high
GSM1854818	1.59452	Alive	Stage1A	-0.457024	high
GSM1854819	0.0767123	Alive	Stage3A	-0.654648	low
GSM1854820	0.060274	Alive	Stage1A	-0.557779	low
GSM1854821	3.45205	Alive	Stage2B	-0.575832	low
GSM1854822	3.8411	Alive	Stage1B	-0.276236	high
GSM1854823	2.18904	Alive	Stage2B	-0.580655	low
GSM1854825	3.6411	Alive	Stage1A	-0.89997	low
GSM1854826	4.07671	Alive	Stage1B	-0.73093	low
GSM1854827	1.5863	Alive	Stage1B	-0.535938	low
GSM1854828	3.24932	Alive	Stage3B	-0.491663	high
GSM1854829	3.15342	Alive	Stage3A	-0.349776	high
GSM1854830	3.62466	Alive	Stage3B	-0.470899	high
GSM1854831	0.860274	Dead	Stage3A	-0.299975	high
GSM1854832	3.0411	Alive	Stage1A	-0.604588	low
GSM1854833	4.09315	Alive	Stage2B	-0.506534	high
GSM1854834	2.80548	Alive	Stage1B	-0.521375	low
GSM1854835	3.10685	Alive	Stage1A	-0.611627	low
GSM1854836	1.39178	Dead	Stage1A	-0.479512	high
GSM1854837	0.126027	Dead	Stage2B	-0.637053	low
GSM1854838	3.3726	Dead	Stage1B	-0.493014	high
GSM1854839	2.51233	Alive	Stage4	-0.450653	high
GSM1854840	1.33699	Dead	Stage1A	-0.519113	low
GSM1854841	2	Alive	Stage1B	-0.594376	low
GSM1854842	2.95616	Dead	Stage3A	-0.449842	high
GSM1854843	3.08767	Alive	Stage1B	-0.714656	low
GSM1854844	0.528767	Dead	Stage3A	-0.681643	low
GSM1854846	2.28219	Alive	Stage1A	-0.293854	high
GSM1854847	1.93973	Alive	Stage1A	-0.440982	high
GSM1854848	3.39726	Alive	Stage1A	-0.599053	low
GSM1854849	4.0137	Alive	Stage1B	-0.50346	high
GSM1854850	4.61644	Alive	Stage1A	-0.286548	high
GSM1854851	5.33973	Alive	Stage1	-0.427879	high
GSM1854852	4.29863	Alive	Stage1A	-0.406716	high
GSM1854853	0.753425	Alive	Stage1A	-0.412931	high
GSM1854854	4.12877	Alive	Stage1A	-0.537427	low
GSM1854855	0.841096	Dead	Stage1B	-0.140447	high
GSM1854856	2.47945	Dead	Stage3A	-0.440791	high
GSM1854857	3.80274	Alive	Stage1B	-0.357686	high
GSM1854859	2.23014	Dead	Stage3A	-0.537801	low
GSM1854860	1.19452	Dead	Stage4	-0.491853	high
GSM1854861	0.2	Dead	Stage3B	-0.660831	low
GSM1854862	4.3726	Alive	Stage1A	-0.651578	low
GSM1854863	4.07671	Alive	Stage1B	-0.286619	high
GSM1854864	1.09041	Dead	Stage3B	-0.374899	high
GSM1854865	4.44658	Alive	Stage2B	-0.635125	low
GSM1854866	3.39178	Alive	Stage1B	-0.493729	high
GSM1854867	4.05753	Alive	Stage1B	-0.632377	low
GSM1854868	1.17808	Dead	Stage2B	-0.557304	low
GSM1854869	2.11233	Alive	Stage1A	-0.536286	low
GSM1854870	3.03836	Alive	Stage1A	-0.55299	low
GSM1854871	3.06849	Alive	Stage2B	-0.652112	low
GSM1854872	2.31233	Alive	Stage1A	-0.533066	low
GSM1854873	2.97534	Alive	Stage1A	-0.710881	low
GSM1854874	2.3863	Dead	Stage2A	-0.481186	high
GSM1854875	2.91233	Alive	Stage2B	-0.602527	low
GSM1854876	2.48493	Alive	Stage2B	-0.554014	low
GSM1854877	2.12603	Alive	Stage1A	-0.466451	high
GSM1854879	2.66849	Alive	Stage4	-0.453614	high
GSM1854880	2.33425	Alive	Stage1A	-0.416783	high
GSM1854881	2.00548	Dead	Stage2B	-0.289247	high
GSM1854882	1.52603	Alive	Stage1A	-0.372742	high
GSM1854883	2.94247	Dead	Stage3B	-0.730336	low
GSM1854884	0.89863	Dead	Stage3A	-0.418181	high
GSM1854885	1.44658	Dead	Stage1B	-0.198165	high
GSM1854886	1.13699	Dead	Stage3A	-0.179451	high
GSM1854887	1.11233	Alive	Stage1A	-0.259924	high
GSM1854888	2.30137	Alive	Stage1A	-0.343199	high
GSM1854889	1.04932	Dead	Stage3A	-0.530602	low
GSM1854890	3.04658	Alive	Stage2B	-0.535447	low
GSM1854891	1.21096	Dead	Stage3B	-0.438978	high
GSM1854892	0.668493	Dead	Stage2B	-0.323081	high
GSM1854893	0.00821918	Dead	Stage2B	-0.708353	low
GSM1854895	0.857534	Dead	Stage3A	-0.514977	high
GSM1854896	2.86301	Dead	Stage3B	-0.628678	low
GSM1854897	0.950685	Dead	Stage1A	-0.670206	low
GSM1854898	0.0438356	Alive	Stage1A	-0.388802	high
GSM1854899	0.358904	Dead	Stage4	-0.512261	high
GSM1854900	2.48493	Alive	StageNA	-0.397227	high
GSM1854902	0.0739726	Alive	Stage1A	-0.52816	low
GSM1854903	1.52877	Dead	Stage3B	-0.48357	high
GSM1854904	2.90685	Alive	Stage1B	-0.619883	low
GSM1854906	3.13973	Alive	Stage1A	-0.685071	low
GSM1854907	2.93151	Alive	Stage1A	-0.453365	high
GSM1854908	3.12603	Alive	Stage1A	-0.737362	low
GSM1854909	2.43562	Alive	Stage1	-0.475125	high
GSM1854910	3.14247	Alive	Stage1A	-0.430685	high
GSM1854911	2.73699	Dead	Stage1B	-0.538657	low
GSM1854913	1.85205	Alive	Stage1B	-0.635847	low
GSM1854915	0.383562	Alive	Stage1A	-0.553379	low
GSM1854916	3.1589	Alive	Stage1A	-0.169703	high
GSM1854917	3.39452	Alive	Stage1A	-0.489096	high
GSM1854918	3.16712	Alive	Stage2A	-0.517859	high
GSM1854919	2.69041	Alive	Stage1A	-0.50625	high
GSM1854920	2.60274	Alive	Stage1B	-0.549483	low
GSM1854921	0.136986	Dead	Stage2A	-0.382785	high
GSM1854922	3.15068	Alive	Stage1A	-0.487767	high
GSM1854923	3.63288	Alive	Stage1B	-0.427932	high
GSM1854924	0.339726	Alive	Stage1A	-0.586658	low
GSM1854925	0.734247	Alive	Stage4	-0.348145	high
GSM1854926	0.717808	Alive	Stage3A	-0.424892	high
GSM1854927	0.208219	Dead	Stage1A	-0.468655	high
GSM1854928	3.39452	Alive	Stage1B	-0.490127	high
GSM1854929	1.87123	Alive	Stage1B	-0.566727	low
GSM1854930	2.53699	Alive	Stage1B	-0.527325	low
GSM1854931	2.61918	Alive	Stage1B	-0.408371	high
GSM1854932	2.19726	Alive	Stage2B	-0.63556	low
GSM1854933	2.2411	Alive	Stage1A	-0.37015	high
GSM1854934	2.32603	Alive	Stage1B	-0.529533	low
GSM1854935	1.40274	Dead	Stage2B	-0.630046	low
GSM1854936	2.63562	Alive	Stage1B	-0.297629	high
GSM1854937	2.66301	Alive	Stage2A	-0.504815	high
GSM1854938	0.216438	Alive	Stage2B	-0.536477	low
GSM1854940	2.59452	Alive	Stage1A	-0.579589	low
GSM1854941	1.88767	Alive	Stage4	-0.587842	low
GSM1854942	1.44384	Alive	Stage3A	-0.542563	low
GSM1854944	3.19452	Alive	Stage1B	-0.38698	high
GSM1854945	5.43562	Alive	Stage3A	-0.432142	high
GSM1854947	0.769863	Dead	Stage2B	-0.446221	high
GSM1854948	0.849315	Dead	Stage1A	-0.452992	high
GSM1854950	2.39452	Alive	Stage1B	-0.422589	high
GSM1854951	0.219178	Dead	Stage1A	-0.569206	low
GSM1854952	3.03014	Alive	Stage2A	-0.661256	low
GSM1854953	4.87397	Alive	Stage1A	-0.333821	high
GSM1854954	2.72877	Alive	Stage4	-0.707061	low
GSM1854955	2.07671	Alive	Stage3A	-0.362945	high
GSM1854956	1.26027	Dead	Stage1A	-0.662513	low
GSM1854957	0.775342	Dead	Stage2A	-0.560072	low
GSM1854958	2.52329	Alive	Stage1A	-0.515802	high
GSM1854960	2.6	Alive	Stage2B	-0.49765	high
GSM1854961	0.309589	Dead	Stage4	-0.546812	low
GSM1854962	2.2137	Alive	Stage3A	-0.498068	high
GSM1854963	0.0958904	Dead	Stage2A	-0.428869	high
GSM1854964	1.7589	Alive	Stage1A	-0.477185	high
GSM1854965	1.86301	Dead	Stage1A	-0.581942	low
GSM1854966	0.0630137	Dead	Stage4	-0.598413	low
GSM1854967	2.53151	Alive	Stage1B	-0.385377	high
GSM1854969	0.975342	Alive	Stage1A	-0.365356	high
GSM1854970	1.07397	Alive	Stage1B	-0.604418	low
GSM1854971	1.33973	Alive	Stage1B	-0.45079	high
GSM1854972	2.51781	Alive	Stage3B	-0.692477	low
GSM1854973	2.50137	Alive	Stage1A	-0.578497	low
GSM1854974	2.30137	Alive	Stage2B	-0.692418	low
GSM1854975	2.49589	Alive	Stage1B	-0.533085	low
GSM1854977	1.89589	Alive	Stage1B	-0.549389	low
GSM1854979	2.05753	Alive	Stage1B	-0.518616	high
GSM1854980	2.05205	Alive	Stage1A	-0.594258	low
GSM1854981	1.61918	Dead	Stage2A	-0.817213	low
GSM1854983	0.317808	Dead	Stage1B	-0.373039	high
GSM1854984	0.0547945	Alive	Stage1A	-0.618479	low
GSM1854985	1.88219	Alive	Stage3A	-0.599221	low
GSM1854986	1.58082	Alive	Stage1B	-0.624151	low
GSM1854987	2.56712	Alive	Stage1A	-0.906427	low
GSM1854988	2.15068	Alive	Stage1A	-0.454307	high
GSM1854989	2.63562	Alive	Stage1A	-0.569693	low
GSM1854990	2.27397	Alive	Stage1A	-0.480346	high
GSM1854992	1.51781	Alive	Stage1B	-0.544449	low
GSM1854994	2.47945	Alive	Stage1A	-0.395636	high
GSM1854995	1.3589	Dead	Stage1A	-0.593292	low
GSM1854996	1.78356	Dead	Stage1B	-0.348989	high
GSM1854997	1.64384	Dead	Stage3B	-0.365763	high
GSM1854998	2.33425	Dead	Stage3A	-0.477317	high
GSM1854999	2.45753	Alive	Stage1B	-0.543413	low
GSM1855000	2.21096	Alive	Stage1A	-0.4699	high
GSM1855001	1.33425	Dead	Stage2B	-0.560151	low
GSM1855003	2.32329	Alive	Stage1B	-0.652118	low
GSM1855004	2.81918	Alive	Stage1A	-0.663051	low
GSM1855005	2.67671	Alive	Stage3A	-0.529625	low
GSM1855006	2.70685	Alive	Stage2B	-0.561617	low
GSM1855007	3.09589	Alive	Stage1A	-0.586843	low
GSM1855008	2.25479	Alive	Stage1A	-0.329544	high
GSM1855009	2.07123	Alive	Stage3A	-0.739404	low
GSM1855010	1.86575	Alive	Stage1A	-0.609242	low
GSM1855011	2.7726	Alive	Stage1A	-0.66945	low
GSM1855012	2.95616	Alive	Stage1B	-0.64231	low
GSM1855014	3.06575	Dead	Stage1A	-0.450498	high
GSM1855015	2.37808	Alive	Stage1B	-0.546202	low
GSM1855016	2.72329	Alive	Stage1A	-0.324446	high
GSM1855018	2.40548	Alive	Stage1B	-0.763025	low
GSM1855019	0.980822	Dead	Stage1A	-0.508205	high
GSM1855020	3.25753	Alive	Stage1A	-0.894524	low
GSM1855021	2.43836	Alive	Stage1B	-0.503545	high
GSM1855022	2.27671	Alive	Stage1B	-0.350863	high
GSM1855023	3.21644	Alive	Stage2B	-0.598515	low
GSM1855024	2.75616	Alive	Stage2A	-0.42073	high
GSM1855026	2.84384	Alive	Stage1A	-0.458861	high
GSM1855027	2.29315	Dead	Stage1B	-0.720297	low
GSM1855028	2.49589	Alive	Stage1A	-0.676228	low
GSM1855029	2.13699	Dead	Stage1A	-0.419573	high
GSM1855031	2.83014	Alive	Stage1A	-0.378758	high
GSM1855032	2.2411	Alive	Stage1B	-0.490828	high
GSM1855033	2.76986	Alive	Stage1B	-0.428083	high
GSM1855034	2.21644	Alive	Stage1A	-0.501673	high
GSM1855035	2.94247	Alive	Stage1A	-0.449835	high
GSM1855036	2.55342	Dead	Stage1A	-0.49978	high
GSM1855037	2.89589	Alive	Stage1B	-0.677058	low
GSM1855038	2.3863	Alive	Stage1B	-0.489957	high
GSM1855039	0.731507	Dead	Stage2B	-0.471865	high
GSM1855040	2.21096	Alive	Stage1A	-0.516663	high
GSM1855041	1.02192	Alive	Stage1A	-0.567201	low
GSM1855042	2.56712	Alive	Stage1A	-0.486923	high
GSM1855043	2.81918	Alive	Stage1B	-0.636586	low
GSM1855044	2.70411	Alive	Stage1A	-0.371015	high
GSM1855045	2.35616	Alive	Stage1A	-0.4923	high
GSM1855046	2.5726	Alive	Stage1A	-0.539707	low
GSM1855047	2.79178	Alive	Stage2B	-0.574437	low
GSM1855048	1.7863	Dead	Stage1B	-0.538242	low
GSM1855049	0.6	Dead	Stage1A	-0.546139	low
GSM1855050	1.91233	Alive	Stage1B	-0.496412	high
GSM1855051	1.70411	Alive	Stage1A	-0.483932	high
GSM1855052	2.60548	Dead	Stage1A	-0.528659	low
GSM1855053	2.78082	Alive	Stage1B	-0.397052	high
GSM1855054	2.46575	Alive	Stage1A	-0.453583	high
GSM1855055	2.94795	Alive	Stage1A	-0.412132	high
GSM1855056	2.90685	Alive	Stage1B	-0.820205	low
GSM1855057	0.208219	Alive	Stage2A	-0.796369	low
GSM1855059	1.61096	Alive	Stage1B	-0.510898	high
GSM1855060	2.83014	Alive	Stage1B	-0.63193	low
GSM1855061	2.07945	Dead	Stage4	-0.542545	low
GSM1855062	1.64384	Dead	Stage2B	-0.456529	high
GSM1855063	0.956164	Dead	Stage3A	-0.466423	high
GSM1855064	2.68493	Alive	Stage1B	-0.3649	high
GSM1855065	1.98356	Alive	Stage2B	-0.48877	high
GSM1855066	2.73151	Alive	Stage2B	-0.380877	high
GSM1855067	2.70411	Alive	Stage1B	-0.569226	low
GSM1855068	2.82466	Dead	Stage1A	-0.587601	low
GSM1855069	0.835616	Alive	Stage2A	-0.485225	high
GSM1855070	2.72329	Alive	Stage3A	-0.841513	low
GSM1855071	1.63562	Alive	Stage1A	-0.472223	high
GSM1855072	1.86027	Alive	Stage1B	-0.479596	high
GSM1855073	2.85479	Alive	Stage1A	-0.526345	low
GSM1855074	2.00822	Alive	Stage1A	-0.359742	high
GSM1855075	2.45753	Alive	Stage2A	-0.585237	low
GSM1855076	2.51233	Alive	Stage3A	-0.539148	low
GSM1855077	2.34247	Alive	Stage1B	-0.489454	high
GSM1855078	2.41644	Alive	Stage1A	-0.748357	low
GSM1855079	0.920548	Dead	Stage1B	-0.409143	high
GSM1855080	1.83836	Alive	Stage2B	-0.548576	low
GSM1855081	2.12877	Alive	Stage1A	-0.461446	high
GSM1855082	1.63014	Alive	Stage1A	-0.651424	low
GSM1855083	2.27945	Alive	Stage3A	-0.550877	low
GSM1855084	2.51781	Alive	Stage1A	-0.136261	high
GSM1855085	2.66027	Alive	Stage1A	-0.446483	high
GSM1855086	2.41644	Alive	Stage1B	-0.408384	high
GSM1855087	2.56986	Alive	Stage1B	-0.446153	high
GSM1855088	1.28219	Alive	Stage1	-0.569872	low
GSM1855089	2.28493	Alive	Stage1B	-0.534483	low
GSM1855091	2.56438	Dead	Stage1B	-0.390269	high
GSM1855092	2.00548	Alive	Stage1B	-0.627065	low
GSM1855093	2.09863	Alive	Stage1A	-0.662762	low
GSM1855094	1.66301	Alive	Stage1B	-0.573596	low
GSM1855095	1.58356	Alive	Stage1A	-0.478027	high
GSM1855096	2.23562	Alive	Stage3B	-0.534935	low
GSM1855097	2.33699	Alive	Stage3A	-0.531888	low
GSM1855098	2.07945	Alive	Stage1B	-0.589278	low
GSM1855099	2.51233	Dead	Stage1B	-0.533887	low
GSM1855100	2.37808	Alive	Stage1B	-0.679719	low
GSM1855101	2.52055	Dead	Stage3A	-0.687223	low
GSM1855102	1.66301	Alive	Stage3A	-0.660064	low
GSM1855103	1.55616	Alive	Stage1B	-0.607031	low
GSM1855104	0.268493	Dead	StageNA	-0.801677	low
GSM1855105	1.52055	Alive	Stage1A	-0.56286	low
GSM1855106	0.838356	Dead	Stage1A	-0.567677	low
GSM1855107	2.48219	Alive	Stage1A	-0.526783	low
GSM1855108	2.51507	Alive	Stage3A	-0.434404	high
GSM1855109	1.89863	Dead	Stage1A	-0.47618	high
GSM1855110	1.86301	Alive	Stage2A	-0.537796	low
GSM1855111	1.47671	Alive	StageNA	-0.629992	low
GSM1855112	2.24658	Alive	Stage1A	-0.436167	high
GSM1855113	2.05479	Alive	Stage1A	-0.805681	low
GSM1855114	1.93973	Alive	Stage1A	-0.48102	high
GSM1855116	1.8411	Alive	Stage1A	-0.451555	high
GSM1855117	1.28767	Alive	Stage3A	-0.320593	high
GSM1855118	0.147945	Alive	Stage3B	-0.185074	high
GSM1855119	2.13699	Alive	Stage3A	-0.422373	high
GSM1855120	0.591781	Dead	Stage1B	-0.383284	high
GSM1855121	0.805479	Dead	Stage3A	-0.442738	high
GSM1855122	2.07397	Alive	Stage2A	-0.509632	high
GSM1855123	2.08219	Alive	Stage1A	-0.600554	low
GSM1855124	2.98356	Alive	Stage1B	-0.635456	low
GSM1855125	0.0465753	Dead	Stage1B	-0.646471	low
GSM1855126	1.58082	Alive	Stage2B	-0.563345	low
GSM1855127	1.47671	Alive	Stage3A	-0.492346	high
GSM1855128	2.48219	Alive	Stage1A	-0.478261	high
GSM1855129	1.72055	Alive	Stage1A	-0.537249	low
GSM1855131	1.90685	Dead	Stage1A	-0.600981	low
GSM1855132	2.35068	Alive	Stage1B	-0.364207	high
GSM1855133	1.92055	Alive	Stage1B	-0.617582	low
GSM1855134	1.04658	Dead	Stage1A	-0.452842	high
GSM1855135	1.47671	Alive	Stage3A	-0.342691	high
GSM1855136	0.0109589	Dead	Stage1A	-0.554243	low
GSM1855137	1.52603	Alive	Stage3A	-0.600427	low
GSM1855138	1.69589	Alive	Stage1A	-0.565332	low
GSM1855140	2.27397	Alive	Stage1A	-0.785791	low
GSM1855141	2.24932	Alive	Stage1A	-0.555838	low
GSM1855142	2.27671	Alive	Stage1A	-0.535423	low
GSM1855143	1.61918	Alive	Stage1A	-0.589281	low
GSM1855144	2.32877	Alive	Stage1B	-0.699805	low
GSM1855145	2.21644	Dead	Stage1A	-0.450971	high
GSM1855146	0.389041	Alive	Stage1A	-0.474042	high
GSM1855147	2.21096	Alive	Stage1A	-0.434261	high
GSM1855149	2.27945	Alive	Stage1B	-0.656451	low
GSM1855150	0.268493	Dead	Stage2B	-0.597769	low
GSM1855151	2.1863	Alive	Stage1A	-0.5737	low
GSM1855152	2.18904	Alive	Stage1A	-0.478088	high
GSM1855153	0.890411	Dead	Stage1B	-0.246615	high
GSM1855156	2.67945	Alive	Stage2B	-0.118894	high
GSM1855157	2.20822	Alive	Stage2B	-0.436733	high
GSM1855158	1.91233	Alive	Stage2A	-0.45493	high
GSM1855159	2.3589	Alive	Stage1A	-0.648643	low
GSM1855160	0.890411	Alive	Stage2A	-0.38656	high
GSM1855161	0.909589	Dead	Stage1B	-0.46903	high
GSM1855162	2.01096	Alive	Stage1B	-0.554719	low
GSM1855163	2.37534	Alive	Stage1A	-0.388451	high
GSM1855164	2.27397	Alive	Stage2B	-0.393011	high
GSM1855165	1.48219	Dead	Stage1B	-0.429422	high
GSM1855166	1.86027	Alive	Stage2B	-0.569453	low
GSM1855168	0.109589	Dead	Stage1A	-0.560038	low
GSM1855169	2.0274	Alive	Stage1A	-0.691211	low
GSM1855170	1.47945	Alive	Stage1A	-0.592402	low
GSM1855171	3.16438	Alive	Stage1A	-0.665203	low
GSM1855172	2.18356	Alive	Stage1A	-0.278679	high
GSM1855173	1.85205	Dead	Stage2B	-0.747356	low
GSM1855174	1.47945	Alive	Stage3A	-0.551003	low
GSM1855175	1.0411	Dead	Stage3A	-0.498783	high
GSM1855176	3.69863	Alive	StageNA	-0.556602	low
GSM1855177	1.56164	Alive	Stage1A	-0.821665	low
GSM1855178	0.158904	Dead	Stage2B	-0.274611	high
GSM1855179	0.0136986	Alive	Stage1B	-0.247613	high
GSM1855180	1.51781	Alive	Stage3A	-0.453956	high
GSM1855181	1.46301	Alive	Stage2A	-0.480941	high
GSM1855182	0.0109589	Alive	Stage2B	-0.592277	low
GSM1855183	4.63562	Alive	Stage2B	-0.705748	low
GSM1855184	0.610959	Dead	Stage2A	-0.549251	low
GSM1855185	2.9726	Alive	Stage1B	-0.261962	high
GSM1855187	2.49863	Dead	Stage4	-0.621427	low
GSM1855188	3.71781	Dead	Stage1B	-0.641255	low
GSM1855189	2.31233	Dead	Stage4	-0.564829	low
GSM1855190	1.42466	Dead	Stage1A	-0.707404	low
GSM1855192	0.654795	Dead	Stage2B	-0.501074	high
GSM1855193	0.956164	Alive	Stage1B	-0.431868	high
GSM1855195	2.80822	Dead	Stage2B	-0.39658	high
GSM1855196	4.27397	Dead	Stage2B	-0.405305	high
GSM1855198	1.54521	Dead	StageNA	-0.517946	high
GSM1855199	0.80274	Dead	Stage1B	-0.246779	high
GSM1855200	2.88493	Dead	Stage1A	-0.827728	low
GSM1855202	1.71781	Dead	Stage1B	-0.877223	low
GSM1855203	1.08219	Alive	Stage3B	-0.562831	low
GSM1855204	2.7589	Dead	Stage3A	-0.584349	low
GSM1855206	1.86575	Dead	Stage3A	-0.523844	low
GSM1855207	3.54247	Alive	Stage2B	-0.411853	high
GSM1855208	3.54247	Dead	Stage1B	-0.650775	low
GSM1855209	2.65205	Dead	Stage1B	-0.748455	low
GSM1855210	5.04932	Alive	Stage1A	-0.544615	low
GSM1855211	4.4274	Alive	Stage1B	-0.572373	low
GSM1855212	4.27123	Alive	Stage4	-0.691591	low
GSM1855213	4.66575	Alive	Stage1A	-0.45644	high
GSM1855214	5.02466	Alive	Stage1A	-0.550044	low
GSM1855215	4.24932	Alive	Stage1B	-0.878843	low
GSM1855217	4.25753	Alive	Stage1B	-0.879855	low
GSM1855218	1.33973	Dead	Stage4	-0.703345	low
GSM1855219	0.591781	Dead	Stage3B	-0.622184	low
GSM1855220	4.13699	Alive	Stage1B	-0.635734	low
GSM1855221	1.92055	Alive	Stage1A	-0.700171	low
GSM1855222	3.73425	Alive	Stage1A	-0.701424	low
GSM1855223	3.10959	Dead	Stage1A	-0.544512	low
GSM1855224	1.69315	Dead	Stage2B	-0.291366	high
GSM1855225	2.8411	Dead	Stage1	-0.418336	high
GSM1855226	4.38082	Alive	Stage1A	-0.662409	low
GSM1855228	0.468493	Dead	Stage3B	-0.494246	high
GSM1855229	5.69041	Alive	Stage1A	-0.324418	high
GSM1855230	4.52603	Alive	Stage2B	-0.655941	low
GSM1855231	1.33973	Dead	Stage2B	-0.674453	low
GSM1855232	2.08767	Dead	Stage1A	-0.561372	low
GSM1855234	4.63836	Alive	Stage1B	-0.605203	low
GSM1855235	1.95342	Dead	Stage1A	-0.591202	low
GSM1855236	4.52603	Alive	Stage1B	-0.456007	high
GSM1855237	0.49589	Dead	Stage3A	-0.37089	high
GSM1855238	4.46301	Dead	Stage1A	-0.547697	low
