# Supplementary material for: A Machine-Learning Approach to Developing a Predictive Signature Based on Transcriptome Profiling of Ground-Glass Opacities for Accurate Classification and Exploring the Immune Microenvironment of Early-Stage LUAD
Source: Front Immunol. 2022 May 26;13:872387. doi: 10.3389/fimmu.2022.872387 (PMC9178173; doi:10.3389/fimmu.2022.872387)
Supplement: Supplementary file 9 [file DataSheet_8.xls]

id	TMB
TCGA-L9-A8F4	14.4473684210526
TCGA-05-4425	0.842105263157895
TCGA-L9-A7SV	31.5
TCGA-50-5066	4.44736842105263
TCGA-78-7158	4.78947368421053
TCGA-55-8621	0.157894736842105
TCGA-17-Z020	1.44736842105263
TCGA-55-8094	9.26315789473684
TCGA-75-6214	13.3421052631579
TCGA-78-7160	0.526315789473684
TCGA-44-A47G	0.578947368421053
TCGA-MP-A4T6	1.21052631578947
TCGA-38-4625	11.2631578947368
TCGA-49-4510	0.894736842105263
TCGA-91-8497	0.763157894736842
TCGA-75-5147	0.736842105263158
TCGA-50-5942	0.710526315789474
TCGA-49-6743	13.1578947368421
TCGA-17-Z031	48.3157894736842
TCGA-55-8096	2.13157894736842
TCGA-MP-A4TF	7.94736842105263
TCGA-50-6595	1
TCGA-64-5779	7.5
TCGA-44-7667	8.5
TCGA-17-Z009	0.184210526315789
TCGA-78-7536	12.6052631578947
TCGA-55-7728	1.86842105263158
TCGA-86-6562	0.710526315789474
TCGA-05-4395	5.34210526315789
TCGA-73-4659	4.23684210526316
TCGA-49-4488	5.94736842105263
TCGA-17-Z013	1.18421052631579
TCGA-MP-A4T4	5.89473684210526
TCGA-91-7771	2.76315789473684
TCGA-62-A470	2.39473684210526
TCGA-05-5429	0.631578947368421
TCGA-55-1595	6.44736842105263
TCGA-95-8039	1.78947368421053
TCGA-55-8620	10.0526315789474
TCGA-93-A4JP	0.368421052631579
TCGA-67-6216	0.394736842105263
TCGA-17-Z021	1.86842105263158
TCGA-95-7567	16.3947368421053
TCGA-73-4676	1.92105263157895
TCGA-55-8302	11.3421052631579
TCGA-17-Z018	5.05263157894737
TCGA-MP-A4TI	2.57894736842105
TCGA-MN-A4N1	8.55263157894737
TCGA-55-8204	3.86842105263158
TCGA-49-AAR4	6.36842105263158
TCGA-55-8508	3.5
TCGA-80-5608	3.5
TCGA-97-8177	0.368421052631579
TCGA-55-7815	2.42105263157895
TCGA-86-8278	1.15789473684211
TCGA-78-7161	3.47368421052632
TCGA-75-7027	5.02631578947368
TCGA-38-4629	5.68421052631579
TCGA-50-5932	1.68421052631579
TCGA-78-7153	1.73684210526316
TCGA-55-A57B	0.736842105263158
TCGA-17-Z052	1.05263157894737
TCGA-62-A471	1.89473684210526
TCGA-64-5775	9.89473684210526
TCGA-55-8206	0.526315789473684
TCGA-17-Z041	2.07894736842105
TCGA-71-6725	0.842105263157895
TCGA-17-Z005	2.47368421052632
TCGA-44-2668	5.84210526315789
TCGA-97-7554	8.5
TCGA-17-Z030	8.73684210526316
TCGA-97-A4M3	4.15789473684211
TCGA-05-5425	9.89473684210526
TCGA-17-Z019	0.0263157894736842
TCGA-55-6642	2.60526315789474
TCGA-05-5423	3.28947368421053
TCGA-55-A490	25.5526315789474
TCGA-75-6206	1.89473684210526
TCGA-78-7146	7.47368421052632
TCGA-97-A4M5	2.18421052631579
TCGA-05-4433	0.763157894736842
TCGA-J2-A4AD	5.18421052631579
TCGA-55-8615	2
TCGA-86-8279	10.5526315789474
TCGA-55-7914	3.73684210526316
TCGA-97-8547	1.10526315789474
TCGA-17-Z003	4.10526315789474
TCGA-55-6981	1.07894736842105
TCGA-49-AARN	9.23684210526316
TCGA-38-7271	0.552631578947368
TCGA-86-7714	0.105263157894737
TCGA-17-Z057	7.34210526315789
TCGA-64-5815	3.23684210526316
TCGA-78-7155	33.0526315789474
TCGA-97-7941	1.57894736842105
TCGA-91-6840	2.39473684210526
TCGA-55-7725	2.73684210526316
TCGA-86-8674	6.13157894736842
TCGA-05-4398	11.2631578947368
TCGA-91-6831	5.63157894736842
TCGA-97-8172	5.07894736842105
TCGA-95-7562	9.1578947368421
TCGA-38-4628	2.26315789473684
TCGA-86-7954	2.78947368421053
TCGA-17-Z015	10.8421052631579
TCGA-44-7662	10.8157894736842
TCGA-62-8402	0.815789473684211
TCGA-55-8505	0.605263157894737
TCGA-50-6593	5.60526315789474
TCGA-55-A491	6.81578947368421
TCGA-55-8619	0.0789473684210526
TCGA-05-4410	19.2368421052632
TCGA-J2-A4AG	1.15789473684211
TCGA-49-6745	1.89473684210526
TCGA-73-A9RS	19.1842105263158
TCGA-05-4382	26.5263157894737
TCGA-55-7576	6.55263157894737
TCGA-95-A4VK	5.02631578947368
TCGA-49-4501	0.710526315789474
TCGA-78-7159	6.28947368421053
TCGA-44-6777	5.65789473684211
TCGA-55-6980	0.184210526315789
TCGA-64-1677	3.60526315789474
TCGA-91-6830	3
TCGA-L9-A444	9.8421052631579
TCGA-64-5778	10.0526315789474
TCGA-50-7109	4.65789473684211
TCGA-75-5122	1.52631578947368
TCGA-86-6851	17.7631578947368
TCGA-93-A4JQ	0.710526315789474
TCGA-44-2665	0.5
TCGA-44-3396	2.60526315789474
TCGA-73-4658	3.57894736842105
TCGA-05-5428	7.47368421052632
TCGA-62-8394	1.34210526315789
TCGA-05-5715	2.36842105263158
TCGA-78-8640	13.5263157894737
TCGA-55-7574	2.36842105263158
TCGA-67-3772	0.921052631578947
TCGA-50-8457	1.05263157894737
TCGA-49-6767	8.76315789473684
TCGA-49-AAQV	0.763157894736842
TCGA-50-6673	1.05263157894737
TCGA-50-5944	1.23684210526316
TCGA-55-A48Z	0.789473684210526
TCGA-64-1681	0.947368421052632
TCGA-44-A47B	0.973684210526316
TCGA-44-6774	5.71052631578947
TCGA-55-6969	7.86842105263158
TCGA-44-6148	0.105263157894737
TCGA-05-4418	5.55263157894737
TCGA-95-7948	2.86842105263158
TCGA-69-8253	2.78947368421053
TCGA-MP-A4T2	1.13157894736842
TCGA-38-4630	2.47368421052632
TCGA-50-5946	12.8421052631579
TCGA-49-AARQ	14.3947368421053
TCGA-MP-A5C7	1.34210526315789
TCGA-44-2655	2.47368421052632
TCGA-73-4668	12.2368421052632
TCGA-44-6776	4.21052631578947
TCGA-64-1676	12.2631578947368
TCGA-55-A493	3.36842105263158
TCGA-17-Z049	12.5526315789474
TCGA-50-6591	0.973684210526316
TCGA-05-5420	1.26315789473684
TCGA-05-4405	6.5
TCGA-55-8092	10.3684210526316
TCGA-S2-AA1A	2.18421052631579
TCGA-O1-A52J	3.26315789473684
TCGA-75-6212	0.421052631578947
TCGA-86-8669	2.47368421052632
TCGA-44-A47F	1.34210526315789
TCGA-17-Z000	2.39473684210526
TCGA-55-8510	5.31578947368421
TCGA-05-4430	4.05263157894737
TCGA-62-8397	0.605263157894737
TCGA-44-7671	4.89473684210526
TCGA-64-1680	0.763157894736842
TCGA-17-Z025	4.65789473684211
TCGA-44-4112	8.3421052631579
TCGA-MP-A4TD	1.18421052631579
TCGA-17-Z054	0.105263157894737
TCGA-91-6828	5.31578947368421
TCGA-05-4420	5.55263157894737
TCGA-MN-A4N5	8.89473684210526
TCGA-97-7552	0.315789473684211
TCGA-38-4631	14.5263157894737
TCGA-93-A4JN	1.28947368421053
TCGA-44-3918	15.9473684210526
TCGA-99-AA5R	0.0526315789473684
TCGA-86-8585	11
TCGA-86-8056	5.10526315789474
TCGA-86-A4JF	23.4736842105263
TCGA-50-5936	2.26315789473684
TCGA-49-4494	3.55263157894737
TCGA-55-7284	0.815789473684211
TCGA-53-A4EZ	10.3947368421053
TCGA-44-8117	16.1578947368421
TCGA-78-8662	23.7631578947368
TCGA-53-7813	3.02631578947368
TCGA-44-2659	8.60526315789474
TCGA-86-8075	0.710526315789474
TCGA-17-Z056	5.81578947368421
TCGA-55-6983	1.68421052631579
TCGA-17-Z045	13.4473684210526
TCGA-55-8511	10.1578947368421
TCGA-97-7938	7.81578947368421
TCGA-44-7670	22.8947368421053
TCGA-49-AAR2	8.73684210526316
TCGA-78-7542	7.18421052631579
TCGA-75-6207	1.21052631578947
TCGA-05-4390	11.1842105263158
TCGA-17-Z001	4.26315789473684
TCGA-78-7147	6.68421052631579
TCGA-86-8054	4.71052631578947
TCGA-62-A46P	5.52631578947368
TCGA-91-6848	11.4736842105263
TCGA-50-6590	15.3157894736842
TCGA-MP-A4TC	5.02631578947368
TCGA-80-5611	3.89473684210526
TCGA-05-4415	4.21052631578947
TCGA-55-8207	6.47368421052632
TCGA-86-8672	5.31578947368421
TCGA-97-A4M1	0.631578947368421
TCGA-44-3919	0.657894736842105
TCGA-97-8174	2.92105263157895
TCGA-17-Z043	3.84210526315789
TCGA-17-Z010	5.02631578947368
TCGA-55-6985	8.23684210526316
TCGA-50-5049	11.7368421052632
TCGA-55-8089	21.7105263157895
TCGA-69-7974	9.52631578947368
TCGA-99-8032	7.44736842105263
TCGA-86-8073	26.8421052631579
TCGA-91-6829	12.3947368421053
TCGA-44-6145	6.02631578947368
TCGA-44-5644	20.7894736842105
TCGA-L9-A5IP	6.02631578947368
TCGA-78-7163	0.315789473684211
TCGA-97-8176	2.68421052631579
TCGA-91-6849	2.39473684210526
TCGA-91-6835	0.736842105263158
TCGA-93-8067	9.71052631578947
TCGA-17-Z062	5.92105263157895
TCGA-05-4249	6.86842105263158
TCGA-67-6217	3.36842105263158
TCGA-55-6972	5.21052631578947
TCGA-73-4677	5.18421052631579
TCGA-17-Z023	7.84210526315789
TCGA-78-7220	16.9473684210526
TCGA-55-8097	2.02631578947368
TCGA-17-Z011	2.31578947368421
TCGA-78-7537	3.10526315789474
TCGA-97-A4M0	7.71052631578947
TCGA-17-Z033	2.05263157894737
TCGA-93-7347	1.97368421052632
TCGA-05-4403	2.92105263157895
TCGA-17-Z028	8.8421052631579
TCGA-50-5045	4.73684210526316
TCGA-55-7994	31.8947368421053
TCGA-62-A46V	0.973684210526316
TCGA-67-3774	2.07894736842105
TCGA-78-7150	8.31578947368421
TCGA-69-7980	15.8157894736842
TCGA-91-8496	0.394736842105263
TCGA-75-5146	3.76315789473684
TCGA-55-8085	5.36842105263158
TCGA-53-7624	17.4210526315789
TCGA-49-4505	3.71052631578947
TCGA-55-6968	8.76315789473684
TCGA-71-8520	1.71052631578947
TCGA-17-Z048	0.631578947368421
TCGA-35-4122	4.68421052631579
TCGA-44-2661	0.552631578947368
TCGA-MP-A4SY	2.26315789473684
TCGA-75-5126	9.52631578947368
TCGA-86-8668	0.605263157894737
TCGA-55-7907	24.1052631578947
TCGA-MP-A4T7	2.65789473684211
TCGA-35-5375	8.6578947368421
TCGA-69-8255	5.89473684210526
TCGA-69-7764	1.55263157894737
TCGA-05-4384	2.28947368421053
TCGA-35-3615	2.5
TCGA-53-7626	7.68421052631579
TCGA-55-7995	13.9210526315789
TCGA-50-5044	1.36842105263158
TCGA-05-4427	19.9473684210526
TCGA-17-Z058	4.89473684210526
TCGA-69-7979	29.5263157894737
TCGA-62-A46Y	0.815789473684211
TCGA-55-6970	3.57894736842105
TCGA-55-7910	6.52631578947368
TCGA-44-2662	3.02631578947368
TCGA-75-5125	2.86842105263158
TCGA-17-Z060	5.60526315789474
TCGA-55-A494	5.02631578947368
TCGA-97-8179	3.55263157894737
TCGA-44-A4SU	2.47368421052632
TCGA-38-4627	0.368421052631579
TCGA-05-4244	4.57894736842105
TCGA-49-6742	4.76315789473684
TCGA-NJ-A7XG	0.552631578947368
TCGA-55-8299	0.210526315789474
TCGA-49-4506	2.02631578947368
TCGA-50-6597	0.815789473684211
TCGA-NJ-A4YP	9.3421052631579
TCGA-50-5055	0.0789473684210526
TCGA-05-4397	17.8684210526316
TCGA-MP-A4SV	4.42105263157895
TCGA-69-7765	10.7368421052632
TCGA-69-8254	1.52631578947368
TCGA-67-4679	5.81578947368421
TCGA-55-6971	1.60526315789474
TCGA-55-6984	0.342105263157895
TCGA-L4-A4E5	6.89473684210526
TCGA-86-7711	4
TCGA-55-7283	3.52631578947368
TCGA-73-4666	7.78947368421053
TCGA-44-6144	4.31578947368421
TCGA-44-6778	7.28947368421053
TCGA-97-7547	3.07894736842105
TCGA-93-A4JO	0.394736842105263
TCGA-78-8655	2.18421052631579
TCGA-95-7944	4.65789473684211
TCGA-NJ-A55O	1.73684210526316
TCGA-97-8175	0.526315789473684
TCGA-55-6712	1.60526315789474
TCGA-17-Z061	3.68421052631579
TCGA-55-7911	4.13157894736842
TCGA-91-6836	10.0263157894737
TCGA-NJ-A55A	0.684210526315789
TCGA-17-Z053	6.55263157894737
TCGA-05-4389	3.84210526315789
TCGA-55-6986	0.368421052631579
TCGA-75-7025	0.447368421052632
TCGA-91-8499	7.02631578947368
TCGA-86-8359	3.15789473684211
TCGA-55-7570	8.13157894736842
TCGA-50-5933	8.92105263157895
TCGA-78-7152	3.34210526315789
TCGA-J2-A4AE	0.631578947368421
TCGA-44-6146	0.631578947368421
TCGA-44-7669	9.13157894736842
TCGA-97-A4M2	0.0789473684210526
TCGA-55-6543	0.421052631578947
TCGA-44-5645	0.789473684210526
TCGA-50-8460	0.578947368421053
TCGA-17-Z007	1.42105263157895
TCGA-55-7227	3.36842105263158
TCGA-86-8671	0.0263157894736842
TCGA-95-7043	23.5789473684211
TCGA-17-Z002	0.0789473684210526
TCGA-95-7039	24.4210526315789
TCGA-MN-A4N4	24.2631578947368
TCGA-05-4432	9.55263157894737
TCGA-55-8512	0.789473684210526
TCGA-97-A4M7	5.36842105263158
TCGA-91-A4BC	6.86842105263158
TCGA-44-5643	2.60526315789474
TCGA-95-A4VN	6.71052631578947
TCGA-55-8090	1.76315789473684
TCGA-69-A59K	9.47368421052632
TCGA-50-5935	0.631578947368421
TCGA-86-8076	0.921052631578947
TCGA-MP-A4TH	2.15789473684211
TCGA-NJ-A4YQ	19.5526315789474
TCGA-55-A4DF	13.6052631578947
TCGA-17-Z055	7.73684210526316
TCGA-64-1679	9.6578947368421
TCGA-44-6779	1.97368421052632
TCGA-17-Z044	2.21052631578947
TCGA-55-7727	4.31578947368421
TCGA-55-A48Y	5.57894736842105
TCGA-44-A479	4.73684210526316
TCGA-38-4632	9.47368421052632
TCGA-86-8055	0.5
TCGA-49-4487	4.86842105263158
TCGA-MP-A4TK	5.78947368421053
TCGA-78-7166	4.55263157894737
TCGA-69-7973	5.65789473684211
TCGA-91-A4BD	0.473684210526316
TCGA-17-Z026	14
TCGA-86-8074	1.42105263157895
TCGA-55-1592	10.5789473684211
TCGA-86-8358	22.5526315789474
TCGA-49-4514	6
TCGA-50-8459	1.47368421052632
TCGA-55-8091	0.473684210526316
TCGA-17-Z036	1.63157894736842
TCGA-75-6211	7.26315789473684
TCGA-17-Z017	4.68421052631579
TCGA-55-8507	19.6842105263158
TCGA-44-A47A	3.5
TCGA-50-6592	4.94736842105263
TCGA-69-7763	1.18421052631579
TCGA-80-5607	2.5
TCGA-NJ-A4YG	2.05263157894737
TCGA-78-7540	0.631578947368421
TCGA-49-AAR0	1.81578947368421
TCGA-44-7672	2.02631578947368
TCGA-50-5939	1.44736842105263
TCGA-44-2656	14.1842105263158
TCGA-69-7978	8.31578947368421
TCGA-L9-A743	1.15789473684211
TCGA-17-Z059	3.28947368421053
TCGA-83-5908	4.15789473684211
TCGA-78-8660	4.18421052631579
TCGA-44-6775	0.947368421052632
TCGA-62-A46S	2.15789473684211
TCGA-J2-8194	3.10526315789474
TCGA-97-A4LX	1.84210526315789
TCGA-05-4422	0.763157894736842
TCGA-67-3773	2.23684210526316
TCGA-73-4670	7.86842105263158
TCGA-86-7701	3.86842105263158
TCGA-62-A46R	3.42105263157895
TCGA-99-7458	9.10526315789474
TCGA-38-A44F	0.0789473684210526
TCGA-49-6744	2.86842105263158
TCGA-50-5072	3.21052631578947
TCGA-55-6979	2
TCGA-67-3771	20.6315789473684
TCGA-4B-A93V	2.92105263157895
TCGA-55-7903	2.84210526315789
TCGA-55-8208	2.23684210526316
TCGA-75-7031	4.21052631578947
TCGA-17-Z014	7.36842105263158
TCGA-44-2666	0.473684210526316
TCGA-95-8494	1.81578947368421
TCGA-86-8281	4.52631578947368
TCGA-99-8025	9.44736842105263
TCGA-44-2657	6.81578947368421
TCGA-44-8119	12.8947368421053
TCGA-62-A46U	0.710526315789474
TCGA-55-5899	9.05263157894737
TCGA-17-Z037	2.36842105263158
TCGA-44-7661	4.44736842105263
TCGA-17-Z016	6.52631578947368
TCGA-55-8506	34.8421052631579
TCGA-78-7149	2.47368421052632
TCGA-38-6178	0.657894736842105
TCGA-50-5051	1.97368421052632
TCGA-62-8395	1.18421052631579
TCGA-55-A492	4.94736842105263
TCGA-69-7761	0.473684210526316
TCGA-17-Z027	1.97368421052632
TCGA-55-6975	1.63157894736842
TCGA-73-4662	4.23684210526316
TCGA-78-7154	4.39473684210526
TCGA-67-3770	4.34210526315789
TCGA-86-A456	5.94736842105263
TCGA-86-8280	0.763157894736842
TCGA-73-7499	1.26315789473684
TCGA-05-4250	7.10526315789474
TCGA-55-7726	2.05263157894737
TCGA-93-7348	1.60526315789474
TCGA-49-4486	2.26315789473684
TCGA-97-8171	1.07894736842105
TCGA-55-8614	4.15789473684211
TCGA-97-7553	0.578947368421053
TCGA-78-7167	3.57894736842105
TCGA-55-6982	3.02631578947368
TCGA-50-5068	1.63157894736842
TCGA-62-A46O	18.3421052631579
TCGA-86-7955	6.52631578947368
TCGA-78-7156	5.52631578947368
TCGA-17-Z047	0.236842105263158
TCGA-69-7760	1.23684210526316
TCGA-55-7724	2.10526315789474
TCGA-75-6205	0.421052631578947
TCGA-97-A4M6	0.473684210526316
TCGA-78-7145	4.05263157894737
TCGA-55-8203	8.81578947368421
TCGA-62-8399	10.3421052631579
TCGA-49-AAR3	1.42105263157895
TCGA-55-8616	9.26315789473684
TCGA-44-7660	6.23684210526316
TCGA-MP-A4T8	2.36842105263158
TCGA-55-8205	8.44736842105263
TCGA-05-4417	5.92105263157895
TCGA-95-7947	11.2631578947368
TCGA-73-7498	2.28947368421053
TCGA-44-3398	1.78947368421053
TCGA-78-7539	8.86842105263158
TCGA-62-A472	1.10526315789474
TCGA-17-Z042	9.3421052631579
TCGA-NJ-A4YI	9.21052631578947
TCGA-75-6203	0.184210526315789
TCGA-86-8673	9.18421052631579
TCGA-99-8028	2.78947368421053
TCGA-50-5931	6.23684210526316
TCGA-86-7953	0.921052631578947
TCGA-49-AARO	11
TCGA-55-6987	2.94736842105263
TCGA-55-1594	4.10526315789474
TCGA-97-8552	0.5
TCGA-99-8033	3.39473684210526
TCGA-MP-A4SW	0.842105263157895
TCGA-17-Z051	5.15789473684211
TCGA-49-4512	0.526315789473684
TCGA-44-6147	0.868421052631579
TCGA-95-A4VP	2.05263157894737
TCGA-64-5774	2.94736842105263
TCGA-05-4434	0.631578947368421
TCGA-55-8514	5.71052631578947
TCGA-64-5781	21.4210526315789
TCGA-55-8301	4.23684210526316
TCGA-55-7913	6.47368421052632
TCGA-17-Z004	0.289473684210526
TCGA-44-8120	12.8157894736842
TCGA-78-7162	1.05263157894737
TCGA-MP-A4TE	2.73684210526316
TCGA-62-8398	1.81578947368421
TCGA-MP-A4T9	0.184210526315789
TCGA-44-7659	3.15789473684211
TCGA-55-7281	9.42105263157895
TCGA-67-6215	1.92105263157895
TCGA-86-7713	3.44736842105263
TCGA-55-1596	4.07894736842105
TCGA-55-A4DG	13.3947368421053
TCGA-73-4675	1.28947368421053
TCGA-L9-A50W	0.605263157894737
TCGA-17-Z022	24.8157894736842
TCGA-86-A4P7	0.763157894736842
TCGA-97-7546	5.5
TCGA-49-AARE	29
TCGA-NJ-A55R	4.84210526315789
TCGA-05-4402	1.15789473684211
TCGA-78-7633	2.44736842105263
TCGA-17-Z032	2.05263157894737
TCGA-49-AAR9	13.5789473684211
TCGA-44-3917	4.07894736842105
TCGA-MP-A4TJ	1.18421052631579
TCGA-78-7535	3.21052631578947
TCGA-L9-A443	5
TCGA-05-4396	5.76315789473684
TCGA-MP-A4TA	6.05263157894737
TCGA-38-4626	1.57894736842105
TCGA-55-6978	0.368421052631579
TCGA-50-5941	5.44736842105263
TCGA-05-4424	12
TCGA-44-A4SS	6.89473684210526
TCGA-J2-8192	1.23684210526316
TCGA-17-Z050	3.10526315789474
TCGA-55-8087	0.5
TCGA-50-5930	21.6052631578947
TCGA-55-7573	0.973684210526316
TCGA-49-4507	3.89473684210526
TCGA-97-7937	9.76315789473684
TCGA-50-6594	11.6315789473684
TCGA-78-7148	4.31578947368421
TCGA-NJ-A4YF	12.1052631578947
TCGA-35-4123	5.36842105263158
TCGA-91-6847	1.07894736842105
TCGA-55-A48X	5.97368421052632
TCGA-05-4426	1
TCGA-49-6761	3.13157894736842
TCGA-49-4490	0.473684210526316
